# Supplementary material for: Unraveling the Genetic Basis of Feed Efficiency in Cattle through Integrated DNA Methylation and CattleGTEx Analysis
Source: Genes (Basel). 2023 Nov 24;14(12):2121. doi: 10.3390/genes14122121 (PMC10742843; doi:10.3390/genes14122121)
Supplement: Supplementary file 1 [file genes-14-02121-s001.zip]

Archive with 8 entries (8 files):
- Supplimentary figure.pptx
- Table_S1.csv
- Table_S2.csv
- Table_S3.csv
- Table_S4.csv
- Table_S5.csv
- Table_S6.csv
- Table_S7.csv
