# Supplementary material for: Unraveling the Genetic Basis of Feed Efficiency in Cattle through Integrated DNA Methylation and CattleGTEx Analysis
Source: Genes (Basel). 2023 Nov 24;14(12):2121. doi: 10.3390/genes14122121 (PMC10742843; doi:10.3390/genes14122121)
Supplement: Supplementary file 1 [file genes-14-02121-s001.zip › Table_S1.csv]

CGid	SYMBOL	GeneRegionID	seqnames	probeStart	probeEnd	width	strand	CGstart	CGend	seq	annotation	geneChr	geneStart	geneEnd	geneLength	geneStrand	transcriptId	distanceToTSS	flank_txIds	flank_geneIds	flank_gene_distances	genic	Intergenic	Promoter	fiveUTR	threeUTR	Exon	Intron	downstream	distal_intergenic	main_Categories	CpG_number_on_geneRegion	CpGs_number_on_gene	ENTREZID	ENSEMBL	conservationInHuman	CpGislandseqnames	CpGislandstart	CpGislandend	CpGislandwidth	CpGislandstrand	CpGislandlen	CpGislandcount	CpGislandgc	CpGislandoe	CpGislandden	CpGislandpvalue	CpGisland	CG
cg00000165	BARHL2	BARHL2_Intergenic_upstream	3	52520158	52520207	50	+	52520158	52520159	CGATGTGTGCCTCAGCTGTTCCATCAAAAGCCACTGTACTAACAGATCCT	Distal Intergenic	3	52530347	52537415	7069	1	BARHL2-201	-10140	NA	NA	NA	FALSE	TRUE	FALSE	FALSE	FALSE	FALSE	FALSE	FALSE	TRUE	Intergenic_upstream	12	41	539708	ENSBTAG00000005938	conserved gene and region	NA	NA	NA	NA	NA	NA	NA	NA	NA	NA	NA	NA	TRUE
cg00001209	KIF2A	KIF2A_Intergenic_upstream	20	17450392	17450441	50	-	17450440	17450441	CTTAACATTATAAGCAGAACAAAGTGGTACAAAATGTATTCAGCCTCACG	Distal Intergenic	20	17021558	17087796	66239	2	KIF2A-202	-362645	NA	NA	NA	FALSE	TRUE	FALSE	FALSE	FALSE	FALSE	FALSE	FALSE	TRUE	Intergenic_upstream	6	11	768014	ENSBTAG00000015022	mapped to different genes	NA	NA	NA	NA	NA	NA	NA	NA	NA	NA	NA	NA	TRUE
cg00001364	PROX1	PROX1_Exon	16	69576644	69576693	50	-	69576644	69576645	CGCGCTTTGCTCTCAGGTGCTCATCACATAAGCGATCCATATCAAACTGG	Exon (PROX1-201/PROX1, exon 2 of 5)	16	69536053	69590809	54757	2	PROX1-202	14116	PROX1-202;PROX1-201	PROX1;PROX1	0;0	TRUE	FALSE	FALSE	FALSE	FALSE	TRUE	FALSE	FALSE	FALSE	Exon	19	65	515324	ENSBTAG00000010978	conserved gene and region	16	69576517	69576677	161	*	161	11	0.5341614907	0.9709429825	0.06832298137	6.33e-06	CpGisland	TRUE
cg00001582	ZMIZ1	ZMIZ1_Intergenic_upstream	28	34702895	34702944	50	+	34702943	34702944	GCCCTTTGGAAATAGAATAGCCAATGTAATCTGACACTTCAACTTGCTCG	Distal Intergenic	28	34753087	34944991	191905	1	ZMIZ1-201	-50143	NA	NA	NA	FALSE	TRUE	FALSE	FALSE	FALSE	FALSE	FALSE	FALSE	TRUE	Intergenic_upstream	14	20	616740	ENSBTAG00000019313	conserved gene but different region	NA	NA	NA	NA	NA	NA	NA	NA	NA	NA	NA	NA	TRUE
cg00002920	MKI67	MKI67_Intergenic_upstream	26	47915303	47915352	50	+	47915351	47915352	CATAGTTTATTTTCTTAAAGTATTAATTTGTCAACAGCTTCCCTGCCTCG	Distal Intergenic	26	47507654	47537887	30234	2	MKI67-201	-377416	NA	NA	NA	FALSE	TRUE	FALSE	FALSE	FALSE	FALSE	FALSE	FALSE	TRUE	Intergenic_upstream	26	26	513220	ENSBTAG00000002444	mapped to different genes	NA	NA	NA	NA	NA	NA	NA	NA	NA	NA	NA	NA	TRUE
cg00003994	MEOX2	MEOX2_Exon	4	24074689	24074738	50	+	24074737	24074738	GGTGGTGGTGGTGCCCCCTGTGATGCTGGCTGGCAAACATGCCCTCTTCG	Promoter (<=1kb)	4	23999242	24075104	75863	2	MEOX2-201	366	MEOX2-201	MEOX2	0	TRUE	FALSE	TRUE	FALSE	FALSE	TRUE	FALSE	FALSE	FALSE	Exon	2	4	518540	ENSBTAG00000003238	conserved gene and region	NA	NA	NA	NA	NA	NA	NA	NA	NA	NA	NA	NA	TRUE
cg00004555	SETD5	SETD5_Intergenic_upstream	22	17207236	17207285	50	+	17207236	17207237	CGCTGCACTGCTGTCCTTCCCTGGAGACAGCAGCCAGCACTACTCAAGCT	Distal Intergenic	22	17132375	17176329	43955	2	SETD5-203	-30907	NA	NA	NA	FALSE	TRUE	FALSE	FALSE	FALSE	FALSE	FALSE	FALSE	TRUE	Intergenic_upstream	2	20	532578	ENSBTAG00000019193	conserved gene but different region	NA	NA	NA	NA	NA	NA	NA	NA	NA	NA	NA	NA	TRUE
cg00005112	WWP2	WWP2_Intron	18	36954854	36954903	50	+	36954854	36954855	CGTGGGCAGGGCTTGTGGGAATGATTTCATTGGAAAGGCCTGCGATATTT	Intron (WWP2-201/WWP2, intron 10 of 22)	18	36825623	36969035	143413	1	WWP2-201	129231	WWP2-201;WWP2-202;WWP2-203;WWP2-204;WWP2-205	WWP2;WWP2;WWP2;WWP2;WWP2	0;0;0;0;0	TRUE	FALSE	FALSE	FALSE	FALSE	FALSE	TRUE	FALSE	FALSE	Intron	3	6	512457	ENSBTAG00000018421	conserved gene and region	NA	NA	NA	NA	NA	NA	NA	NA	NA	NA	NA	NA	TRUE
cg00005271	FNBP4	FNBP4_Intron	15	77499180	77499229	50	-	77499228	77499229	CTTCACCGAGGTTAATCAGGAGTAGTTGCTTCCAGAGGTCCTGTAAAGCG	Intron (FNBP4-201/FNBP4, intron 11 of 14)	15	77492393	77513241	20849	2	FNBP4-201	14012	FNBP4-201	FNBP4	0	TRUE	FALSE	FALSE	FALSE	FALSE	FALSE	TRUE	FALSE	FALSE	Intron	3	6	100336530	ENSBTAG00000020911	conserved gene but different region	NA	NA	NA	NA	NA	NA	NA	NA	NA	NA	NA	NA	TRUE
cg00006213	SFPQ	SFPQ_Intron	3	110568256	110568305	50	-	110568256	110568257	CGTAGTACCGCAAATGGCAATGGACATTAGGACCCGGATGTAGTATTCCT	Intron (SFPQ-201/SFPQ, intron 9 of 9)	3	110557888	110571478	13591	1	SFPQ-201	10368	SFPQ-201;SFPQ-202	SFPQ;SFPQ	0;0	TRUE	FALSE	FALSE	FALSE	FALSE	FALSE	TRUE	FALSE	FALSE	Intron	10	12	618226	ENSBTAG00000016328	conserved gene but different region	NA	NA	NA	NA	NA	NA	NA	NA	NA	NA	NA	NA	TRUE
cg00008998	ARHGAP15	ARHGAP15_Intron	2	53045960	53046009	50	+	53045960	53045961	CGATTTGAAGACTGTTTATTATATCATTTGAATAGGACTAGACCTGGCCT	Intron (ARHGAP15-201/ARHGAP15, intron 11 of 12)	2	52965089	53630365	665277	2	ARHGAP15-201	584356	ARHGAP15-201	ARHGAP15	0	TRUE	FALSE	FALSE	FALSE	FALSE	FALSE	TRUE	FALSE	FALSE	Intron	74	78	616246	ENSBTAG00000032289	conserved gene and region	NA	NA	NA	NA	NA	NA	NA	NA	NA	NA	NA	NA	TRUE
cg00009248	MAPT	MAPT_Exon	19	45993451	45993500	50	+	45993499	45993500	CTGGCTACCAAAGGTGCAGATAATTAATAAGAAGCTGGATCTTAGCAACG	Exon (MAPT-201/MAPT, exon 12 of 15)	19	45883594	46003580	119987	1	MAPT-201	109857	MAPT-201;MAPT-202;MAPT-203;MAPT-204;MAPT-205;MAPT-206;MAPT-207	MAPT;MAPT;MAPT;MAPT;MAPT;MAPT;MAPT	0;0;0;0;0;0;0	TRUE	FALSE	FALSE	FALSE	FALSE	TRUE	TRUE	FALSE	FALSE	Exon	3	3	281296	ENSBTAG00000017512	conserved gene and region	NA	NA	NA	NA	NA	NA	NA	NA	NA	NA	NA	NA	TRUE
cg00009319	AUTS2	AUTS2_Intergenic_upstream	25	29952059	29952108	50	+	29952107	29952108	GAAGCAGCCCATTCTGACAGACTGAGCAATAATCTGAACTTACTGCGCCG	Distal Intergenic	25	29784196	29817161	32966	2	AUTS2-203	-134898	NA	NA	NA	FALSE	TRUE	FALSE	FALSE	FALSE	FALSE	FALSE	FALSE	TRUE	Intergenic_upstream	85	92	615936	ENSBTAG00000002083	conserved gene but different region	NA	NA	NA	NA	NA	NA	NA	NA	NA	NA	NA	NA	TRUE
cg00010445	RFX1	RFX1_Intron	7	11712260	11712309	50	-	11712260	11712261	CGACCAGAGGGTCAGGATCCAGAGAATCCCCCAGGTGCTAGTGTTCGGCA	Intron (RFX1-201/RFX1, intron 7 of 20)	7	11690479	11724685	34207	1	RFX1-201	21781	RFX1-201;RFX1-202	RFX1;RFX1	0;0	TRUE	FALSE	FALSE	FALSE	FALSE	FALSE	TRUE	FALSE	FALSE	Intron	1	5	789747	ENSBTAG00000008854	conserved gene and region	NA	NA	NA	NA	NA	NA	NA	NA	NA	NA	NA	NA	TRUE
cg00010903	FBXL20	FBXL20_Exon	19	39746795	39746844	50	-	39746795	39746796	CGAGGACAGTGTATAGAAAGTTGGATTAATGTGCTATCTGTTATCTGAAA	Exon (FBXL20-201/FBXL20, exon 13 of 15)	19	39742501	39841904	99404	2	FBXL20-201	95060	FBXL20-201;FBXL20-202;FBXL20-203;FBXL20-204	FBXL20;FBXL20;FBXL20;FBXL20	0;0;0;0	TRUE	FALSE	FALSE	FALSE	FALSE	TRUE	TRUE	FALSE	FALSE	Exon	5	5	511007	ENSBTAG00000008371	conserved gene and region	NA	NA	NA	NA	NA	NA	NA	NA	NA	NA	NA	NA	TRUE
cg00010926	PAK3	PAK3_Exon	X	59320935	59320984	50	-	59320935	59320936	CGCTTCAAGTCAATCAGAGGGAAAAATGGTATGAGTGATATAAATTATCA	Exon (PAK3-205/PAK3, exon 3 of 16)	30	59266325	59389658	123334	1	PAK3-201	54610	PAK3-201;PAK3-202;PAK3-203;PAK3-204;PAK3-205;PAK3-206	PAK3;PAK3;PAK3;PAK3;PAK3;PAK3	0;0;0;0;0;0	TRUE	FALSE	FALSE	FALSE	FALSE	TRUE	TRUE	FALSE	FALSE	Exon	5	9	534526	ENSBTAG00000015670	conserved gene and region	NA	NA	NA	NA	NA	NA	NA	NA	NA	NA	NA	NA	TRUE
cg00010977	FIGN	FIGN_Intergenic_downstream	2	32915411	32915460	50	-	32915411	32915412	CGTGACTAAAATTCAGATTAGATATAATTCATTTTAATATCTGTGACTGG	Distal Intergenic	2	32625453	32751507	126055	1	FIGN-201	290007	NA	NA	NA	FALSE	TRUE	FALSE	FALSE	FALSE	FALSE	FALSE	FALSE	TRUE	Intergenic_downstream	37	109	101905392	ENSBTAG00000008704	conserved gene and region	NA	NA	NA	NA	NA	NA	NA	NA	NA	NA	NA	NA	TRUE
cg00012521	GGCT	GGCT_Exon	4	65813303	65813352	50	-	65813303	65813304	CGATGAAGTGTGGGGAGTAGTATGGAAAATGAACAAAAGCAATTTAAATT	Exon (GGCT-201/GGCT, exon 2 of 4)	4	65806682	65816128	9447	1	GGCT-201	6621	GGCT-201	GGCT	0	TRUE	FALSE	FALSE	FALSE	FALSE	TRUE	FALSE	FALSE	FALSE	Exon	1	1	533374	ENSBTAG00000010597	conserved gene but different region	NA	NA	NA	NA	NA	NA	NA	NA	NA	NA	NA	NA	TRUE
cg00012879	NFIX	NFIX_Exon	7	12496586	12496635	50	-	12496634	12496635	TCTGACTCCAGCAAGCACAGGCAGCGGGTGGTGGGTGAAAGCCATGCGCG	Exon (NFIX-201/NFIX, exon 7 of 10)	7	12481482	12575856	94375	2	NFIX-201	79221	NFIX-201;NFIX-202;NFIX-203;NFIX-204;NFIX-205	NFIX;NFIX;NFIX;NFIX;NFIX	0;0;0;0;0	TRUE	FALSE	FALSE	FALSE	FALSE	TRUE	TRUE	FALSE	FALSE	Exon	23	55	536348	ENSBTAG00000018229	conserved gene but different region	NA	NA	NA	NA	NA	NA	NA	NA	NA	NA	NA	NA	TRUE
cg00013189	NKX2-3	NKX2-3_Intergenic_downstream	26	20534926	20534975	50	+	20534974	20534975	CCGATTGTGAGCGTGCCAAGGCGGGTGAATGGGGAGGCCTCAGAGCGCCG	Distal Intergenic	26	20530796	20534368	3573	1	NKX2-3-201	4130	NKX2-3-201	NKX2-3	0	FALSE	TRUE	FALSE	FALSE	FALSE	FALSE	FALSE	FALSE	TRUE	Intergenic_downstream	5	6	539451	ENSBTAG00000021397	conserved gene and region	26	20534662	20535158	497	*	497	50	0.6579476861	0.9306418995	0.1006036217	5.71e-33	CpGisland	TRUE
cg00013247	CDH5	CDH5_Intergenic_upstream	18	33917302	33917351	50	-	33917350	33917351	TACATTCTTTTGAATAAAACATCTATTCTTGATGCCAGCAGCAAGCTTCG	Distal Intergenic	18	34122601	34160211	37611	1	CDH5-201	-205299	NA	NA	NA	FALSE	TRUE	FALSE	FALSE	FALSE	FALSE	FALSE	FALSE	TRUE	Intergenic_upstream	8	8	414735	ENSBTAG00000007421	conserved gene and region	NA	NA	NA	NA	NA	NA	NA	NA	NA	NA	NA	NA	TRUE
cg00014011	WNT1	WNT1_Intergenic_downstream	5	30827452	30827501	50	-	30827500	30827501	GGGAGAGTAATAAATACAGGCTTAGTGTCTCCTACCCCACCAGGGCTCCG	Distal Intergenic	5	30832513	30835596	3084	2	WNT1-201	8144	NA	NA	NA	FALSE	TRUE	FALSE	FALSE	FALSE	FALSE	FALSE	FALSE	TRUE	Intergenic_downstream	11	14	540662	ENSBTAG00000015364	conserved gene and region	NA	NA	NA	NA	NA	NA	NA	NA	NA	NA	NA	NA	TRUE
cg00015001	PAX2	PAX2_Intergenic_upstream	26	21563812	21563861	50	+	21563812	21563813	CGGCAATGCGCTCCTGACCTTGCAGGACAGCTAATCCATCCGCACATCTA	Distal Intergenic	26	21590656	21680714	90059	1	PAX2-201	-26795	NA	NA	NA	FALSE	TRUE	FALSE	FALSE	FALSE	FALSE	FALSE	FALSE	TRUE	Intergenic_upstream	100	166	100297382	ENSBTAG00000021566	conserved gene and region	26	21563612	21563853	242	*	242	16	0.5247933884	0.9617486339	0.06611570248	3.69e-08	CpGisland	TRUE
cg00015319	HOXC4	HOXC4_Intergenic_downstream	5	25931180	25931229	50	-	25931228	25931229	TAAAGCCCTTTACGATCGTCAGCAGCATGAAAGATGCTGCAAATAAAACG	Distal Intergenic	5	25977799	25980483	2685	2	HOXC4-201	49303	NA	NA	NA	FALSE	TRUE	FALSE	FALSE	FALSE	FALSE	FALSE	FALSE	TRUE	Intergenic_downstream	7	92	613740	ENSBTAG00000003304	mapped to different genes	5	25931192	25931395	204	*	204	24	0.6617647059	1.084625609	0.1176470588	7.55e-18	CpGisland	TRUE
cg00016215	KCNMA1	KCNMA1_Exon	28	32628357	32628406	50	-	32628357	32628358	CGGTAAATTCCAAAACAAAGCATATTATATGTTTTCAGAGCTTTGCAGAA	Exon (KCNMA1-201/KCNMA1, exon 27 of 30)	28	32616314	33160893	544580	2	KCNMA1-201	532487	KCNMA1-201;KCNMA1-202;KCNMA1-203;KCNMA1-204	KCNMA1;KCNMA1;KCNMA1;KCNMA1	0;0;0;0	TRUE	FALSE	FALSE	FALSE	FALSE	TRUE	FALSE	FALSE	FALSE	Exon	20	45	282573	ENSBTAG00000013300	mapped to different genes	NA	NA	NA	NA	NA	NA	NA	NA	NA	NA	NA	NA	TRUE
cg00017571	DMBX1	DMBX1_Promoter	3	99630817	99630866	50	+	99630817	99630818	CGCCATATAGATGGCTTTAATTTTCCAAATCTGCAAATGCATCCGTTATG	Promoter (7-8kb)	3	99618092	99623713	5622	2	DMBX1-201	-7104	NA	NA	NA	FALSE	TRUE	TRUE	FALSE	FALSE	FALSE	FALSE	FALSE	FALSE	Promoter	11	54	540714	ENSBTAG00000009625	conserved gene and region	NA	NA	NA	NA	NA	NA	NA	NA	NA	NA	NA	NA	TRUE
cg00017737	CALCOCO1	CALCOCO1_Intergenic_upstream	5	26310570	26310619	50	+	26310570	26310571	CGCGGAAAGTCGTCATTAATTTCTCTGAATTACACCAATTCCGAGACATT	Distal Intergenic	5	26328331	26342538	14208	1	CALCOCO1-201	-17712	NA	NA	NA	FALSE	TRUE	FALSE	FALSE	FALSE	FALSE	FALSE	FALSE	TRUE	Intergenic_upstream	28	31	538675	ENSBTAG00000015016	conserved gene but different region	NA	NA	NA	NA	NA	NA	NA	NA	NA	NA	NA	NA	TRUE
cg00017842	NA	NA	NA	NA	NA	NA	NA	NA	NA	NA	NA	NA	NA	NA	NA	NA	NA	NA	NA	NA	NA	NA	NA	NA	NA	NA	NA	NA	NA	NA	NA	NA	NA	NA	NA	NA	NA	NA	NA	NA	NA	NA	NA	NA	NA	NA	NA	NA	NA
cg00019068	ZBTB44	ZBTB44_Exon	29	36410295	36410344	50	+	36410343	36410344	AGTAGTTTGCTAGCTCTGATGCTTCATGGTTCAGACTCCTCAGGTGCACG	Exon (ZBTB44-201/ZBTB44, exon 4 of 5)	29	36408247	36429241	20995	2	ZBTB44-201	18897	ZBTB44-201	ZBTB44	0	TRUE	FALSE	FALSE	FALSE	FALSE	TRUE	FALSE	FALSE	FALSE	Exon	14	15	540532	ENSBTAG00000009210	conserved gene and region	NA	NA	NA	NA	NA	NA	NA	NA	NA	NA	NA	NA	TRUE
cg00020468	ANK3	ANK3_Intron	28	15744499	15744548	50	+	15744547	15744548	AGCCTCTCTTCAACAAAATCCCTCTTGCTCATGTCAATTGCACCACTGCG	Intron (ANK3-201/ANK3, intron 12 of 18)	28	15696546	15814967	118422	2	ANK3-202	70419	ANK3-202;ANK3-201	ANK3;ANK3	0;0	TRUE	FALSE	FALSE	FALSE	FALSE	FALSE	TRUE	FALSE	FALSE	Intron	8	15	511203	ENSBTAG00000019052	conserved gene but different region	NA	NA	NA	NA	NA	NA	NA	NA	NA	NA	NA	NA	TRUE
cg00021588	AHCYL1	AHCYL1_Exon	3	33411957	33412006	50	+	33411957	33411958	CGGATCTTCTTAAACACGTTTGGATACTTCTTATAAACCCAGTGGGTTAA	Exon (AHCYL1-202/AHCYL1, exon 7 of 17)	3	33403800	33444827	41028	2	AHCYL1-202	32821	AHCYL1-202;AHCYL1-201;AHCYL1-203	AHCYL1;AHCYL1;AHCYL1	0;0;-136	TRUE	FALSE	FALSE	FALSE	FALSE	TRUE	TRUE	FALSE	FALSE	Exon	2	4	505511	ENSBTAG00000018893	conserved gene and region	NA	NA	NA	NA	NA	NA	NA	NA	NA	NA	NA	NA	TRUE
cg00022035	OGDH	OGDH_Exon	4	76815086	76815135	50	+	76815086	76815087	CGGAGGAGTCCAGATCAGCATCCAAAATCCCCAGGGGGTCCAGCTGTGCT	Exon (OGDH-201/OGDH, exon 4 of 24)	4	76758582	76844759	86178	2	OGDH-201	29624	OGDH-201;OGDH-202;OGDH-203;OGDH-204;OGDH-205;OGDH-206;OGDH-207;OGDH-208;OGDH-209;OGDH-210	OGDH;OGDH;OGDH;OGDH;OGDH;OGDH;OGDH;OGDH;OGDH;OGDH	0;0;0;0;0;0;0;0;0;0	TRUE	FALSE	FALSE	FALSE	FALSE	TRUE	TRUE	FALSE	FALSE	Exon	5	5	534599	ENSBTAG00000006029	conserved gene and region	NA	NA	NA	NA	NA	NA	NA	NA	NA	NA	NA	NA	TRUE
cg00023292	CNOT4	CNOT4_Exon	4	99184484	99184533	50	-	99184484	99184485	CGTCCATCTCTGTGAGGGCCTGAAGGGATTTTAGCCAGTGTGGAGGATTG	Exon (CNOT4-201/CNOT4, exon 12 of 12)	4	99183547	99335717	152171	2	CNOT4-201	151184	CNOT4-201;CNOT4-202	CNOT4;CNOT4	0;0	TRUE	FALSE	FALSE	FALSE	FALSE	TRUE	FALSE	FALSE	FALSE	Exon	9	10	540891	ENSBTAG00000017919	conserved gene and region	NA	NA	NA	NA	NA	NA	NA	NA	NA	NA	NA	NA	TRUE
cg00024300	FAM172A	FAM172A_Intron	7	93329241	93329290	50	-	93329241	93329242	CGGTGCCACCTATCTGCAGATTAGCAGAAAGCTTCAGAAACACTAATTCA	Intron (FAM172A-201/FAM172A, intron 6 of 10)	7	93088059	93506932	418874	2	FAM172A-201	177642	FAM172A-201;FAM172A-202	FAM172A;FAM172A	0;0	TRUE	FALSE	FALSE	FALSE	FALSE	FALSE	TRUE	FALSE	FALSE	Intron	26	26	617002	ENSBTAG00000050195	conserved gene and region	NA	NA	NA	NA	NA	NA	NA	NA	NA	NA	NA	NA	TRUE
cg00027030	GRM1	GRM1_Exon	9	83680710	83680759	50	-	83680758	83680759	TTCACTCCCAAGATGTACATCATTATTGCCAAGCCTGAGAGGAATGTCCG	Exon (GRM1-201/GRM1, exon 8 of 9)	9	83287300	83713288	425989	1	GRM1-201	393410	GRM1-201;GRM1-202	GRM1;GRM1	0;0	TRUE	FALSE	FALSE	FALSE	FALSE	TRUE	FALSE	FALSE	FALSE	Exon	4	7	540485	ENSBTAG00000044181	conserved gene and region	NA	NA	NA	NA	NA	NA	NA	NA	NA	NA	NA	NA	TRUE
cg00027863	SENP3	SENP3_threeUTR	19	27304181	27304230	50	+	27304181	27304182	CGTCGGCAGATCTACAAGGAGCTGTGTCACTGCAAACTCACTGTGTGAGC	3' UTR	19	27296635	27304659	8025	1	SENP3-201	7546	EIF4A1-201;SENP3-201	EIF4A1;SENP3	0;0	TRUE	FALSE	FALSE	FALSE	TRUE	TRUE	FALSE	FALSE	FALSE	threeUTR	2	2	100138267	ENSBTAG00000000131	mapped to different genes	NA	NA	NA	NA	NA	NA	NA	NA	NA	NA	NA	NA	TRUE
cg00027948	ESYT1	ESYT1_Exon	5	57186049	57186098	50	-	57186049	57186050	CGGTCTTTGGCAATCAGGTCCTGGGCCTCTAATACATGGATCCGAAGCAC	Exon (ESYT1-201/ESYT1, exon 18 of 31)	5	57179946	57194004	14059	2	ESYT1-201	7906	ESYT1-201	ESYT1	0	TRUE	FALSE	FALSE	FALSE	FALSE	TRUE	FALSE	FALSE	FALSE	Exon	1	1	520669	ENSBTAG00000009543	conserved gene and region	NA	NA	NA	NA	NA	NA	NA	NA	NA	NA	NA	NA	TRUE
cg00029553	FGF14	FGF14_threeUTR	12	78132319	78132368	50	-	78132319	78132320	CGCTGGGCAAGGCAAATGTTACCATTACCAGTAAGCTTGTGATATGTATA	3' UTR	12	78130314	78245390	115077	2	FGF14-201	113022	FGF14-201	FGF14	0	TRUE	FALSE	FALSE	FALSE	TRUE	TRUE	FALSE	FALSE	FALSE	threeUTR	1	2	615488	ENSBTAG00000052496	conserved gene and region	NA	NA	NA	NA	NA	NA	NA	NA	NA	NA	NA	NA	TRUE
cg00029755	ZEB2	ZEB2_Intron	2	52204699	52204748	50	-	52204747	52204748	GAAACGGATGGCTACCCTACTAGAACATAATTACACCGTTCCAACATCCG	Intron (ZEB2-201/ZEB2, intron 2 of 2)	2	52174189	52264474	90286	1	ZEB2-201	30510	ZEB2-201	ZEB2	0	TRUE	FALSE	FALSE	FALSE	FALSE	FALSE	TRUE	FALSE	FALSE	Intron	121	223	539873	ENSBTAG00000048810	mapped to different genes	NA	NA	NA	NA	NA	NA	NA	NA	NA	NA	NA	NA	TRUE
cg00031262	WNT1	WNT1_Intergenic_downstream	5	30827476	30827525	50	+	30827524	30827525	GTGTCTCCTACCCCACCAGGGCTCCGAAGATTAATCCAGGCTGACGGGCG	Distal Intergenic	5	30832513	30835596	3084	2	WNT1-201	8071	WNT1-201	WNT1	0	FALSE	TRUE	FALSE	FALSE	FALSE	FALSE	FALSE	FALSE	TRUE	Intergenic_downstream	11	14	540662	ENSBTAG00000015364	conserved gene and region	NA	NA	NA	NA	NA	NA	NA	NA	NA	NA	NA	NA	TRUE
cg00031896	NA	NA	NA	NA	NA	NA	NA	NA	NA	NA	NA	NA	NA	NA	NA	NA	NA	NA	NA	NA	NA	NA	NA	NA	NA	NA	NA	NA	NA	NA	NA	NA	NA	NA	NA	NA	NA	NA	NA	NA	NA	NA	NA	NA	NA	NA	NA	NA	NA
cg00032045	AHDC1	AHDC1_threeUTR	2	125780354	125780403	50	+	125780354	125780355	CGAAGGTGAGCCCTTTCTGCACAAAACCAGCAATTGTAAATACTTTTTAA	3' UTR	2	125759503	125780816	21314	1	AHDC1-201	20851	AHDC1-201	AHDC1	0	TRUE	FALSE	FALSE	FALSE	TRUE	TRUE	FALSE	FALSE	FALSE	threeUTR	4	35	522105	ENSBTAG00000037456	conserved gene and region	NA	NA	NA	NA	NA	NA	NA	NA	NA	NA	NA	NA	TRUE
cg00032807	EVX1	EVX1_Intergenic_downstream	4	68795072	68795121	50	+	68795072	68795073	CGCAAACCTTGGCAAAAGGGAAATTTCATTATGAAGTAATGAGTAATTCC	Downstream (2-3kb)	4	68797645	68801018	3374	2	EVX1-201	5897	EVX1-201	EVX1	0	FALSE	TRUE	FALSE	FALSE	FALSE	FALSE	FALSE	FALSE	FALSE	Intergenic_downstream	9	20	540239	ENSBTAG00000020919	mapped to different genes	NA	NA	NA	NA	NA	NA	NA	NA	NA	NA	NA	NA	TRUE
cg00032872	SOX21	SOX21_Intergenic_downstream	12	69200328	69200377	50	-	69200328	69200329	CGAAGCCTTGAAAGGATTTAATTAACCGTGTCAGGGATAATTACCCCTGG	Distal Intergenic	12	69202956	69203789	834	2	SOX21-201	3461	SOX21-201	SOX21	3412	FALSE	TRUE	FALSE	FALSE	FALSE	FALSE	FALSE	FALSE	TRUE	Intergenic_downstream	26	36	614121	ENSBTAG00000022484	mapped to different genes	NA	NA	NA	NA	NA	NA	NA	NA	NA	NA	NA	NA	TRUE
cg00035308	TSPAN5	TSPAN5_Exon	6	26096801	26096850	50	-	26096849	26096850	AACCTAAATATTTACTTCAATTGCACAGATTCCAATGCAAGTCGAGAGCG	Exon (TSPAN5-201/TSPAN5, exon 5 of 8)	6	25923695	26102484	178790	1	TSPAN5-201	173106	TSPAN5-201;TSPAN5-202	TSPAN5;TSPAN5	0;0	TRUE	FALSE	FALSE	FALSE	FALSE	TRUE	FALSE	FALSE	FALSE	Exon	1	2	538668	ENSBTAG00000012343	conserved gene but different region	NA	NA	NA	NA	NA	NA	NA	NA	NA	NA	NA	NA	TRUE
cg00036621	NAA30	NAA30_Exon	10	69774265	69774314	50	-	69774313	69774314	GGATATGCACAAAAAGATGTTCCGCAGAGGTTATATAGCCATGTTAGCCG	Exon (NAA30-201A30, exon 2 of 4)	10	69768687	69789526	20840	1	NAA30-201	5578	NAA30-201	NAA30	0	TRUE	FALSE	FALSE	FALSE	FALSE	TRUE	FALSE	FALSE	FALSE	Exon	5	7	533922	ENSBTAG00000012998	conserved gene and region	NA	NA	NA	NA	NA	NA	NA	NA	NA	NA	NA	NA	TRUE
cg00036705	POU3F3	POU3F3_Intergenic_downstream	11	9038382	9038431	50	+	9038430	9038431	AATGTTAATCAGTCCAATATCAATATAATAAATTCCTGCAAATTGGAGCG	Distal Intergenic	11	8999578	9001077	1500	1	POU3F3-201	38804	NA	NA	NA	FALSE	TRUE	FALSE	FALSE	FALSE	FALSE	FALSE	FALSE	TRUE	Intergenic_downstream	13	60	112448749	ENSBTAG00000050523	mapped to different genes	11	9038418	9038533	116	*	116	11	0.5948275862	1.090598291	0.09482758621	2.35e-07	CpGisland	TRUE
cg00036709	FGF18	FGF18_Intron	20	3228015	3228064	50	+	3228063	3228064	ATCTGATCTGTTACTTCAGCAGCTTTCAGACTCGGGAAGGTCTTGGCACG	Intron (FGF18-201/FGF18, intron 2 of 4)	20	3226532	3263206	36675	1	FGF18-201	1483	FGF18-201	FGF18	0	TRUE	FALSE	FALSE	FALSE	FALSE	FALSE	TRUE	FALSE	FALSE	Intron	5	8	533929	ENSBTAG00000000128	conserved gene and region	NA	NA	NA	NA	NA	NA	NA	NA	NA	NA	NA	NA	TRUE
cg00036788	GSX2	GSX2_Intergenic_downstream	6	69637527	69637576	50	+	69637527	69637528	CGTTTAGTCACTGTTTCATTAGGCACTATTTGAACCTTGCAACATGTGGT	Distal Intergenic	6	69629306	69631483	2178	1	GSX2-201	8221	NA	NA	NA	FALSE	TRUE	FALSE	FALSE	FALSE	FALSE	FALSE	FALSE	TRUE	Intergenic_downstream	6	11	539228	ENSBTAG00000045812	mapped to different genes	NA	NA	NA	NA	NA	NA	NA	NA	NA	NA	NA	NA	TRUE
cg00037013	WNT6	WNT6_Promoter	2	106819945	106819994	50	-	106819945	106819946	CGGAGAAGAATGCAGGATAGGGAGAGCATTTCATAATCTGCAATAACAGT	Promoter (2-3kb)	2	106822087	106835094	13008	1	WNT6-201	-2142	WNT6-201	WNT6	-2093	FALSE	TRUE	TRUE	FALSE	FALSE	FALSE	FALSE	FALSE	FALSE	Promoter	2	2	505075	ENSBTAG00000013990	conserved gene and region	NA	NA	NA	NA	NA	NA	NA	NA	NA	NA	NA	NA	TRUE
cg00037518	ZNF770	ZNF770_Intergenic_upstream	10	30737707	30737756	50	-	30737707	30737708	CGGCAGAACGTCAACAACAAATTGTCATTGGCATTCCATTTATGAACCTT	Distal Intergenic	10	30450495	30452561	2067	2	ZNF770-201	-285195	NA	NA	NA	FALSE	TRUE	FALSE	FALSE	FALSE	FALSE	FALSE	FALSE	TRUE	Intergenic_upstream	4	4	786537	ENSBTAG00000040206	mapped to different genes	NA	NA	NA	NA	NA	NA	NA	NA	NA	NA	NA	NA	TRUE
cg00037619	BTRC	BTRC_Intergenic_upstream	26	22110705	22110754	50	-	22110705	22110706	CGTTCGCCTGATCCTTACACAAAGTCATATATTTTACATGAGGACGAGCT	Distal Intergenic	26	22130152	22301533	171382	1	BTRC-201	-19447	NA	NA	NA	FALSE	TRUE	FALSE	FALSE	FALSE	FALSE	FALSE	FALSE	TRUE	Intergenic_upstream	42	96	534072	ENSBTAG00000007476	conserved gene and region	NA	NA	NA	NA	NA	NA	NA	NA	NA	NA	NA	NA	TRUE
cg00037952	WBP1L	WBP1L_Intron	26	23371173	23371222	50	-	23371173	23371174	CGGTGGGACTTGTTGTACCTTTTATAAGACAAGTGAGGAAAGATGTTGGC	Intron (WBP1L-201/WBP1L, intron 1 of 3)	26	23347562	23403774	56213	1	WBP1L-201	23611	WBP1L-201;WBP1L-202	WBP1L;WBP1L	0;-808	TRUE	FALSE	FALSE	FALSE	FALSE	FALSE	TRUE	FALSE	FALSE	Intron	1	1	782651	ENSBTAG00000014336	conserved gene and region	NA	NA	NA	NA	NA	NA	NA	NA	NA	NA	NA	NA	TRUE
cg00038038	PAPPA2	PAPPA2_Promoter	16	57721240	57721289	50	+	57721288	57721289	TTTTGATCTGATTCACTTGACAGATTATTTGAATCCAGCCCACCTTTCCG	Promoter (3-4kb)	16	57724441	58036056	311616	1	PAPPA2-201	-3152	PAPPA2-201	PAPPA2	0	FALSE	TRUE	TRUE	FALSE	FALSE	FALSE	FALSE	FALSE	FALSE	Promoter	1	4	538320	ENSBTAG00000018303	conserved gene but different region	NA	NA	NA	NA	NA	NA	NA	NA	NA	NA	NA	NA	TRUE
cg00038306	NA	NA	NA	NA	NA	NA	NA	NA	NA	NA	NA	NA	NA	NA	NA	NA	NA	NA	NA	NA	NA	NA	NA	NA	NA	NA	NA	NA	NA	NA	NA	NA	NA	NA	NA	NA	NA	NA	NA	NA	NA	NA	NA	NA	NA	NA	NA	NA	NA
cg00038376	TBCA	TBCA_Intergenic_upstream	10	8961194	8961243	50	-	8961242	8961243	CCTATTTGCTGCCTCATTGAGCATGATGAATGATTGGAGTCAGAGAAGCG	Distal Intergenic	10	8804197	8885008	80812	2	TBCA-201	-76235	NA	NA	NA	FALSE	TRUE	FALSE	FALSE	FALSE	FALSE	FALSE	FALSE	TRUE	Intergenic_upstream	71	80	327683	ENSBTAG00000003263	conserved gene but different region	NA	NA	NA	NA	NA	NA	NA	NA	NA	NA	NA	NA	TRUE
cg00038849	ACTRT3	ACTRT3_Intergenic_downstream	1	97784637	97784686	50	+	97784637	97784638	CGAAAGACTTGTCATTTATCTGGTCTTGCATGACATCAAATGATAGAAGA	Distal Intergenic	1	97604626	97610506	5881	1	ACTRT3-202	180011	NA	NA	NA	FALSE	TRUE	FALSE	FALSE	FALSE	FALSE	FALSE	FALSE	TRUE	Intergenic_downstream	31	42	509723	ENSBTAG00000013141	mapped to different genes	NA	NA	NA	NA	NA	NA	NA	NA	NA	NA	NA	NA	TRUE
cg00038872	NA	NA	NA	NA	NA	NA	NA	NA	NA	NA	NA	NA	NA	NA	NA	NA	NA	NA	NA	NA	NA	NA	NA	NA	NA	NA	NA	NA	NA	NA	NA	NA	NA	NA	NA	NA	NA	NA	NA	NA	NA	NA	NA	NA	NA	NA	NA	NA	NA
cg00038955	VPS13B	VPS13B_Exon	14	64820077	64820126	50	-	64820077	64820078	CGAACCAACAAGGTGCGTCTGTTCAGCTTGTCAGTACAGGAAAGGAAGAC	Exon (VPS13B-201/VPS13B, exon 27 of 61)	14	64454510	65258852	804343	2	VPS13B-201	438726	VPS13B-201;VPS13B-202;VPS13B-203;VPS13B-204	VPS13B;VPS13B;VPS13B;VPS13B	0;0;0;0	TRUE	FALSE	FALSE	FALSE	FALSE	TRUE	TRUE	FALSE	FALSE	Exon	3	9	512656	ENSBTAG00000012357	conserved gene but different region	NA	NA	NA	NA	NA	NA	NA	NA	NA	NA	NA	NA	TRUE
cg00039469	NA	NA	NA	NA	NA	NA	NA	NA	NA	NA	NA	NA	NA	NA	NA	NA	NA	NA	NA	NA	NA	NA	NA	NA	NA	NA	NA	NA	NA	NA	NA	NA	NA	NA	NA	NA	NA	NA	NA	NA	NA	NA	NA	NA	NA	NA	NA	NA	NA
cg00039845	IFT43	IFT43_Intron	10	87321410	87321459	50	-	87321458	87321459	AAGTAATGGCCCCTCAGGGACTTTCAGGACTTTGCTCTCAATGTCAGCCG	Intron (IFT43-201/IFT43, intron 4 of 9)	10	87263348	87371765	108418	1	IFT43-201	58062	IFT43-201;IFT43-202	IFT43;IFT43	0;0	TRUE	FALSE	FALSE	FALSE	FALSE	FALSE	TRUE	FALSE	FALSE	Intron	5	5	513228	ENSBTAG00000012005	conserved gene and region	NA	NA	NA	NA	NA	NA	NA	NA	NA	NA	NA	NA	TRUE
cg00042664	GTDC1	GTDC1_Intron	2	52727536	52727585	50	-	52727536	52727537	CGTCTGATAGCTATTTGTTGTACAGAGAGCACAGCATAAAAAAAATATCA	Intron (GTDC1-201/GTDC1, intron 6 of 10)	2	52388547	52797340	408794	1	GTDC1-201	338989	GTDC1-201;GTDC1-202;GTDC1-203;GTDC1-204;GTDC1-205;GTDC1-206;GTDC1-207	GTDC1;GTDC1;GTDC1;GTDC1;GTDC1;GTDC1;GTDC1	0;0;0;0;0;0;0	TRUE	FALSE	FALSE	FALSE	FALSE	FALSE	TRUE	FALSE	FALSE	Intron	33	55	534677	ENSBTAG00000001132	mapped to different genes	NA	NA	NA	NA	NA	NA	NA	NA	NA	NA	NA	NA	TRUE
cg00044472	ZEB2	ZEB2_Intron	2	52241568	52241617	50	+	52241568	52241569	CGACGGAACTGCAGGCTTGTCGGACTCCAATTTACAGAAATCCAAACAGA	Intron (ZEB2-201/ZEB2, intron 2 of 2)	2	52174189	52264474	90286	1	ZEB2-201	67379	ZEB2-201	ZEB2	0	TRUE	FALSE	FALSE	FALSE	FALSE	FALSE	TRUE	FALSE	FALSE	Intron	121	223	539873	ENSBTAG00000048810	mapped to different genes	NA	NA	NA	NA	NA	NA	NA	NA	NA	NA	NA	NA	TRUE
cg00045146	TBR1	TBR1_threeUTR	2	34958763	34958812	50	-	34958811	34958812	ATATAAAAATCACAACATTAGATTTACAGAAGAGCCAAAATATACACACG	3' UTR	2	34958624	34968526	9903	2	TBR1-201	9714	TBR1-201	TBR1	0	TRUE	FALSE	FALSE	FALSE	TRUE	TRUE	FALSE	FALSE	FALSE	threeUTR	1	29	505142	ENSBTAG00000021692	conserved gene and region	NA	NA	NA	NA	NA	NA	NA	NA	NA	NA	NA	NA	TRUE
cg00045149	PLCB1	PLCB1_Exon	13	933290	933339	50	+	933290	933291	CGCCTTGCAACTCAAGCCCGTGTGCGTGTCCGACAGCCTCAAGAAGGGCA	Promoter (<=1kb)	13	933264	1793378	860115	1	PLCB1-201	26	PLCB1-201	PLCB1	0	TRUE	FALSE	TRUE	FALSE	FALSE	TRUE	FALSE	FALSE	FALSE	Exon	3	3	287026	ENSBTAG00000008338	conserved gene and region	13	932496	933548	1053	*	1053	153	0.7872744539	0.9446437995	0.1452991453	7.88e-127	CpGisland	TRUE
cg00046033	RARA	RARA_Intron	19	40589039	40589088	50	+	40589039	40589040	CGGAGCTGAGCAGCTGCCATTTCAATAGAATTAAAGCTTCCGAATGATAA	Intron (RARA-201/RARA, intron 5 of 9)	19	40559946	40595285	35340	1	RARA-201	29093	RARA-201;RARA-202;RARA-203	RARA;RARA;RARA	0;0;0	TRUE	FALSE	FALSE	FALSE	FALSE	FALSE	TRUE	FALSE	FALSE	Intron	9	14	534280	ENSBTAG00000012500	conserved gene and region	NA	NA	NA	NA	NA	NA	NA	NA	NA	NA	NA	NA	TRUE
cg00046073	NA	NA	NA	NA	NA	NA	NA	NA	NA	NA	NA	NA	NA	NA	NA	NA	NA	NA	NA	NA	NA	NA	NA	NA	NA	NA	NA	NA	NA	NA	NA	NA	NA	NA	NA	NA	NA	NA	NA	NA	NA	NA	NA	NA	NA	NA	NA	NA	NA
cg00046146	NR4A2	NR4A2_Intergenic_downstream	2	40272584	40272633	50	+	40272584	40272585	CGTTTGGCAGTACTTTTCACACCGATCTACACCAGCAGATTTTCTAGGGC	Distal Intergenic	2	39887966	39905341	17376	1	NR4A2-201	384618	NA	NA	NA	FALSE	TRUE	FALSE	FALSE	FALSE	FALSE	FALSE	FALSE	TRUE	Intergenic_downstream	50	74	540245	ENSBTAG00000003650	mapped to different genes	NA	NA	NA	NA	NA	NA	NA	NA	NA	NA	NA	NA	TRUE
cg00046614	MGMT	MGMT_Intron	26	48972444	48972493	50	+	48972492	48972493	AAAGTTGGATTTGAGCAACATCAAGTGAAATGTCTTCCCATCTCACGCCG	Intron (MGMT-201/MGMT, intron 3 of 5)	26	48818674	49095122	276449	1	MGMT-201	153770	MGMT-201;MGMT-202;MGMT-203;MGMT-204	MGMT;MGMT;MGMT;MGMT	0;0;0;0	TRUE	FALSE	FALSE	FALSE	FALSE	FALSE	TRUE	FALSE	FALSE	Intron	15	38	616091	ENSBTAG00000050386	conserved gene and region	NA	NA	NA	NA	NA	NA	NA	NA	NA	NA	NA	NA	TRUE
cg00046850	TLX3	TLX3_Exon	20	3161089	3161138	50	+	3161089	3161090	CGGCAGCAGGCGAGCCGGCTCATGCTGCAGCTGCAACACGACGCCTTCCA	Exon (TLX3-201/TLX3, exon 3 of 3)	20	3158996	3161648	2653	1	TLX3-201	2093	TLX3-201	TLX3	0	TRUE	FALSE	FALSE	FALSE	FALSE	TRUE	FALSE	FALSE	FALSE	Exon	6	20	618473	ENSBTAG00000010003	conserved gene and region	20	3160795	3161193	399	*	399	46	0.7067669173	0.9254739814	0.1152882206	2.69e-33	CpGisland	TRUE
cg00049527	ROBO1	ROBO1_Exon	1	26169420	26169469	50	+	26169420	26169421	CGGGACTGAAAAATCAAAACAAAATATAAACCAGTTATTAAGCTGAAGAG	Exon (ROBO1-201/ROBO1, exon 16 of 27)	1	26116520	26265528	149009	2	ROBO1-201	96059	ROBO1-201;ROBO1-202	ROBO1;ROBO1	0;0	TRUE	FALSE	FALSE	FALSE	FALSE	TRUE	TRUE	FALSE	FALSE	Exon	2	8	536815	ENSBTAG00000009851	conserved gene and region	NA	NA	NA	NA	NA	NA	NA	NA	NA	NA	NA	NA	TRUE
cg00049667	ADRB2	ADRB2_Exon	7	60233067	60233116	50	+	60233115	60233116	ATCGTGTTTGGCAATGTGCTGGTCATCACAGCCATTGCCAAGTTCGAGCG	Promoter (<=1kb)	7	60232706	60234735	2030	1	ADRB2-201	361	ADRB2-201	ADRB2	0	TRUE	FALSE	TRUE	FALSE	FALSE	TRUE	FALSE	FALSE	FALSE	Exon	3	3	281605	ENSBTAG00000002144	conserved gene and region	NA	NA	NA	NA	NA	NA	NA	NA	NA	NA	NA	NA	TRUE
cg00049718	CSDE1	CSDE1_fiveUTR	3	28579243	28579292	50	+	28579291	28579292	ATTCCTACGTACCGGGCCGTGCTGCTTATGGCGGCGCTGGAGAGGGGGCG	Promoter (<=1kb)	3	28579009	28613743	34735	1	CSDE1-201	234	CSDE1-201	CSDE1	0	TRUE	FALSE	TRUE	TRUE	FALSE	TRUE	FALSE	FALSE	FALSE	fiveUTR	4	12	513993	ENSBTAG00000000678	conserved gene and region	3	28579202	28579314	113	*	113	13	0.6371681416	1.209053498	0.1150442478	1.04e-09	CpGisland	TRUE
cg00050268	NA	NA	NA	NA	NA	NA	NA	NA	NA	NA	NA	NA	NA	NA	NA	NA	NA	NA	NA	NA	NA	NA	NA	NA	NA	NA	NA	NA	NA	NA	NA	NA	NA	NA	NA	NA	NA	NA	NA	NA	NA	NA	NA	NA	NA	NA	NA	NA	NA
cg00051709	BCL11A	BCL11A_Intron	11	43290416	43290465	50	+	43290416	43290417	CGCTCGACACACACAAATAAAAAGCCCCTGGATCTCACAGATGGACCCCA	Intron (BCL11A-201/BCL11A, intron 2 of 4)	11	43208567	43311324	102758	2	BCL11A-203	20859	BCL11A-203;BCL11A-201;BCL11A-202;BCL11A-204;BCL11A-205	BCL11A;BCL11A;BCL11A;BCL11A;BCL11A	0;0;0;0;0	TRUE	FALSE	FALSE	FALSE	FALSE	FALSE	TRUE	FALSE	FALSE	Intron	55	199	538680	ENSBTAG00000016534	conserved gene but different region	NA	NA	NA	NA	NA	NA	NA	NA	NA	NA	NA	NA	TRUE
cg00051782	HES1	HES1_Intergenic_downstream	1	73359915	73359964	50	-	73359963	73359964	GTTGCCTGAGCTCATCTGGGAGCTATTCATTTCCTGCCAGAAAGCAGCCG	Distal Intergenic	1	73362759	73365438	2680	2	HES1-201	5523	HES1-201	HES1	0	FALSE	TRUE	FALSE	FALSE	FALSE	FALSE	FALSE	FALSE	TRUE	Intergenic_downstream	6	22	539547	ENSBTAG00000000569	conserved gene and region	1	73359963	73360170	208	*	208	27	0.7884615385	0.8352171327	0.1298076923	2.73e-21	CpGisland	TRUE
cg00054169	HOXA5	HOXA5_Exon	4	68898976	68899025	50	-	68899024	68899025	TAATTCATCATAAATTGTGCAAGGGTGCTATAGACGCACAAACGACCGCG	Promoter (<=1kb)	4	68898726	68901681	2956	1	HOXA5-201	250	HOXA6-201;HOXA5-201;HOXA3-201	HOXA6;HOXA5;HOXA3	0;0;0	TRUE	FALSE	TRUE	FALSE	FALSE	TRUE	FALSE	FALSE	FALSE	Exon	25	33	768039	ENSBTAG00000012211	mapped to different genes	NA	NA	NA	NA	NA	NA	NA	NA	NA	NA	NA	NA	TRUE
cg00054831	USP27X	USP27X_Exon	X	87577230	87577279	50	-	87577278	87577279	CAGCTTCATCCGGCACCACAAGGACCAGTGGTTCAAGTGTGATGATGCCG	Exon (USP27X-201/USP27X, exon 1 of 1)	30	87575319	87578253	2935	1	USP27X-201	1911	USP27X-201	USP27X	0	TRUE	FALSE	FALSE	FALSE	FALSE	TRUE	FALSE	FALSE	FALSE	Exon	1	5	781718	ENSBTAG00000039391	conserved gene and region	NA	NA	NA	NA	NA	NA	NA	NA	NA	NA	NA	NA	TRUE
cg00055211	CELSR3	CELSR3_Intron	22	51234151	51234200	50	+	51234199	51234200	TGTTTCTCTTGGCTTCTGGGCAGGATTGCGGGGTGCAGGTAAGGGGTACG	Intron (CELSR3-201/CELSR3, intron 16 of 35)	22	51220718	51248173	27456	1	CELSR3-201	13433	CELSR3-201	CELSR3	0	TRUE	FALSE	FALSE	FALSE	FALSE	FALSE	TRUE	FALSE	FALSE	Intron	1	3	523793	ENSBTAG00000021846	conserved gene and region	NA	NA	NA	NA	NA	NA	NA	NA	NA	NA	NA	NA	TRUE
cg00055619	NA	NA	NA	NA	NA	NA	NA	NA	NA	NA	NA	NA	NA	NA	NA	NA	NA	NA	NA	NA	NA	NA	NA	NA	NA	NA	NA	NA	NA	NA	NA	NA	NA	NA	NA	NA	NA	NA	NA	NA	NA	NA	NA	NA	NA	NA	NA	NA	NA
cg00056413	RSPO3	RSPO3_Exon	9	24186113	24186162	50	-	24186113	24186114	CGTTTTGGCTGCCGATGTATTCCATAAAGTTCAAAATGATAAAAAGCCAA	Promoter (<=1kb)	9	24092377	24187122	94746	2	RSPO3-201	960	RSPO3-201	RSPO3	0	TRUE	FALSE	TRUE	FALSE	FALSE	TRUE	FALSE	FALSE	FALSE	Exon	1	3	534650	ENSBTAG00000008121	conserved gene and region	9	24185969	24186126	158	*	158	15	0.6202531646	1.021551724	0.09493670886	6.94e-10	CpGisland	TRUE
cg00056578	KSR2	KSR2_fiveUTR	17	57231771	57231820	50	+	57231771	57231772	CGAGGAGCAGCAGCCTCTGAGTTTGCAAAAAGCCTTACAGCAGTGCGAAC	Promoter (<=1kb)	17	57231745	57664911	433167	1	KSR2-201	26	KSR2-201;RFC5-202;RFC5-203	KSR2;RFC5;RFC5	0;0;0	TRUE	FALSE	TRUE	TRUE	FALSE	TRUE	FALSE	FALSE	FALSE	fiveUTR	3	3	617325	ENSBTAG00000044119	conserved gene but different region	NA	NA	NA	NA	NA	NA	NA	NA	NA	NA	NA	NA	TRUE
cg00056596	BARHL2	BARHL2_Intergenic_downstream	3	52548429	52548478	50	+	52548477	52548478	TACCTTAATGAGATAACACCTTTCCTTCCCTCAACCTACTCATTATCACG	Distal Intergenic	3	52530347	52537415	7069	1	BARHL2-201	18082	NA	NA	NA	FALSE	TRUE	FALSE	FALSE	FALSE	FALSE	FALSE	FALSE	TRUE	Intergenic_downstream	11	41	539708	ENSBTAG00000005938	conserved gene and region	NA	NA	NA	NA	NA	NA	NA	NA	NA	NA	NA	NA	TRUE
cg00057767	ZNF521	ZNF521_Intron	24	31570657	31570706	50	-	31570657	31570658	CGAAGATTGCTCAGTGCATACATGATGTGTTAAAAGAGTAGGGTGAAAAG	Intron (ZNF521-201/ZNF521, intron 5 of 7)	24	31380664	31692928	312265	1	ZNF521-201	189993	ZNF521-201;ZNF521-202;ZNF521-203;ZNF521-204	ZNF521;ZNF521;ZNF521;ZNF521	0;0;0;0	TRUE	FALSE	FALSE	FALSE	FALSE	FALSE	TRUE	FALSE	FALSE	Intron	66	87	538792	ENSBTAG00000007383	conserved gene and region	NA	NA	NA	NA	NA	NA	NA	NA	NA	NA	NA	NA	TRUE
cg00058449	ZBTB12	ZBTB12_Exon	23	27464766	27464815	50	+	27464766	27464767	CGCCACATGAACGTGCATCGTGGTGTCAAGTCACACTCGTGCGGCATCTG	Exon (ZBTB12-201/ZBTB12, exon 1 of 1)	23	27463641	27465020	1380	1	ZBTB12-201	1125	EHMT2-201;EHMT2-202;EHMT2-203;EHMT2-204;ZBTB12-201	EHMT2;EHMT2;EHMT2;EHMT2;ZBTB12	0;0;0;0;0	TRUE	FALSE	FALSE	FALSE	FALSE	TRUE	FALSE	FALSE	FALSE	Exon	3	3	100336034	ENSBTAG00000032031	conserved gene and region	23	27464766	27464976	211	*	211	23	0.63507109	1.100952813	0.1090047393	2.59e-16	CpGisland	TRUE
cg00059117	MED24	MED24_Exon	19	40347308	40347357	50	-	40347308	40347309	CGGGTGCCACCCTGCCCAAGTCCCTGGGATGTGTGCAATGCTTATGGGGA	Exon (MED24-202/MED24, exon 7 of 27)	19	40334163	40358107	23945	2	MED24-201	10750	MED24-201;MED24-202;MED24-203;MED24-204	MED24;MED24;MED24;MED24	0;0;0;0	TRUE	FALSE	FALSE	FALSE	FALSE	TRUE	TRUE	FALSE	FALSE	Exon	1	1	504613	ENSBTAG00000021468	conserved gene and region	NA	NA	NA	NA	NA	NA	NA	NA	NA	NA	NA	NA	TRUE
cg00059486	PRDM13	PRDM13_Promoter	9	50207636	50207685	50	-	50207636	50207637	CGTGAACGACACGCGAACAATTTTATCAATAGGACCATGTAAAGGCCGAC	Promoter (2-3kb)	9	50197319	50205058	7740	2	PRDM13-201	-2627	PRDM13-201	PRDM13	0	FALSE	TRUE	TRUE	FALSE	FALSE	FALSE	FALSE	FALSE	FALSE	Promoter	20	24	510505	ENSBTAG00000006095	conserved gene and region	9	50207569	50207683	115	*	115	11	0.5826086957	1.13963964	0.09565217391	2.15e-07	CpGisland	TRUE
cg00059897	FAF1	FAF1_Intron	3	95634877	95634926	50	+	95634925	95634926	CTTTGAGTGGCAGTTACATATCAAACCTCACGGGGGTTTGACAGGCAACG	Intron (FAF1-201/FAF1, intron 8 of 18)	3	95351469	95849093	497625	1	FAF1-201	283408	FAF1-201;FAF1-202;FAF1-203;FAF1-205;FAF1-204	FAF1;FAF1;FAF1;FAF1;FAF1	0;0;0;0;0	TRUE	FALSE	FALSE	FALSE	FALSE	FALSE	TRUE	FALSE	FALSE	Intron	25	25	531770	ENSBTAG00000014482	conserved gene and region	NA	NA	NA	NA	NA	NA	NA	NA	NA	NA	NA	NA	TRUE
cg00060304	PAX6	PAX6_Intron	15	62585725	62585774	50	-	62585773	62585774	CAGTAAGAGTTAATCTGCCTGTTAATCAAGGCACTAAGGGGCTCAATGCG	Intron (PAX6-202/PAX6, intron 1 of 12)	15	62560118	62588024	27907	2	PAX6-202	2250	PAX6-202;PAX6-201	PAX6;PAX6	0;0	TRUE	FALSE	FALSE	FALSE	FALSE	FALSE	TRUE	FALSE	FALSE	Intron	40	76	286857	ENSBTAG00000004561	mapped to different genes	NA	NA	NA	NA	NA	NA	NA	NA	NA	NA	NA	NA	TRUE
cg00060633	TAOK1	TAOK1_Exon	19	20758617	20758666	50	+	20758665	20758666	CAAAGAATAAAACATCCCAACAGTATAGAATACAAAGGCTGTTATTTACG	Exon (TAOK1-201/TAOK1, exon 4 of 20)	19	20700379	20801731	101353	1	TAOK1-201	58238	TAOK1-201	TAOK1	0	TRUE	FALSE	FALSE	FALSE	FALSE	TRUE	FALSE	FALSE	FALSE	Exon	7	7	536532	ENSBTAG00000000827	conserved gene and region	NA	NA	NA	NA	NA	NA	NA	NA	NA	NA	NA	NA	TRUE
cg00060978	FGF16	FGF16_Exon	X	74909829	74909878	50	-	74909829	74909830	CGAATGTTTGTACAAGGTTGAGGCATAGGTGTTGTACCAGTTTTCTTCAA	Exon (FGF16-201/FGF16, exon 3 of 3)	30	74908945	74918250	9306	2	FGF16-201	8372	FGF16-201	FGF16	0	TRUE	FALSE	FALSE	FALSE	FALSE	TRUE	FALSE	FALSE	FALSE	Exon	1	2	540758	ENSBTAG00000006722	conserved gene and region	NA	NA	NA	NA	NA	NA	NA	NA	NA	NA	NA	NA	TRUE
cg00061093	HMX2	HMX2_Intron	26	42937775	42937824	50	-	42937823	42937824	GTATTTCCTTATTTTAAAGTTTGGACGCGCCATATATCATAATCCACTCG	Intron (HMX2-201/HMX2, intron 1 of 2)	26	42935679	42944120	8442	1	HMX2-201	2096	HMX2-201	HMX2	0	TRUE	FALSE	FALSE	FALSE	FALSE	FALSE	TRUE	FALSE	FALSE	Intron	9	10	525631	ENSBTAG00000017911	conserved gene but different region	NA	NA	NA	NA	NA	NA	NA	NA	NA	NA	NA	NA	TRUE
cg00061684	NA	NA	NA	NA	NA	NA	NA	NA	NA	NA	NA	NA	NA	NA	NA	NA	NA	NA	NA	NA	NA	NA	NA	NA	NA	NA	NA	NA	NA	NA	NA	NA	NA	NA	NA	NA	NA	NA	NA	NA	NA	NA	NA	NA	NA	NA	NA	NA	NA
cg00065957	SHISAL2A	SHISAL2A_Exon	3	93726720	93726769	50	+	93726720	93726721	CGGTACCTGAGCCACCACATGTAGCTGTGCTCGTAGGGGAAGAAGCTGTG	Promoter (<=1kb)	3	93695638	93726907	31270	2	SHISAL2A-201	138	SHISAL2A-201	SHISAL2A	0	TRUE	FALSE	TRUE	FALSE	FALSE	TRUE	TRUE	FALSE	FALSE	Exon	1	1	787024	ENSBTAG00000044107	conserved gene but different region	3	93726648	93727003	356	*	356	39	0.6966292135	0.9088766693	0.1095505618	2.19e-27	CpGisland	TRUE
cg00065997	NA	NA	NA	NA	NA	NA	NA	NA	NA	NA	NA	NA	NA	NA	NA	NA	NA	NA	NA	NA	NA	NA	NA	NA	NA	NA	NA	NA	NA	NA	NA	NA	NA	NA	NA	NA	NA	NA	NA	NA	NA	NA	NA	NA	NA	NA	NA	NA	NA
cg00066554	VANGL2	VANGL2_Exon	3	9275884	9275933	50	-	9275932	9275933	AGCTGCGGGAGTGGCCCGACTTGTAGGAATAGCCCGAGTACTGGGACTCG	Exon (VANGL2-201/VANGL2, exon 2 of 8)	3	9265691	9294212	28522	2	VANGL2-203	18279	VANGL2-203;VANGL2-202;VANGL2-201	VANGL2;VANGL2;VANGL2	0;0;0	TRUE	FALSE	FALSE	FALSE	FALSE	TRUE	FALSE	FALSE	FALSE	Exon	5	6	520544	ENSBTAG00000006560	conserved gene and region	3	9275761	9275968	208	*	208	17	0.6730769231	0.7229605398	0.08173076923	4.54e-10	CpGisland	TRUE
cg00067370	ZEB2	ZEB2_Intergenic_upstream	2	51358811	51358860	50	+	51358859	51358860	AAGCTGCTCTACCTTGCAATAACAGAATTCATATCTGATTCAGGTTAACG	Distal Intergenic	2	52174189	52264474	90286	1	ZEB2-201	-815329	NA	NA	NA	FALSE	TRUE	FALSE	FALSE	FALSE	FALSE	FALSE	FALSE	TRUE	Intergenic_upstream	58	223	539873	ENSBTAG00000048810	mapped to different genes	NA	NA	NA	NA	NA	NA	NA	NA	NA	NA	NA	NA	TRUE
cg00067520	BRPF3	BRPF3_Exon	23	10131434	10131483	50	-	10131482	10131483	GATTACCTGGAATTCATATCCAAGCCAATGGATTTTTCTACTATGAGGCG	Exon (BRPF3-201/BRPF3, exon 6 of 13)	23	10118401	10153635	35235	1	BRPF3-201	13033	BRPF3-201;BRPF3-202	BRPF3;BRPF3	0;0	TRUE	FALSE	FALSE	FALSE	FALSE	TRUE	FALSE	FALSE	FALSE	Exon	5	7	507996	ENSBTAG00000013316	conserved gene but different region	NA	NA	NA	NA	NA	NA	NA	NA	NA	NA	NA	NA	TRUE
cg00067701	ZNF423	ZNF423_threeUTR	18	17963676	17963725	50	-	17963724	17963725	TTTTAATCTCTGCCATTAATATTCATTTCCAGCTGCTTATAATAGCAGCG	3' UTR	18	17963193	18309039	345847	2	ZNF423-201	345314	ZNF423-201;ZNF423-202;ZNF423-203	ZNF423;ZNF423;ZNF423	0;0;0	TRUE	FALSE	FALSE	FALSE	TRUE	TRUE	FALSE	FALSE	FALSE	threeUTR	6	55	508025	ENSBTAG00000017397	conserved gene and region	NA	NA	NA	NA	NA	NA	NA	NA	NA	NA	NA	NA	TRUE
cg00067884	NA	NA	NA	NA	NA	NA	NA	NA	NA	NA	NA	NA	NA	NA	NA	NA	NA	NA	NA	NA	NA	NA	NA	NA	NA	NA	NA	NA	NA	NA	NA	NA	NA	NA	NA	NA	NA	NA	NA	NA	NA	NA	NA	NA	NA	NA	NA	NA	NA
cg00068326	PRSS23	PRSS23_Exon	29	8737172	8737221	50	-	8737172	8737173	CGATGTCATTGGCATTGCCCTTGATCCAACCCTTGGGCACATGGGTGCGT	Exon (PRSS23-201/PRSS23, exon 2 of 2)	29	8736369	8744974	8606	2	PRSS23-201	7753	PRSS23-201	PRSS23	0	TRUE	FALSE	FALSE	FALSE	FALSE	TRUE	FALSE	FALSE	FALSE	Exon	1	1	538575	ENSBTAG00000015177	conserved gene and region	29	8737154	8737434	281	*	281	21	0.5943060498	0.8471145564	0.07473309609	1.56e-11	CpGisland	TRUE
cg00068760	UBE2G1	UBE2G1_Intron	19	24883474	24883523	50	+	24883522	24883523	AGCAGAGTAGGAGCCAACCCCCTAAAAAGTCAACCTGGAAGCCGCAAACG	Intron (UBE2G1-201/UBE2G1, intron 1 of 5)	19	24797195	24884781	87587	2	UBE2G1-201	1258	UBE2G1-201	UBE2G1	0	TRUE	FALSE	FALSE	FALSE	FALSE	FALSE	TRUE	FALSE	FALSE	Intron	4	6	613676	ENSBTAG00000014433	conserved gene and region	19	24883516	24884120	605	*	605	74	0.7685950413	0.8375112242	0.1223140496	2.76e-55	CpGisland	TRUE
cg00069876	ISL1	ISL1_Exon	20	27742616	27742665	50	+	27742616	27742617	CGCAACCAACACATAGGGAAATCAGACGTTTTTCTGAAATGAAAATAAAT	Exon (ISL1-201/ISL1, exon 2 of 6)	20	27733036	27743771	10736	2	ISL1-201	1106	ISL1-201	ISL1	0	TRUE	FALSE	FALSE	FALSE	FALSE	TRUE	TRUE	FALSE	FALSE	Exon	7	25	614040	ENSBTAG00000001241	conserved gene and region	NA	NA	NA	NA	NA	NA	NA	NA	NA	NA	NA	NA	TRUE
cg00071267	BCOR	BCOR_Intergenic_downstream	X	103474996	103475045	50	-	103475044	103475045	TTAAAAGCTGCGCAGGGTTGCATTTATTTAAGGCTGCCATCTTGTGTTCG	Distal Intergenic	30	103408842	103432576	23735	1	BCOR-201	66203	NA	NA	NA	FALSE	TRUE	FALSE	FALSE	FALSE	FALSE	FALSE	FALSE	TRUE	Intergenic_downstream	82	159	784529	ENSBTAG00000047339	conserved gene and region	X	103475044	103475157	114	*	114	12	0.6578947368	0.987012987	0.1052631579	1.61e-08	CpGisland	TRUE
cg00071297	NA	NA	NA	NA	NA	NA	NA	NA	NA	NA	NA	NA	NA	NA	NA	NA	NA	NA	NA	NA	NA	NA	NA	NA	NA	NA	NA	NA	NA	NA	NA	NA	NA	NA	NA	NA	NA	NA	NA	NA	NA	NA	NA	NA	NA	NA	NA	NA	NA
cg00072253	POU3F2	POU3F2_Intergenic_upstream	9	51047600	51047649	50	+	51047648	51047649	AGGCAGCATCAAGGGGTTGACACGGCCTTGATGCACTCAGGCACAGCACG	Distal Intergenic	9	50920530	50922123	1594	2	POU3F2-201	-125477	NA	NA	NA	FALSE	TRUE	FALSE	FALSE	FALSE	FALSE	FALSE	FALSE	TRUE	Intergenic_upstream	63	84	783320	ENSBTAG00000024773	conserved gene and region	NA	NA	NA	NA	NA	NA	NA	NA	NA	NA	NA	NA	TRUE
cg00072466	YTHDC1	YTHDC1_Intron	6	84131456	84131505	50	-	84131456	84131457	CGGTAAAGAAGAAAGAGAAAATCCTCAAATCAAGCTGCATGGACTAGTTT	Intron (YTHDC1-201/YTHDC1, intron 11 of 16)	6	84101528	84139895	38368	1	YTHDC1-201	29928	YTHDC1-201;YTHDC1-202	YTHDC1;YTHDC1	0;0	TRUE	FALSE	FALSE	FALSE	FALSE	FALSE	TRUE	FALSE	FALSE	Intron	6	16	613858	ENSBTAG00000015572	conserved gene but different region	NA	NA	NA	NA	NA	NA	NA	NA	NA	NA	NA	NA	TRUE
cg00072485	TLX3	TLX3_Exon	20	3161104	3161153	50	+	3161104	3161105	CGGCTCATGCTGCAGCTGCAACACGACGCCTTCCAAAAGAGCCTCAACGA	Exon (TLX3-201/TLX3, exon 3 of 3)	20	3158996	3161648	2653	1	TLX3-201	2108	TLX3-201	TLX3	0	TRUE	FALSE	FALSE	FALSE	FALSE	TRUE	FALSE	FALSE	FALSE	Exon	6	20	618473	ENSBTAG00000010003	conserved gene and region	20	3160795	3161193	399	*	399	46	0.7067669173	0.9254739814	0.1152882206	2.69e-33	CpGisland	TRUE
cg00073460	NA	NA	NA	NA	NA	NA	NA	NA	NA	NA	NA	NA	NA	NA	NA	NA	NA	NA	NA	NA	NA	NA	NA	NA	NA	NA	NA	NA	NA	NA	NA	NA	NA	NA	NA	NA	NA	NA	NA	NA	NA	NA	NA	NA	NA	NA	NA	NA	NA
cg00073543	RRAGC	RRAGC_Intergenic_downstream	3	107516429	107516478	50	-	107516429	107516430	CGAATCAGCTCCATCAGGCCTGGCAAAGAGGCATTTAAATTGCTAATATT	Distal Intergenic	3	107121920	107136338	14419	1	RRAGC-201	394558	NA	NA	NA	FALSE	TRUE	FALSE	FALSE	FALSE	FALSE	FALSE	FALSE	TRUE	Intergenic_downstream	34	34	617367	ENSBTAG00000009368	mapped to different genes	NA	NA	NA	NA	NA	NA	NA	NA	NA	NA	NA	NA	TRUE
cg00075117	PKN2	PKN2_Intron	3	55816618	55816667	50	+	55816618	55816619	CGAGACAGGAAGGGTCTAAATTACTACACCTGTTTCACTTGGGAGCTACT	Intron (NA, intron 4 of 3)	3	55066989	55200622	133634	2	PKN2-201	-615996	NA	NA	NA	TRUE	FALSE	FALSE	FALSE	FALSE	FALSE	TRUE	FALSE	FALSE	Intron	28	34	519754	ENSBTAG00000021900	mapped to different genes	NA	NA	NA	NA	NA	NA	NA	NA	NA	NA	NA	NA	TRUE
cg00075753	PTCH1	PTCH1_Promoter	8	82168815	82168864	50	-	82168863	82168864	CTGTTTCTATTAAGCAGTTCCATGGCCCTCGGCGTGGGTGGTCTGCCGCG	Promoter (7-8kb)	8	82098120	82161357	63238	2	PTCH1-201	-7507	NA	NA	NA	FALSE	TRUE	TRUE	FALSE	FALSE	FALSE	FALSE	FALSE	FALSE	Promoter	10	36	520994	ENSBTAG00000009903	conserved gene but different region	NA	NA	NA	NA	NA	NA	NA	NA	NA	NA	NA	NA	TRUE
cg00075967	NA	NA	NA	NA	NA	NA	NA	NA	NA	NA	NA	NA	NA	NA	NA	NA	NA	NA	NA	NA	NA	NA	NA	NA	NA	NA	NA	NA	NA	NA	NA	NA	NA	NA	NA	NA	NA	NA	NA	NA	NA	NA	NA	NA	NA	NA	NA	NA	NA
cg00077617	LRBA	LRBA_Exon	17	7239552	7239601	50	+	7239552	7239553	CGTCGTCCACGAAGTTGAAGACGCCCATCTGGTTTAGGTAGAGCACCACC	Exon (MAB21L2-201/MAB21L2, exon 1 of 1)	17	6801065	7555668	754604	1	LRBA-201	438487	LRBA-201;LRBA-202;LRBA-203;LRBA-204;LRBA-205;LRBA-206;LRBA-207;LRBA-208;LRBA-209;LRBA-210;MAB21L2-201	LRBA;LRBA;LRBA;LRBA;LRBA;LRBA;LRBA;LRBA;LRBA;LRBA;MAB21L2	0;0;0;0;0;0;0;0;0;0;0	TRUE	FALSE	FALSE	FALSE	FALSE	TRUE	TRUE	FALSE	FALSE	Exon	15	43	524279	ENSBTAG00000018546	mapped to different genes	17	7239210	7239775	566	*	566	52	0.6342756184	0.9165991903	0.09187279152	3.89e-32	CpGisland	TRUE
cg00077667	SALL1	SALL1_Intergenic_downstream	18	19390624	19390673	50	+	19390672	19390673	TAGCAACTCCATTTGATGTGATAGTTTGCTAATAAAACATGAGCATTACG	Distal Intergenic	18	19546249	19560362	14114	2	SALL1-201	169689	NA	NA	NA	FALSE	TRUE	FALSE	FALSE	FALSE	FALSE	FALSE	FALSE	TRUE	Intergenic_downstream	13	49	514467	ENSBTAG00000008544	mapped to different genes	NA	NA	NA	NA	NA	NA	NA	NA	NA	NA	NA	NA	TRUE
cg00078463	HPSE2	HPSE2_Exon	26	19540124	19540173	50	+	19540172	19540173	TTCTTGACCACATAAAAGCCCATGGTGACTGGAGGGATGACCAATGTCCG	Exon (HPSE2-201/HPSE2, exon 9 of 9)	26	19540093	19813443	273351	2	HPSE2-201	273270	HPSE2-201	HPSE2	0	TRUE	FALSE	FALSE	FALSE	FALSE	TRUE	FALSE	FALSE	FALSE	Exon	2	3	537343	NA	mapped to different genes	NA	NA	NA	NA	NA	NA	NA	NA	NA	NA	NA	NA	TRUE
cg00079056	NA	NA	NA	NA	NA	NA	NA	NA	NA	NA	NA	NA	NA	NA	NA	NA	NA	NA	NA	NA	NA	NA	NA	NA	NA	NA	NA	NA	NA	NA	NA	NA	NA	NA	NA	NA	NA	NA	NA	NA	NA	NA	NA	NA	NA	NA	NA	NA	NA
cg00079224	TAOK2	TAOK2_Intron	25	26275921	26275970	50	+	26275969	26275970	GCGGCAGGACAAAGCAGACAGAGGCAGCCTGGGCCAAAGGCACAGTTCCG	Intron (TAOK2-201/TAOK2, intron 16 of 18)	25	26272135	26289860	17726	2	TAOK2-201	13890	HIRIP3-201;TAOK2-201	HIRIP3;TAOK2	8003;0	TRUE	FALSE	FALSE	FALSE	FALSE	FALSE	TRUE	FALSE	FALSE	Intron	3	11	533897	ENSBTAG00000017422	conserved gene but different region	NA	NA	NA	NA	NA	NA	NA	NA	NA	NA	NA	NA	TRUE
cg00080164	ATOH1	ATOH1_Intergenic_upstream	6	30749156	30749205	50	+	30749204	30749205	TTCTTTTTTCTTTTGTAGAACTTGGTTCTTTTGATGTGTTTCAGGGCACG	Distal Intergenic	6	30714651	30716815	2165	2	ATOH1-201	-32341	NA	NA	NA	FALSE	TRUE	FALSE	FALSE	FALSE	FALSE	FALSE	FALSE	TRUE	Intergenic_upstream	2	5	539158	ENSBTAG00000002895	mapped to different genes	NA	NA	NA	NA	NA	NA	NA	NA	NA	NA	NA	NA	TRUE
cg00080475	ARRDC3	ARRDC3_Intergenic_upstream	7	91496920	91496969	50	-	91496920	91496921	CGCCTGCAGATGATTTATGAGCGTATTGATATATCCTTAAGTATGTTCAT	Distal Intergenic	7	90839565	90853620	14056	2	ARRDC3-201	-643349	NA	NA	NA	FALSE	TRUE	FALSE	FALSE	FALSE	FALSE	FALSE	FALSE	TRUE	Intergenic_upstream	19	27	541123	ENSBTAG00000007116	conserved gene and region	NA	NA	NA	NA	NA	NA	NA	NA	NA	NA	NA	NA	TRUE
cg00082691	HOXA3	HOXA3_Intron	4	68908739	68908788	50	+	68908739	68908740	CGCAAAGTCCAAGGCCGAGGTGAACTTCAGGTCAGTGCGTCTAACAAATA	Intron (HOXA3-201/HOXA3, intron 1 of 3)	4	68902556	68934981	32426	1	HOXA3-201	6183	HOXA3-201;HOXA4-201	HOXA3;HOXA4	0;0	TRUE	FALSE	FALSE	FALSE	FALSE	FALSE	TRUE	FALSE	FALSE	Intron	34	42	509991	ENSBTAG00000008139	mapped to different genes	NA	NA	NA	NA	NA	NA	NA	NA	NA	NA	NA	NA	TRUE
cg00083068	POU3F1	POU3F1_Intergenic_downstream	3	107927987	107928036	50	+	107927987	107927988	CGGAGGCATATGGTCTCGTACACAAGAAATAATGTTCATGTTAAATCAGA	Distal Intergenic	3	107920730	107922862	2133	1	POU3F1-201	7257	NA	NA	NA	FALSE	TRUE	FALSE	FALSE	FALSE	FALSE	FALSE	FALSE	TRUE	Intergenic_downstream	11	85	617830	ENSBTAG00000012061	conserved gene and region	NA	NA	NA	NA	NA	NA	NA	NA	NA	NA	NA	NA	TRUE
cg00083847	RARB	RARB_Intergenic_upstream	27	40673921	40673970	50	-	40673921	40673922	CGATTGGTCCATATATGGCAATAAAGGTACAATAGACGGAAACAGGAAAC	Distal Intergenic	27	40197883	40381619	183737	2	RARB-202	-292351	NA	NA	NA	FALSE	TRUE	FALSE	FALSE	FALSE	FALSE	FALSE	FALSE	TRUE	Intergenic_upstream	6	20	616895	ENSBTAG00000011518	conserved gene but different region	NA	NA	NA	NA	NA	NA	NA	NA	NA	NA	NA	NA	TRUE
cg00083937	NA	NA	NA	NA	NA	NA	NA	NA	NA	NA	NA	NA	NA	NA	NA	NA	NA	NA	NA	NA	NA	NA	NA	NA	NA	NA	NA	NA	NA	NA	NA	NA	NA	NA	NA	NA	NA	NA	NA	NA	NA	NA	NA	NA	NA	NA	NA	NA	NA
cg00084503	NA	NA	NA	NA	NA	NA	NA	NA	NA	NA	NA	NA	NA	NA	NA	NA	NA	NA	NA	NA	NA	NA	NA	NA	NA	NA	NA	NA	NA	NA	NA	NA	NA	NA	NA	NA	NA	NA	NA	NA	NA	NA	NA	NA	NA	NA	NA	NA	NA
cg00084577	TMEM265	TMEM265_Exon	25	26837564	26837613	50	+	26837564	26837565	CGTGGACTTTGTGACCTTGTTCTCCTGCTATAGATGGGGACTTTCAACCC	Exon (NA, exon 7 of 4)	25	26861212	26864354	3143	1	TMEM265-201	-23599	NA	NA	NA	TRUE	FALSE	FALSE	FALSE	FALSE	TRUE	TRUE	FALSE	FALSE	Exon	5	9	511420	ENSBTAG00000050825	mapped to different genes	NA	NA	NA	NA	NA	NA	NA	NA	NA	NA	NA	NA	TRUE
cg00087116	FOSB	FOSB_fiveUTR	18	53074868	53074917	50	-	53074868	53074869	CGGCGACCTCAGCGTGGTCACAGGGGCCCCCCTGTGCCCAGGGAAATGTT	Promoter (<=1kb)	18	53074888	53081288	6401	1	FOSB-201	0	FOSB-201;FOSB-202	FOSB;FOSB	0;0	TRUE	FALSE	TRUE	TRUE	FALSE	TRUE	FALSE	FALSE	FALSE	fiveUTR	2	11	540819	ENSBTAG00000008182	mapped to different genes	18	53074627	53074881	255	*	255	21	0.6509803922	0.7887759611	0.08235294118	2.26e-12	CpGisland	TRUE
cg00087778	BICDL1	BICDL1_Exon	17	62470822	62470871	50	+	62470870	62470871	CTCTGCAGGATGACATGCACAGGGTCATTGACCGGCAGCTGATGGACACG	Exon (BICDL1-201/BICDL1, exon 9 of 9)	17	62392061	62470991	78931	1	BICDL1-201	78761	BICDL1-201;RAB35-201;RAB35-202	BICDL1;RAB35;RAB35	0;20589;16211	TRUE	FALSE	FALSE	FALSE	FALSE	TRUE	TRUE	FALSE	FALSE	Exon	1	2	536747	ENSBTAG00000003696	conserved gene but different region	17	62470623	62471279	657	*	657	61	0.7168949772	0.7276143791	0.09284627093	7.42e-38	CpGisland	TRUE
cg00090184	UNCX	UNCX_Intergenic_downstream	25	41610287	41610336	50	+	41610335	41610336	TTTCCTATAAGCTCGGTCTCCTAGAGAGCAAATATCAGAGTCACTGAGCG	Distal Intergenic	25	41614415	41615906	1492	2	UNCX-201	5570	UNCX-201	UNCX	0	FALSE	TRUE	FALSE	FALSE	FALSE	FALSE	FALSE	FALSE	TRUE	Intergenic_downstream	65	93	790191	ENSBTAG00000030721	conserved gene and region	NA	NA	NA	NA	NA	NA	NA	NA	NA	NA	NA	NA	TRUE
cg00090384	RBM26	RBM26_Intergenic_downstream	12	54265951	54266000	50	+	54265951	54265952	CGCAATTACCAGCAAGGTCAGAGAGTCAGCTAATTTAGAAATATCAGTCC	Distal Intergenic	12	54427080	54506499	79420	2	RBM26-201	240499	NA	NA	NA	FALSE	TRUE	FALSE	FALSE	FALSE	FALSE	FALSE	FALSE	TRUE	Intergenic_downstream	10	14	504409	ENSBTAG00000017573	conserved gene and region	NA	NA	NA	NA	NA	NA	NA	NA	NA	NA	NA	NA	TRUE
cg00090461	CASR	CASR_Exon	1	66742447	66742496	50	+	66742495	66742496	CTCCTTCATTCCAGCCTATGCCAGCACCTATGGCAAGTTTGTCTCTGCCG	Exon (CASR-201/CASR, exon 7 of 7)	1	66655046	66744713	89668	1	CASR-201	87401	CASR-201;CASR-202	CASR;CASR	0;0	TRUE	FALSE	FALSE	FALSE	FALSE	TRUE	FALSE	FALSE	FALSE	Exon	2	2	281038	ENSBTAG00000003865	conserved gene and region	NA	NA	NA	NA	NA	NA	NA	NA	NA	NA	NA	NA	TRUE
cg00091093	NA	NA	NA	NA	NA	NA	NA	NA	NA	NA	NA	NA	NA	NA	NA	NA	NA	NA	NA	NA	NA	NA	NA	NA	NA	NA	NA	NA	NA	NA	NA	NA	NA	NA	NA	NA	NA	NA	NA	NA	NA	NA	NA	NA	NA	NA	NA	NA	NA
cg00091349	NA	NA	NA	NA	NA	NA	NA	NA	NA	NA	NA	NA	NA	NA	NA	NA	NA	NA	NA	NA	NA	NA	NA	NA	NA	NA	NA	NA	NA	NA	NA	NA	NA	NA	NA	NA	NA	NA	NA	NA	NA	NA	NA	NA	NA	NA	NA	NA	NA
cg00091693	NA	NA	NA	NA	NA	NA	NA	NA	NA	NA	NA	NA	NA	NA	NA	NA	NA	NA	NA	NA	NA	NA	NA	NA	NA	NA	NA	NA	NA	NA	NA	NA	NA	NA	NA	NA	NA	NA	NA	NA	NA	NA	NA	NA	NA	NA	NA	NA	NA
cg00091964	CTNNA2	CTNNA2_Exon	11	55212411	55212460	50	+	55212459	55212460	ATTTCCTGCTGCTCGGTCTCTGTCTATACTGGCTGCTGAGGAGGCCCTCG	Exon (LRRTM1-201/LRRTM1, exon 2 of 2)	11	54800006	55985486	1185481	2	CTNNA2-202	773026	CTNNA2-202;LRRTM1-201	CTNNA2;LRRTM1	0;0	TRUE	FALSE	FALSE	FALSE	FALSE	TRUE	TRUE	FALSE	FALSE	Exon	16	22	527492	ENSBTAG00000031669	conserved gene and region	NA	NA	NA	NA	NA	NA	NA	NA	NA	NA	NA	NA	TRUE
cg00092013	MACF1	MACF1_Exon	3	106640116	106640165	50	+	106640116	106640117	CGGTCTTGAATTTCACTGTATCGGGCCTGCAATGAGTCTATCTTTTCTGA	Exon (MACF1-201/MACF1, exon 57 of 93)	3	106591094	106927295	336202	2	MACF1-201	287130	MACF1-201;MACF1-202	MACF1;MACF1	0;0	TRUE	FALSE	FALSE	FALSE	FALSE	TRUE	TRUE	FALSE	FALSE	Exon	6	16	506730	ENSBTAG00000021024	conserved gene and region	NA	NA	NA	NA	NA	NA	NA	NA	NA	NA	NA	NA	TRUE
cg00092621	UBE2D2	UBE2D2_Exon	7	50819769	50819818	50	+	50819769	50819770	CGGGACCCTCCAGCACAGTGTTCAGCAGGTCCTGTTGGAGATGATAGTAA	Exon (UBE2D2-201/UBE2D2, exon 2 of 7)	7	50789407	50831986	42580	1	UBE2D2-201	30362	UBE2D2-201	UBE2D2	0	TRUE	FALSE	FALSE	FALSE	FALSE	TRUE	TRUE	FALSE	FALSE	Exon	1	1	541003	ENSBTAG00000004161	conserved gene but different region	NA	NA	NA	NA	NA	NA	NA	NA	NA	NA	NA	NA	TRUE
cg00092936	MVB12B	MVB12B_Intron	11	97261844	97261893	50	+	97261844	97261845	CGTTTTAAAATTAAATGACGATAAAAACGCTCTGCTGTTCTGTGTTCACC	Intron (MVB12B-201/MVB12B, intron 7 of 9)	11	97112230	97306620	194391	1	MVB12B-201	149614	MVB12B-201;MVB12B-202;MVB12B-203	MVB12B;MVB12B;MVB12B	0;0;0	TRUE	FALSE	FALSE	FALSE	FALSE	FALSE	TRUE	FALSE	FALSE	Intron	16	61	617416	ENSBTAG00000050426	conserved gene and region	NA	NA	NA	NA	NA	NA	NA	NA	NA	NA	NA	NA	TRUE
cg00095474	POU4F1	POU4F1_Intergenic_downstream	12	53452530	53452579	50	-	53452578	53452579	AATTAAAAATTCAAACCTTGTGTATATTTGAAAGCATGAATCTTAGCTCG	Distal Intergenic	12	53744577	53746533	1957	2	POU4F1-201	294003	NA	NA	NA	FALSE	TRUE	FALSE	FALSE	FALSE	FALSE	FALSE	FALSE	TRUE	Intergenic_downstream	23	32	784887	ENSBTAG00000051184	mapped to different genes	NA	NA	NA	NA	NA	NA	NA	NA	NA	NA	NA	NA	TRUE
cg00096766	MEIS1	MEIS1_Intron	11	64818217	64818266	50	+	64818217	64818218	CGCTTAGGGGCATGAATGAAATCAACACTTTAATTGCCTCCAAAATGAAG	Intron (MEIS1-201/MEIS1, intron 6 of 12)	11	64808522	64951995	143474	1	MEIS1-201	9695	MEIS1-201;MEIS1-202;MEIS1-203;MEIS1-204	MEIS1;MEIS1;MEIS1;MEIS1	0;0;0;0	TRUE	FALSE	FALSE	FALSE	FALSE	FALSE	TRUE	FALSE	FALSE	Intron	24	111	613877	ENSBTAG00000008448	conserved gene and region	NA	NA	NA	NA	NA	NA	NA	NA	NA	NA	NA	NA	TRUE
cg00096813	FOXD2	FOXD2_Intergenic_downstream	3	98768090	98768139	50	+	98768090	98768091	CGGGGTGAAGTTGGGTGTCAGGGTAAAACAGGGGATAATAAAATCACTGG	Distal Intergenic	3	98832725	98834185	1461	2	FOXD2-201	66046	NA	NA	NA	FALSE	TRUE	FALSE	FALSE	FALSE	FALSE	FALSE	FALSE	TRUE	Intergenic_downstream	28	29	614839	ENSBTAG00000045643	conserved gene and region	NA	NA	NA	NA	NA	NA	NA	NA	NA	NA	NA	NA	TRUE
cg00096922	DLX5	DLX5_fiveUTR	4	14408397	14408446	50	-	14408445	14408446	GACTGCTGGCTGAGGCGCAGCACAGCCTTGGTTAAATCCTTAATTGCGCG	Promoter (<=1kb)	4	14404123	14408479	4357	2	DLX5-201	33	DLX5-201	DLX5	0	TRUE	FALSE	TRUE	TRUE	FALSE	TRUE	FALSE	FALSE	FALSE	fiveUTR	2	6	507415	ENSBTAG00000018645	conserved gene and region	4	14408337	14408516	180	*	180	17	0.6555555556	0.8916083916	0.09444444444	4.2e-11	CpGisland	TRUE
cg00098422	WDR26	WDR26_threeUTR	16	27556689	27556738	50	+	27556737	27556738	CAAATCCCAAGCCATTAAAATACGACTAATTTTAAGTTAAACAGAAGTCG	3' UTR	16	27556059	27591825	35767	2	WDR26-201	35087	WDR26-201	WDR26	0	TRUE	FALSE	FALSE	FALSE	TRUE	TRUE	FALSE	FALSE	FALSE	threeUTR	6	9	767999	ENSBTAG00000011785	conserved gene and region	NA	NA	NA	NA	NA	NA	NA	NA	NA	NA	NA	NA	TRUE
cg00100281	MN1	MN1_Intergenic_downstream	17	67093509	67093558	50	-	67093509	67093510	CGGCAAAGCGGAACCCACTCAATTGCCTATTACCTCACTTAGCAGACACC	Distal Intergenic	17	67173546	67221633	48088	2	MN1-201	128124	NA	NA	NA	FALSE	TRUE	FALSE	FALSE	FALSE	FALSE	FALSE	FALSE	TRUE	Intergenic_downstream	23	35	786290	ENSBTAG00000010464	conserved gene and region	17	67093378	67093518	141	*	141	14	0.695035461	0.8225	0.09929078014	1.59e-09	CpGisland	TRUE
cg00101175	NFAT5	NFAT5_fiveUTR	18	36732973	36733022	50	+	36732973	36732974	CGACAGTGCCAAAGCACCTCACTATGTGCTTTCTCAGCTTACCACGGACA	Promoter (<=1kb)	18	36732492	36772080	39589	1	NFAT5-201	481	NFAT5-201;NFAT5-202	NFAT5;NFAT5	0;-1638	TRUE	FALSE	TRUE	TRUE	FALSE	TRUE	TRUE	FALSE	FALSE	fiveUTR	12	16	538523	ENSBTAG00000013412	conserved gene but different region	NA	NA	NA	NA	NA	NA	NA	NA	NA	NA	NA	NA	TRUE
cg00101279	APC	APC_Exon	10	1177664	1177713	50	-	1177712	1177713	AATATCCCACCTCCACTTTCAATAATGGCTAAAGTGTTTGTCTGGCTCCG	Exon (APC-201/APC, exon 15 of 16)	10	1167671	1263365	95695	2	APC-201	85652	APC-201;APC-206;APC-205;APC-204;APC-203;APC-202	APC;APC;APC;APC;APC;APC	0;0;0;0;0;0	TRUE	FALSE	FALSE	FALSE	FALSE	TRUE	FALSE	FALSE	FALSE	Exon	8	8	533233	ENSBTAG00000018852	conserved gene but different region	NA	NA	NA	NA	NA	NA	NA	NA	NA	NA	NA	NA	TRUE
cg00101491	NR2F2	NR2F2_Intergenic_downstream	21	10207377	10207426	50	-	10207425	10207426	CTGATTTGCAGCAAATTTCCACTTATTTTCCAAAAGTATTTACCTTGCCG	Distal Intergenic	21	10562379	10569454	7076	2	NR2F2-201	362077	NA	NA	NA	FALSE	TRUE	FALSE	FALSE	FALSE	FALSE	FALSE	FALSE	TRUE	Intergenic_downstream	58	132	281945	ENSBTAG00000018007	mapped to different genes	NA	NA	NA	NA	NA	NA	NA	NA	NA	NA	NA	NA	TRUE
cg00101675	PPP2R5E	PPP2R5E_Exon	10	75711542	75711591	50	+	75711542	75711543	CGTGTCCATGAAGTCAAAAATGACACAGCACTGCTGAAGTTTCTTTAGGA	Exon (PPP2R5E-201/PPP2R5E, exon 2 of 14)	10	75639522	75794355	154834	2	PPP2R5E-201	82764	PPP2R5E-201;PPP2R5E-202	PPP2R5E;PPP2R5E	0;0	TRUE	FALSE	FALSE	FALSE	FALSE	TRUE	FALSE	FALSE	FALSE	Exon	6	9	533617	ENSBTAG00000019784	conserved gene and region	NA	NA	NA	NA	NA	NA	NA	NA	NA	NA	NA	NA	TRUE
cg00102584	EBF3	EBF3_Promoter	26	49279752	49279801	50	+	49279800	49279801	TGTTAGTCTAACTCTGCGATTTGAGACTTGATGTCCCCAAAGACCAGGCG	Promoter (7-8kb)	26	49155222	49271953	116732	2	EBF3-201	-7799	NA	NA	NA	FALSE	TRUE	TRUE	FALSE	FALSE	FALSE	FALSE	FALSE	FALSE	Promoter	9	82	525353	ENSBTAG00000008272	conserved gene and region	NA	NA	NA	NA	NA	NA	NA	NA	NA	NA	NA	NA	TRUE
cg00103299	NA	NA	NA	NA	NA	NA	NA	NA	NA	NA	NA	NA	NA	NA	NA	NA	NA	NA	NA	NA	NA	NA	NA	NA	NA	NA	NA	NA	NA	NA	NA	NA	NA	NA	NA	NA	NA	NA	NA	NA	NA	NA	NA	NA	NA	NA	NA	NA	NA
cg00103439	CLUH	CLUH_Exon	19	23628120	23628169	50	-	23628168	23628169	GGAAGCTGATGTGGCGTTGCACGCTCTGGATCTGATGCTCCAGGGACACG	Exon (NA, exon 2 of 4)	19	23586772	23608018	21247	2	CLUH-202	-20151	NA	NA	NA	TRUE	FALSE	FALSE	FALSE	FALSE	TRUE	FALSE	FALSE	FALSE	Exon	5	5	531049	ENSBTAG00000011786	mapped to different genes	NA	NA	NA	NA	NA	NA	NA	NA	NA	NA	NA	NA	TRUE
cg00103598	DNAJC19	DNAJC19_Intergenic_upstream	1	85291303	85291352	50	+	85291303	85291304	CGTTTGACGTTATTAAATAATAAAGCGATTGTGATTTACATTGTTGTTCA	Distal Intergenic	1	86035467	86040735	5269	1	DNAJC19-201	-744115	NA	NA	NA	FALSE	TRUE	FALSE	FALSE	FALSE	FALSE	FALSE	FALSE	TRUE	Intergenic_upstream	39	84	513918	ENSBTAG00000023513	mapped to different genes	NA	NA	NA	NA	NA	NA	NA	NA	NA	NA	NA	NA	TRUE
cg00103762	NPAS3	NPAS3_Intergenic_upstream	21	43865117	43865166	50	+	43865165	43865166	AATAACACATGAGGACAGTCAGACAAAATGAAGACAAATGCTGCTTGTCG	Distal Intergenic	21	44020190	44285742	265553	1	NPAS3-201	-155024	NA	NA	NA	FALSE	TRUE	FALSE	FALSE	FALSE	FALSE	FALSE	FALSE	TRUE	Intergenic_upstream	35	92	527053	ENSBTAG00000004462	conserved gene but different region	NA	NA	NA	NA	NA	NA	NA	NA	NA	NA	NA	NA	TRUE
cg00104779	OMA1	OMA1_Intergenic_downstream	3	87679225	87679274	50	-	87679225	87679226	CGTGTGAGTAGGCCGAAAGACCTTTAAGAAAAGACCAATATTTGCATATC	Distal Intergenic	3	87479311	87544530	65220	1	OMA1-202	199963	NA	NA	NA	FALSE	TRUE	FALSE	FALSE	FALSE	FALSE	FALSE	FALSE	TRUE	Intergenic_downstream	2	2	506223	ENSBTAG00000017326	mapped to different genes	NA	NA	NA	NA	NA	NA	NA	NA	NA	NA	NA	NA	TRUE
cg00106630	NA	NA	NA	NA	NA	NA	NA	NA	NA	NA	NA	NA	NA	NA	NA	NA	NA	NA	NA	NA	NA	NA	NA	NA	NA	NA	NA	NA	NA	NA	NA	NA	NA	NA	NA	NA	NA	NA	NA	NA	NA	NA	NA	NA	NA	NA	NA	NA	NA
cg00106809	UBR5	UBR5_Intron	14	62078077	62078126	50	-	62078125	62078126	AAGAGGAAATTACATCATCCTTGAATTCTTCCATATTGTCAGAAAATACG	Intron (UBR5-201/UBR5, intron 22 of 59)	14	61987835	62125261	137427	1	UBR5-201	90242	UBR5-201;UBR5-202;UBR5-203	UBR5;UBR5;UBR5	0;0;0	TRUE	FALSE	FALSE	FALSE	FALSE	FALSE	TRUE	FALSE	FALSE	Intron	3	9	515582	ENSBTAG00000021209	conserved gene and region	NA	NA	NA	NA	NA	NA	NA	NA	NA	NA	NA	NA	TRUE
cg00106940	DNAJC19	DNAJC19_Intron	1	85302985	85303034	50	+	85303033	85303034	AGCGTGTACTTATCCTTCTTCATGAGCGTCTTGGTTTTCCGCCGGGGCCG	Intron (NA, intron 1 of 3)	1	86035467	86040735	5269	1	DNAJC19-201	-732433	NA	NA	NA	TRUE	FALSE	FALSE	FALSE	FALSE	FALSE	TRUE	FALSE	FALSE	Intron	34	84	513918	ENSBTAG00000023513	mapped to different genes	1	85302860	85303159	300	*	300	36	0.6466666667	1.16567728	0.12	7.24e-27	CpGisland	TRUE
cg00107682	NR2F2	NR2F2_Intergenic_downstream	21	10555368	10555417	50	-	10555368	10555369	CGAGTGTGACAGTACTCAGCATAGCGGGTAGATGGCACAATTTTCTAACA	Distal Intergenic	21	10562379	10569454	7076	2	NR2F2-201	14086	NA	NA	NA	FALSE	TRUE	FALSE	FALSE	FALSE	FALSE	FALSE	FALSE	TRUE	Intergenic_downstream	58	132	281945	ENSBTAG00000018007	mapped to different genes	21	10554808	10555393	586	*	586	66	0.7423208191	0.8188169539	0.1126279863	9.16e-47	CpGisland	TRUE
cg00109076	SLITRK5	SLITRK5_Exon	12	62298751	62298800	50	+	62298751	62298752	CGTTGAGCCGGACTACCTCGAAGTGCTGGAAAAACAGACCACGTTTAGCC	Exon (SLITRK5-201/SLITRK5, exon 1 of 1)	12	62295920	62298808	2889	1	SLITRK5-201	2831	SLITRK5-201	SLITRK5	0	TRUE	FALSE	FALSE	FALSE	FALSE	TRUE	FALSE	FALSE	FALSE	Exon	10	10	781586	ENSBTAG00000010129	conserved gene and region	NA	NA	NA	NA	NA	NA	NA	NA	NA	NA	NA	NA	TRUE
cg00109300	AIG1	AIG1_Intergenic_upstream	9	80412043	80412092	50	+	80412043	80412044	CGTTCCACCCACTTCAGGGAACAGACATAAAGGCGCAGACCCAGTTCCCC	Distal Intergenic	9	80508314	80772176	263863	1	AIG1-201	-96222	NA	NA	NA	FALSE	TRUE	FALSE	FALSE	FALSE	FALSE	FALSE	FALSE	TRUE	Intergenic_upstream	6	6	614409	ENSBTAG00000003496	mapped to different genes	9	80411930	80412077	148	*	148	13	0.6283783784	0.9075471698	0.08783783784	3.33e-08	CpGisland	TRUE
cg00109303	FTO	FTO_Intron	18	22312192	22312241	50	+	22312240	22312241	TGTGACCAGGAGTCTGTTTAGCAGACCATATTGTGAGTGAAGGGCCAGCG	Intron (FTO-201/FTO, intron 7 of 7)	18	22040310	22463041	422732	1	FTO-201	271882	FTO-201;FTO-202;FTO-203	FTO;FTO;FTO	0;0;0	TRUE	FALSE	FALSE	FALSE	FALSE	FALSE	TRUE	FALSE	FALSE	Intron	25	25	618622	ENSBTAG00000012501	mapped to different genes	NA	NA	NA	NA	NA	NA	NA	NA	NA	NA	NA	NA	TRUE
cg00109643	PICALM	PICALM_fiveUTR	29	9519628	9519677	50	+	9519628	9519629	CGGAAAGCTCCGAGGAGGAGCCTGGCGCCGCCATTTTCCTGCAGCTGCCT	Promoter (<=1kb)	29	9519111	9619246	100136	1	PICALM-201	517	PICALM-201;PICALM-202;PICALM-203;PICALM-204;PICALM-205;PICALM-206	PICALM;PICALM;PICALM;PICALM;PICALM;PICALM	0;0;0;0;0;0	TRUE	FALSE	TRUE	TRUE	FALSE	TRUE	FALSE	FALSE	FALSE	fiveUTR	1	4	513579	ENSBTAG00000001657	conserved gene but different region	29	9519346	9519695	350	*	350	47	0.7628571429	0.9299039005	0.1342857143	1.7e-37	CpGisland	TRUE
cg00109797	NA	NA	NA	NA	NA	NA	NA	NA	NA	NA	NA	NA	NA	NA	NA	NA	NA	NA	NA	NA	NA	NA	NA	NA	NA	NA	NA	NA	NA	NA	NA	NA	NA	NA	NA	NA	NA	NA	NA	NA	NA	NA	NA	NA	NA	NA	NA	NA	NA
cg00110098	ST18	ST18_Intron	14	21212454	21212503	50	-	21212502	21212503	AGCTACATAGTTTAAAATATTCCTATTAAGTGCAGATCACCAGAGAGGCG	Intron (ST18-201/ST18, intron 5 of 21)	14	21160085	21250282	90198	2	ST18-201	37779	ST18-201;ST18-202	ST18;ST18	0;0	TRUE	FALSE	FALSE	FALSE	FALSE	FALSE	TRUE	FALSE	FALSE	Intron	3	19	536336	ENSBTAG00000005560	conserved gene and region	14	21212491	21212565	75	*	75	11	0.6933333333	1.236881559	0.1466666667	1.73e-09	CpGisland	TRUE
cg00110825	TMEM39B	TMEM39B_Intergenic_upstream	1	158334602	158334651	50	-	158334650	158334651	TTTGGTTTTTTGCGATGCATGTTAGCTTTACACATCCTGATTCTCTTGCG	Distal Intergenic	1	158296611	158315972	19362	2	TMEM39B-201	-18679	KHDRBS1-201	KHDRBS1	0	FALSE	TRUE	FALSE	FALSE	FALSE	FALSE	FALSE	FALSE	TRUE	Intergenic_upstream	1	4	514263	ENSBTAG00000016954	mapped to different genes	NA	NA	NA	NA	NA	NA	NA	NA	NA	NA	NA	NA	TRUE
cg00111333	NA	NA	NA	NA	NA	NA	NA	NA	NA	NA	NA	NA	NA	NA	NA	NA	NA	NA	NA	NA	NA	NA	NA	NA	NA	NA	NA	NA	NA	NA	NA	NA	NA	NA	NA	NA	NA	NA	NA	NA	NA	NA	NA	NA	NA	NA	NA	NA	NA
cg00112642	ATP2B2	ATP2B2_Exon	22	54487033	54487082	50	-	54487081	54487082	ACTCGCCCCCATGGCTCGACTCATTTCTTTGGTTTTTGGAGTAAAAGTCG	Exon (ATP2B2-201/ATP2B2, exon 3 of 21)	22	54363223	54662992	299770	2	ATP2B2-201	175910	ATP2B2-201;ATP2B2-202	ATP2B2;ATP2B2	0;0	TRUE	FALSE	FALSE	FALSE	FALSE	TRUE	FALSE	FALSE	FALSE	Exon	5	8	613800	ENSBTAG00000001305	conserved gene and region	22	54486895	54487082	188	*	188	14	0.5904255319	0.860130719	0.07446808511	7.32e-08	CpGisland	TRUE
cg00113096	NA	NA	NA	NA	NA	NA	NA	NA	NA	NA	NA	NA	NA	NA	NA	NA	NA	NA	NA	NA	NA	NA	NA	NA	NA	NA	NA	NA	NA	NA	NA	NA	NA	NA	NA	NA	NA	NA	NA	NA	NA	NA	NA	NA	NA	NA	NA	NA	NA
cg00113533	NA	NA	NA	NA	NA	NA	NA	NA	NA	NA	NA	NA	NA	NA	NA	NA	NA	NA	NA	NA	NA	NA	NA	NA	NA	NA	NA	NA	NA	NA	NA	NA	NA	NA	NA	NA	NA	NA	NA	NA	NA	NA	NA	NA	NA	NA	NA	NA	NA
cg00113951	NA	NA	NA	NA	NA	NA	NA	NA	NA	NA	NA	NA	NA	NA	NA	NA	NA	NA	NA	NA	NA	NA	NA	NA	NA	NA	NA	NA	NA	NA	NA	NA	NA	NA	NA	NA	NA	NA	NA	NA	NA	NA	NA	NA	NA	NA	NA	NA	NA
cg00114412	RGS6	RGS6_Intron	10	84053169	84053218	50	+	84053217	84053218	TCCTAAAAACACAATTGCCTAGTGCTGCTGGCGCAGAGTCAGAATGGCCG	Intron (RGS6-203/RGS6, intron 15 of 15)	10	83871181	84062445	191265	1	RGS6-203	181988	RGS6-203;RGS6-204;RGS6-205	RGS6;RGS6;RGS6	0;0;0	TRUE	FALSE	FALSE	FALSE	FALSE	FALSE	TRUE	FALSE	FALSE	Intron	3	5	517545	ENSBTAG00000014189	conserved gene but different region	NA	NA	NA	NA	NA	NA	NA	NA	NA	NA	NA	NA	TRUE
cg00114602	TCF7L2	TCF7L2_Exon	26	33666535	33666584	50	+	33666535	33666536	CGCTACATACAAGGTGAAGGCAGCTGCCTCAGCCCACCCTCTTCAGATGG	Exon (TCF7L2-201/TCF7L2, exon 15 of 15)	26	33466276	33668370	202095	1	TCF7L2-201	200259	TCF7L2-201;TCF7L2-202;TCF7L2-203;TCF7L2-204;TCF7L2-205;TCF7L2-206	TCF7L2;TCF7L2;TCF7L2;TCF7L2;TCF7L2;TCF7L2	0;0;0;0;0;0	TRUE	FALSE	FALSE	FALSE	FALSE	TRUE	FALSE	FALSE	FALSE	Exon	18	106	540481	ENSBTAG00000021574	conserved gene but different region	NA	NA	NA	NA	NA	NA	NA	NA	NA	NA	NA	NA	TRUE
cg00115173	KLHL32	KLHL32_Exon	9	52658106	52658155	50	-	52658154	52658155	TTTTTCATGGGTGCTATCTCTGCCCAGGAATTACTGCGGGGGTCATAGCG	Exon (KLHL32-202/KLHL32, exon 3 of 7)	9	52625780	52747418	121639	2	KLHL32-202	89263	KLHL32-202;KLHL32-203;KLHL32-204;KLHL32-205	KLHL32;KLHL32;KLHL32;KLHL32	0;0;0;0	TRUE	FALSE	FALSE	FALSE	FALSE	TRUE	FALSE	FALSE	FALSE	Exon	3	10	615481	ENSBTAG00000005301	conserved gene and region	NA	NA	NA	NA	NA	NA	NA	NA	NA	NA	NA	NA	TRUE
cg00115203	EPC2	EPC2_Exon	2	47443495	47443544	50	+	47443543	47443544	GTTATCAAAGCCTCTGCTTTAGGCTTCTTTGGGTACTTCTTCTTTTGACG	Exon (EPC2-201/EPC2, exon 7 of 14)	2	47420198	47547278	127081	2	EPC2-201	103734	EPC2-201;EPC2-202	EPC2;EPC2	0;0	TRUE	FALSE	FALSE	FALSE	FALSE	TRUE	TRUE	FALSE	FALSE	Exon	10	15	539432	ENSBTAG00000018581	conserved gene and region	NA	NA	NA	NA	NA	NA	NA	NA	NA	NA	NA	NA	TRUE
cg00115348	NA	NA	NA	NA	NA	NA	NA	NA	NA	NA	NA	NA	NA	NA	NA	NA	NA	NA	NA	NA	NA	NA	NA	NA	NA	NA	NA	NA	NA	NA	NA	NA	NA	NA	NA	NA	NA	NA	NA	NA	NA	NA	NA	NA	NA	NA	NA	NA	NA
cg00116110	FKBP5	FKBP5_Intron	23	9576384	9576433	50	+	9576432	9576433	TTGAAGAGCACAGAACACCCTGTTCTGAATGTGGCTGGCACATGAACTCG	Intron (FKBP5-201/FKBP5, intron 5 of 10)	23	9555619	9672159	116541	2	FKBP5-201	95726	FKBP5-201	FKBP5	0	TRUE	FALSE	FALSE	FALSE	FALSE	FALSE	TRUE	FALSE	FALSE	Intron	3	3	535704	ENSBTAG00000047502	conserved gene and region	NA	NA	NA	NA	NA	NA	NA	NA	NA	NA	NA	NA	TRUE
cg00116234	ADAMTSL1	ADAMTSL1_fiveUTR	8	25821005	25821054	50	+	25821005	25821006	CGGCAGCATTCCATGCTTGGATCCTTGCCGGAATCAGAATCGGACACTGA	Promoter (<=1kb)	8	25327872	25821153	493282	2	ADAMTSL1-201	99	ADAMTSL1-201;ADAMTSL1-202	ADAMTSL1;ADAMTSL1	0;0	TRUE	FALSE	TRUE	TRUE	FALSE	TRUE	FALSE	FALSE	FALSE	fiveUTR	1	10	101909640	ENSBTAG00000002997	conserved gene but different region	NA	NA	NA	NA	NA	NA	NA	NA	NA	NA	NA	NA	TRUE
cg00116289	ZFR	ZFR_Exon	20	41277455	41277504	50	+	41277503	41277504	TCAATCCATTTTAGATGTAACCTCGGGTATGGTGAAAGACCCACCGGACG	Exon (ZFR-202/ZFR, exon 16 of 20)	20	41213852	41297142	83291	1	ZFR-202	63603	ZFR-202;ZFR-203	ZFR;ZFR	0;0	TRUE	FALSE	FALSE	FALSE	FALSE	TRUE	TRUE	FALSE	FALSE	Exon	10	11	538494	ENSBTAG00000008414	conserved gene and region	NA	NA	NA	NA	NA	NA	NA	NA	NA	NA	NA	NA	TRUE
cg00116653	RABAC1	RABAC1_Intergenic_downstream	18	51296637	51296686	50	-	51296685	51296686	TACATCAGGGCTGACAGGCTCCAAAAGCCCCGGAATTAAAACCTAAATCG	Distal Intergenic	18	51273044	51276954	3911	1	RABAC1-201	23642	NA	NA	NA	FALSE	TRUE	FALSE	FALSE	FALSE	FALSE	FALSE	FALSE	TRUE	Intergenic_downstream	28	30	512653	ENSBTAG00000018633	mapped to different genes	18	51296658	51296828	171	*	171	14	0.6140350877	1.043591979	0.08187134503	2.15e-08	CpGisland	TRUE
cg00117744	CDH23	CDH23_Intron	28	27646625	27646674	50	+	27646673	27646674	ATGTAATTATCCATTTTATCAGGGTGAAAGGCCCTGCAATTCACTTGTCG	Intron (CDH23-201/CDH23, intron 5 of 68)	28	27570723	27963222	392500	1	CDH23-201	75902	CDH23-201	CDH23	0	TRUE	FALSE	FALSE	FALSE	FALSE	FALSE	TRUE	FALSE	FALSE	Intron	13	16	784716	ENSBTAG00000021497	conserved gene and region	NA	NA	NA	NA	NA	NA	NA	NA	NA	NA	NA	NA	TRUE
cg00117839	ROBO1	ROBO1_Intergenic_upstream	1	26288567	26288616	50	-	26288615	26288616	TTCAGCATCTGTGTGTACATGTTGCATAAATGCCAATTAAAATGTGTCCG	Distal Intergenic	1	26117197	26265576	148380	2	ROBO1-202	-23040	NA	NA	NA	FALSE	TRUE	FALSE	FALSE	FALSE	FALSE	FALSE	FALSE	TRUE	Intergenic_upstream	5	8	536815	ENSBTAG00000009851	conserved gene but different region	NA	NA	NA	NA	NA	NA	NA	NA	NA	NA	NA	NA	TRUE
cg00117955	APBB2	APBB2_Exon	6	59715530	59715579	50	+	59715530	59715531	CGTTTCTGTTTCAAAGTGTCAATGAGGGATAAGACCCCTCGTTTTACATT	Exon (APBB2-201/APBB2, exon 16 of 16)	6	59713923	59985342	271420	2	APBB2-201	269763	APBB2-201;APBB2-202;APBB2-203;APBB2-204;APBB2-205	APBB2;APBB2;APBB2;APBB2;APBB2	0;0;0;0;0	TRUE	FALSE	FALSE	FALSE	FALSE	TRUE	FALSE	FALSE	FALSE	Exon	1	1	514013	ENSBTAG00000027569	conserved gene but different region	NA	NA	NA	NA	NA	NA	NA	NA	NA	NA	NA	NA	TRUE
cg00119476	LMO4	LMO4_Intergenic_upstream	3	56736037	56736086	50	+	56736037	56736038	CGTACTCTGGGCAAACGGAGCCAGGATTAATTAATAGAGATGAAAGGGAA	Distal Intergenic	3	56703848	56715731	11884	2	LMO4-202	-20306	NA	NA	NA	FALSE	TRUE	FALSE	FALSE	FALSE	FALSE	FALSE	FALSE	TRUE	Intergenic_upstream	16	89	614212	ENSBTAG00000000305	conserved gene and region	NA	NA	NA	NA	NA	NA	NA	NA	NA	NA	NA	NA	TRUE
cg00120227	NKX6-3	NKX6-3_Intergenic_downstream	27	36544879	36544928	50	-	36544879	36544880	CGCTGACGTGACGGGAGACAGGTGTTAAACTACTTAATCACTTTAAAATT	Distal Intergenic	27	36556634	36561575	4942	2	NKX6-3-201	16696	NA	NA	NA	FALSE	TRUE	FALSE	FALSE	FALSE	FALSE	FALSE	FALSE	TRUE	Intergenic_downstream	5	5	784372	ENSBTAG00000018495	mapped to different genes	27	36544686	36544891	206	*	206	15	0.640776699	0.7108350587	0.07281553398	2.99e-08	CpGisland	TRUE
cg00122272	KANK4	KANK4_Exon	3	83308795	83308844	50	+	83308843	83308844	GGACCAAAAAGAACCTTCAGTTTGTTGGGGTTAACGGTGGGTAAGCATCG	Exon (KANK4-201/KANK4, exon 5 of 11)	3	83258392	83333030	74639	1	KANK4-201	50403	KANK4-201;KANK4-202;KANK4-203;KANK4-204	KANK4;KANK4;KANK4;KANK4	0;0;0;0	TRUE	FALSE	FALSE	FALSE	FALSE	TRUE	TRUE	FALSE	FALSE	Exon	3	3	519027	ENSBTAG00000014382	conserved gene but different region	NA	NA	NA	NA	NA	NA	NA	NA	NA	NA	NA	NA	TRUE
cg00122769	NA	NA	NA	NA	NA	NA	NA	NA	NA	NA	NA	NA	NA	NA	NA	NA	NA	NA	NA	NA	NA	NA	NA	NA	NA	NA	NA	NA	NA	NA	NA	NA	NA	NA	NA	NA	NA	NA	NA	NA	NA	NA	NA	NA	NA	NA	NA	NA	NA
cg00122911	WSCD1	WSCD1_Intergenic_upstream	19	25842540	25842589	50	+	25842588	25842589	AAACTCCTCTGGTCAGCCTTCTGTTGTGAACACAATGAGATTTATGGTCG	Distal Intergenic	19	25642885	25687060	44176	2	WSCD1-202	-155480	NA	NA	NA	FALSE	TRUE	FALSE	FALSE	FALSE	FALSE	FALSE	FALSE	TRUE	Intergenic_upstream	4	5	788123	ENSBTAG00000015656	conserved gene but different region	NA	NA	NA	NA	NA	NA	NA	NA	NA	NA	NA	NA	TRUE
cg00124810	NA	NA	NA	NA	NA	NA	NA	NA	NA	NA	NA	NA	NA	NA	NA	NA	NA	NA	NA	NA	NA	NA	NA	NA	NA	NA	NA	NA	NA	NA	NA	NA	NA	NA	NA	NA	NA	NA	NA	NA	NA	NA	NA	NA	NA	NA	NA	NA	NA
cg00126993	DGKB	DGKB_Intron	4	22596474	22596523	50	-	22596522	22596523	CTGCCTAATTTATGTCAGTCACTTCTTAATACATATTTAAGTATTACACG	Intron (DGKB-201/DGKB, intron 21 of 24)	4	22389767	23184638	794872	2	DGKB-201	588115	DGKB-201;DGKB-205;DGKB-202;DGKB-203;DGKB-204	DGKB;DGKB;DGKB;DGKB;DGKB	0;0;0;0;0	TRUE	FALSE	FALSE	FALSE	FALSE	FALSE	TRUE	FALSE	FALSE	Intron	5	5	537171	ENSBTAG00000021905	conserved gene and region	NA	NA	NA	NA	NA	NA	NA	NA	NA	NA	NA	NA	TRUE
cg00127523	KANSL3	KANSL3_Exon	11	2566009	2566058	50	+	2566057	2566058	AGCAGGCCTTCCTGGTCAGCCTCTACAAGTTCATGAAGGAGCGACACACG	Exon (ARID5A-201/ARID5A, exon 3 of 6)	11	2557280	2623654	66375	2	KANSL3-201	57596	KANSL3-201;ARID5A-201;ARID5A-202;KANSL3-202;ARID5A-203	KANSL3;ARID5A;ARID5A;KANSL3;ARID5A	0;0;0;0;0	TRUE	FALSE	FALSE	FALSE	FALSE	TRUE	TRUE	FALSE	FALSE	Exon	3	3	618190	ENSBTAG00000004497	mapped to different genes	NA	NA	NA	NA	NA	NA	NA	NA	NA	NA	NA	NA	TRUE
cg00128439	DHX40	DHX40_Exon	19	10576344	10576393	50	-	10576392	10576393	AGTGATTTCCCAAAAGAGACCTTTGAAGGCCCTAAACATGAAGTACTACG	Exon (DHX40-201/DHX40, exon 15 of 18)	19	10531071	10582764	51694	1	DHX40-201	45273	DHX40-201	DHX40	0	TRUE	FALSE	FALSE	FALSE	FALSE	TRUE	FALSE	FALSE	FALSE	Exon	1	1	533484	ENSBTAG00000017868	conserved gene and region	NA	NA	NA	NA	NA	NA	NA	NA	NA	NA	NA	NA	TRUE
cg00130134	EGLN1	EGLN1_Exon	28	4093674	4093723	50	+	4093674	4093675	CGACGGTCAGACCAGAAAAACAGCAGTCTATCAAATTTGGGTTCAATGTC	Exon (EGLN1-201/EGLN1, exon 3 of 5)	28	4087440	4150379	62940	2	EGLN1-201	56656	EGLN1-201	EGLN1	0	TRUE	FALSE	FALSE	FALSE	FALSE	TRUE	FALSE	FALSE	FALSE	Exon	2	2	534075	ENSBTAG00000053296	conserved gene and region	NA	NA	NA	NA	NA	NA	NA	NA	NA	NA	NA	NA	TRUE
cg00130771	TAOK3	TAOK3_Exon	17	57044768	57044817	50	+	57044768	57044769	CGGCGCCAGCACCAGAAGCAGCTGATCGCCCTGGAGAACAAGCTGAAGGC	Exon (TAOK3-201/TAOK3, exon 13 of 19)	17	56979400	57071181	91782	1	TAOK3-201	65368	TAOK3-201;TAOK3-202	TAOK3;TAOK3	0;0	TRUE	FALSE	FALSE	FALSE	FALSE	TRUE	FALSE	FALSE	FALSE	Exon	18	22	534620	ENSBTAG00000012550	conserved gene and region	17	57044702	57044885	184	*	184	12	0.5597826087	0.8459770115	0.0652173913	3.33e-06	CpGisland	TRUE
cg00131490	RBM39	RBM39_Intron	13	64932452	64932501	50	+	64932500	64932501	CTATTTCTGCCTAAGCCCCAAGTGGCCATGCTAGCAGCCAGCCACTATCG	Intron (RBM39-201/RBM39, intron 2 of 16)	13	64908243	64934850	26608	2	RBM39-201	2349	RBM39-201;RBM39-202;RBM39-203	RBM39;RBM39;RBM39	0;0;0	TRUE	FALSE	FALSE	FALSE	FALSE	FALSE	TRUE	FALSE	FALSE	Intron	9	14	508722	ENSBTAG00000003949	conserved gene but different region	NA	NA	NA	NA	NA	NA	NA	NA	NA	NA	NA	NA	TRUE
cg00133237	EIF1B	EIF1B_Exon	22	13171465	13171514	50	+	13171513	13171514	CCCGGCAGGGACTGAGGATTACATTCATATAAGAATCCAGCAACGGAACG	Exon (EIF1B-201/EIF1B, exon 2 of 4)	22	13170136	13172696	2561	1	EIF1B-201	1329	EIF1B-201	EIF1B	0	TRUE	FALSE	FALSE	FALSE	FALSE	TRUE	FALSE	FALSE	FALSE	Exon	3	3	513481	ENSBTAG00000019106	conserved gene and region	NA	NA	NA	NA	NA	NA	NA	NA	NA	NA	NA	NA	TRUE
cg00133606	AREL1	AREL1_Exon	10	85965619	85965668	50	-	85965667	85965668	TTCCAATCCCAGGAGACTTTGCAAGACCGGGGATCCAGGTAATTTCCCCG	Exon (AREL1-201/AREL1, exon 4 of 20)	10	85945768	85988421	42654	2	AREL1-201	22753	AREL1-201	AREL1	0	TRUE	FALSE	FALSE	FALSE	FALSE	TRUE	FALSE	FALSE	FALSE	Exon	4	4	539472	ENSBTAG00000020379	conserved gene and region	10	85965646	85965741	96	*	96	10	0.5729166667	1.273209549	0.1041666667	4.11e-07	CpGisland	TRUE
cg00134217	AGBL5	AGBL5_Exon	11	72583566	72583615	50	-	72583614	72583615	GCTAGATTCCCTGAATCAAAGCGAGAACTGAACAGCAATCCCCCACAGCG	Exon (AGBL5-201/AGBL5, exon 2 of 15)	11	72566960	72585095	18136	2	AGBL5-201	1480	AGBL5-201;AGBL5-202;AGBL5-203	AGBL5;AGBL5;AGBL5	0;0;0	TRUE	FALSE	FALSE	FALSE	FALSE	TRUE	FALSE	FALSE	FALSE	Exon	3	5	538585	ENSBTAG00000013403	conserved gene and region	NA	NA	NA	NA	NA	NA	NA	NA	NA	NA	NA	NA	TRUE
cg00134706	NA	NA	NA	NA	NA	NA	NA	NA	NA	NA	NA	NA	NA	NA	NA	NA	NA	NA	NA	NA	NA	NA	NA	NA	NA	NA	NA	NA	NA	NA	NA	NA	NA	NA	NA	NA	NA	NA	NA	NA	NA	NA	NA	NA	NA	NA	NA	NA	NA
cg00137175	NA	NA	NA	NA	NA	NA	NA	NA	NA	NA	NA	NA	NA	NA	NA	NA	NA	NA	NA	NA	NA	NA	NA	NA	NA	NA	NA	NA	NA	NA	NA	NA	NA	NA	NA	NA	NA	NA	NA	NA	NA	NA	NA	NA	NA	NA	NA	NA	NA
cg00138195	DMBX1	DMBX1_Intergenic_upstream	3	99664094	99664143	50	-	99664094	99664095	CGATTCTCTCGCTGTCACTTAGGGAGGCTCAGCGCGATTTGCGGCCTAAT	Distal Intergenic	3	99618092	99623713	5622	2	DMBX1-201	-40430	NA	NA	NA	FALSE	TRUE	FALSE	FALSE	FALSE	FALSE	FALSE	FALSE	TRUE	Intergenic_upstream	40	54	540714	ENSBTAG00000009625	mapped to different genes	3	99663793	99664181	389	*	389	52	0.7249357326	1.030726115	0.1336760925	2.62e-41	CpGisland	TRUE
cg00139115	MAP3K5	MAP3K5_Exon	9	74595459	74595508	50	-	74595507	74595508	CTCTCTGGGATTTCCTTAATAGCAATTCTGACTTGGTTGCTCAAGTCCCG	Exon (MAP3K5-201/MAP3K5, exon 15 of 30)	9	74542301	74770948	228648	2	MAP3K5-201	175440	MAP3K5-201	MAP3K5	0	TRUE	FALSE	FALSE	FALSE	FALSE	TRUE	FALSE	FALSE	FALSE	Exon	1	1	537380	ENSBTAG00000009065	conserved gene and region	NA	NA	NA	NA	NA	NA	NA	NA	NA	NA	NA	NA	TRUE
cg00140840	THAP2	THAP2_Exon	5	1294831	1294880	50	+	1294831	1294832	CGGGCTGTGCCACTACCTACAACAAGCACATTAACATCAGCTTCCACAGG	Promoter (<=1kb)	5	1293926	1307478	13553	1	THAP2-201	905	THAP2-201;ZFC3H1-201;ZFC3H1-202;ZFC3H1-203;ZFC3H1-204	THAP2;ZFC3H1;ZFC3H1;ZFC3H1;ZFC3H1	0;0;0;0;0	TRUE	FALSE	TRUE	FALSE	FALSE	TRUE	TRUE	FALSE	FALSE	Exon	1	1	781850	ENSBTAG00000052417	mapped to different genes	5	1294737	1294832	96	*	96	11	0.59375	1.303703704	0.1145833333	3.03e-08	CpGisland	TRUE
cg00141625	GRIA2	GRIA2_Exon	17	41789668	41789717	50	+	41789716	41789717	ATGGGTTAATATTCTGTGCATTCTTTGCCACCTTCATTCGTTTCGCCTCG	Exon (GRIA2-201/GRIA2, exon 15 of 16)	17	41785259	41971293	186035	2	GRIA2-201	181576	GRIA2-201;GRIA2-202;GRIA2-203	GRIA2;GRIA2;GRIA2	0;0;0	TRUE	FALSE	FALSE	FALSE	FALSE	TRUE	FALSE	FALSE	FALSE	Exon	13	18	614283	ENSBTAG00000004775	conserved gene and region	NA	NA	NA	NA	NA	NA	NA	NA	NA	NA	NA	NA	TRUE
cg00143077	TFAP2A	TFAP2A_Intron	23	45632517	45632566	50	-	45632517	45632518	CGTGACCATTACTTCCTGAATTAATTTGGGAATCTTTGACCTGCGTCCTG	Intron (TFAP2A-201/TFAP2A, intron 5 of 6)	23	45614708	45636986	22279	1	TFAP2A-201	17809	TFAP2A-201;TFAP2A-202;TFAP2A-203;TFAP2A-204;TFAP2A-205	TFAP2A;TFAP2A;TFAP2A;TFAP2A;TFAP2A	0;0;0;0;0	TRUE	FALSE	FALSE	FALSE	FALSE	FALSE	TRUE	FALSE	FALSE	Intron	11	69	505849	ENSBTAG00000001250	conserved gene but different region	NA	NA	NA	NA	NA	NA	NA	NA	NA	NA	NA	NA	TRUE
cg00143530	DHX35	DHX35_Intergenic_downstream	13	68479664	68479713	50	+	68479712	68479713	AATTATTATTTATTACTATTGAACAATACTATCTGCTGTGCACCAATCCG	Distal Intergenic	13	67738519	67807849	69331	1	DHX35-203	741145	NA	NA	NA	FALSE	TRUE	FALSE	FALSE	FALSE	FALSE	FALSE	FALSE	TRUE	Intergenic_downstream	18	18	513148	ENSBTAG00000004039	mapped to different genes	NA	NA	NA	NA	NA	NA	NA	NA	NA	NA	NA	NA	TRUE
cg00143792	ZC3H7B	ZC3H7B_Exon	5	112476887	112476936	50	-	112476935	112476936	CTGTAAGTACGGGGATAACTGCACCTTCGCCTACCATCAGGAGGAGATCG	Exon (ZC3H7B-201/ZC3H7B, exon 15 of 24)	5	112434864	112492002	57139	1	ZC3H7B-201	42023	ZC3H7B-201;ZC3H7B-202;ZC3H7B-203	ZC3H7B;ZC3H7B;ZC3H7B	0;0;0	TRUE	FALSE	FALSE	FALSE	FALSE	TRUE	FALSE	FALSE	FALSE	Exon	4	5	534109	ENSBTAG00000002782	conserved gene and region	5	112476896	112477026	131	*	131	13	0.6488549618	0.9440133038	0.09923664122	7.19e-09	CpGisland	TRUE
cg00145315	ATOH8	ATOH8_fiveUTR	11	49126271	49126320	50	-	49126271	49126272	CGCCCGCTGCGCTCCATCTGTGTTTGTTTAGCCTCAGTTTACACAGAAGC	Promoter (<=1kb)	11	49082202	49126498	44297	2	ATOH8-201	178	ATOH8-201	ATOH8	0	TRUE	FALSE	TRUE	TRUE	FALSE	TRUE	FALSE	FALSE	FALSE	fiveUTR	4	7	616225	ENSBTAG00000024000	conserved gene but different region	NA	NA	NA	NA	NA	NA	NA	NA	NA	NA	NA	NA	TRUE
cg00146111	SKOR2	SKOR2_Intergenic_upstream	24	47186996	47187045	50	+	47187044	47187045	CAGTTGGCGAGGCAGCCCAGCAGCAGTAATTAGGAAGTCAATCGGAATCG	Distal Intergenic	24	46909477	46944529	35053	2	SKOR2-201	-242467	NA	NA	NA	FALSE	TRUE	FALSE	FALSE	FALSE	FALSE	FALSE	FALSE	TRUE	Intergenic_upstream	22	27	531776	ENSBTAG00000032962	mapped to different genes	NA	NA	NA	NA	NA	NA	NA	NA	NA	NA	NA	NA	TRUE
cg00146174	USP34	USP34_Exon	11	59882280	59882329	50	+	59882328	59882329	TAGACCTGATGTAGGACTACTGTTGTGTCTGGACTGAGTGGAAGGTCACG	Exon (USP34-201/USP34, exon 55 of 67)	11	59860971	60057096	196126	2	USP34-204	174767	USP34-204;USP34-205;USP34-202;USP34-203;USP34-201	USP34;USP34;USP34;USP34;USP34	0;0;0;0;0	TRUE	FALSE	FALSE	FALSE	FALSE	TRUE	FALSE	FALSE	FALSE	Exon	13	14	534067	ENSBTAG00000006027	conserved gene and region	NA	NA	NA	NA	NA	NA	NA	NA	NA	NA	NA	NA	TRUE
cg00146253	NA	NA	NA	NA	NA	NA	NA	NA	NA	NA	NA	NA	NA	NA	NA	NA	NA	NA	NA	NA	NA	NA	NA	NA	NA	NA	NA	NA	NA	NA	NA	NA	NA	NA	NA	NA	NA	NA	NA	NA	NA	NA	NA	NA	NA	NA	NA	NA	NA
cg00146676	NEUROG2	NEUROG2_Promoter	6	13061266	13061315	50	+	13061314	13061315	GCTGGGGATTAACATCTTAAAGTCTATGAGACTTTCTGACTCAAGGCTCG	Promoter (5-6kb)	6	13066827	13068319	1493	1	NEUROG2-201	-5512	NA	NA	NA	FALSE	TRUE	TRUE	FALSE	FALSE	FALSE	FALSE	FALSE	FALSE	Promoter	13	14	615555	ENSBTAG00000015259	mapped to different genes	NA	NA	NA	NA	NA	NA	NA	NA	NA	NA	NA	NA	TRUE
cg00147440	EBF3	EBF3_Intron	26	49215747	49215796	50	-	49215795	49215796	ACTAAAATGATCCTGTCACATGCACCAAATATTAAAATCGCACAGCGGCG	Intron (EBF3-201/EBF3, intron 6 of 15)	26	49155222	49271953	116732	2	EBF3-201	56157	EBF3-201	EBF3	0	TRUE	FALSE	FALSE	FALSE	FALSE	FALSE	TRUE	FALSE	FALSE	Intron	66	82	525353	ENSBTAG00000008272	conserved gene and region	26	49215792	49215844	53	*	53	7	0.6981132075	1.189102564	0.1320754717	9.29e-06	CpGisland	TRUE
cg00147638	NA	NA	NA	NA	NA	NA	NA	NA	NA	NA	NA	NA	NA	NA	NA	NA	NA	NA	NA	NA	NA	NA	NA	NA	NA	NA	NA	NA	NA	NA	NA	NA	NA	NA	NA	NA	NA	NA	NA	NA	NA	NA	NA	NA	NA	NA	NA	NA	NA
cg00149071	LBX1	LBX1_Intergenic_downstream	26	22024409	22024458	50	-	22024409	22024410	CGCCCAGGCCCATTCGTCCCGGCCTTCATGGTCCGCGCTCCGAATTACAG	Distal Intergenic	26	22026546	22029801	3256	2	LBX1-201	5392	LBX1-201	LBX1	0	FALSE	TRUE	FALSE	FALSE	FALSE	FALSE	FALSE	FALSE	TRUE	Intergenic_downstream	33	54	534470	ENSBTAG00000002261	mapped to different genes	26	22024311	22024558	248	*	248	35	0.7338709677	1.054421769	0.1411290323	6.44e-29	CpGisland	TRUE
cg00149213	NA	NA	NA	NA	NA	NA	NA	NA	NA	NA	NA	NA	NA	NA	NA	NA	NA	NA	NA	NA	NA	NA	NA	NA	NA	NA	NA	NA	NA	NA	NA	NA	NA	NA	NA	NA	NA	NA	NA	NA	NA	NA	NA	NA	NA	NA	NA	NA	NA
cg00149440	POU2F2	POU2F2_Promoter	18	51130630	51130679	50	+	51130678	51130679	TATTGTCTTGTCGGGAGTCAAACGTATCGATCCGGCGAGAAATATGAGCG	Promoter (1-2kb)	18	51132250	51160632	28383	1	POU2F2-201	-1571	POU2F2-201	POU2F2	0	FALSE	TRUE	TRUE	FALSE	FALSE	FALSE	FALSE	FALSE	FALSE	Promoter	5	15	101907028	ENSBTAG00000008556	mapped to different genes	18	51130517	51130789	273	*	273	23	0.6373626374	0.8456565657	0.08424908425	1.03e-13	CpGisland	TRUE
cg00149689	NA	NA	NA	NA	NA	NA	NA	NA	NA	NA	NA	NA	NA	NA	NA	NA	NA	NA	NA	NA	NA	NA	NA	NA	NA	NA	NA	NA	NA	NA	NA	NA	NA	NA	NA	NA	NA	NA	NA	NA	NA	NA	NA	NA	NA	NA	NA	NA	NA
cg00152260	POU4F3	POU4F3_Promoter	7	57536460	57536509	50	+	57536460	57536461	CGGTTGCTTGAAAATGTGTTTTAATCCTGTGTTGACAGTATTCCCTACTG	Promoter (<=1kb)	7	57536103	57537434	1332	1	POU4F3-201	357	POU4F3-201	POU4F3	0	TRUE	FALSE	TRUE	FALSE	FALSE	FALSE	TRUE	FALSE	FALSE	Promoter	9	21	538520	ENSBTAG00000018817	conserved gene and region	NA	NA	NA	NA	NA	NA	NA	NA	NA	NA	NA	NA	TRUE
cg00152482	RGS9	RGS9_Exon	19	62033438	62033487	50	-	62033438	62033439	CGAGAAGCAGCCAACACTGTGGACATCACCCAGGTCATGAGCAAGCTGGA	Exon (RGS9-201/RGS9, exon 17 of 17)	19	61994229	62034913	40685	1	RGS9-201	39209	RGS9-201	RGS9	0	TRUE	FALSE	FALSE	FALSE	FALSE	TRUE	FALSE	FALSE	FALSE	Exon	2	3	281453	ENSBTAG00000017751	conserved gene and region	19	62033225	62033455	231	*	231	22	0.7316017316	0.7190152801	0.09523809524	2.66e-14	CpGisland	TRUE
cg00153046	NQO1	NQO1_Intergenic_downstream	18	36774467	36774516	50	+	36774467	36774468	CGTTCAAGTTTTGGATGGTTTATATCTAATGTGTGTTTCATTTTTTTGGA	Distal Intergenic	18	36785325	36790347	5023	2	NQO1-202	15831	NFAT5-201;NFAT5-202	NFAT5;NFAT5	0;39807	FALSE	TRUE	FALSE	FALSE	FALSE	FALSE	FALSE	FALSE	TRUE	Intergenic_downstream	3	3	519632	ENSBTAG00000020632	mapped to different genes	NA	NA	NA	NA	NA	NA	NA	NA	NA	NA	NA	NA	TRUE
cg00153387	PMFBP1	PMFBP1_Intergenic_upstream	18	38906226	38906275	50	+	38906274	38906275	TGTTTTCCTGGTTTCCATTTTGTATCCTAAAATATTCACTCCAAGTTCCG	Distal Intergenic	18	38964401	39006969	42569	1	PMFBP1-201	-58126	NA	NA	NA	FALSE	TRUE	FALSE	FALSE	FALSE	FALSE	FALSE	FALSE	TRUE	Intergenic_upstream	36	36	523993	ENSBTAG00000013266	conserved gene and region	NA	NA	NA	NA	NA	NA	NA	NA	NA	NA	NA	NA	TRUE
cg00154486	NR2F2	NR2F2_Intergenic_downstream	21	10557849	10557898	50	-	10557849	10557850	CGTGGCTGCAATTGAAAAGAGGAGGGCCCGCAACACTCCTGAAATAACAC	Distal Intergenic	21	10562379	10569454	7076	2	NR2F2-201	11605	NR2F2-201;NR2F2-202	NR2F2;NR2F2	0;0	FALSE	TRUE	FALSE	FALSE	FALSE	FALSE	FALSE	FALSE	TRUE	Intergenic_downstream	58	132	281945	ENSBTAG00000018007	mapped to different genes	NA	NA	NA	NA	NA	NA	NA	NA	NA	NA	NA	NA	TRUE
cg00156720	NR2F2	NR2F2_Intergenic_downstream	21	10146101	10146150	50	-	10146101	10146102	CGGTGGTTGGTAGCTAATGAAGGCCCCTTTAGTTTATCTTCATCAATTGT	Distal Intergenic	21	10562379	10569454	7076	2	NR2F2-201	423353	NA	NA	NA	FALSE	TRUE	FALSE	FALSE	FALSE	FALSE	FALSE	FALSE	TRUE	Intergenic_downstream	58	132	281945	ENSBTAG00000018007	mapped to different genes	NA	NA	NA	NA	NA	NA	NA	NA	NA	NA	NA	NA	TRUE
cg00156769	SMG7	SMG7_Exon	16	64580705	64580754	50	-	64580705	64580706	CGGTCATGTGTACCTGAGTAAGAGCTTGGAAAAGTTGAGCCCTCTTCGAG	Exon (SMG7-201/SMG7, exon 8 of 22)	16	64518478	64604657	86180	1	SMG7-201	62227	SMG7-201;SMG7-202	SMG7;SMG7	0;0	TRUE	FALSE	FALSE	FALSE	FALSE	TRUE	FALSE	FALSE	FALSE	Exon	7	7	537131	ENSBTAG00000008003	conserved gene and region	NA	NA	NA	NA	NA	NA	NA	NA	NA	NA	NA	NA	TRUE
cg00157812	NR4A2	NR4A2_Intergenic_downstream	2	40579785	40579834	50	-	40579785	40579786	CGCTGATTGTTCAGGAGGTAAAGAACCAATAGCTGCATGTACAGAGGTTT	Distal Intergenic	2	39887966	39905341	17376	1	NR4A2-201	691868	NA	NA	NA	FALSE	TRUE	FALSE	FALSE	FALSE	FALSE	FALSE	FALSE	TRUE	Intergenic_downstream	50	74	540245	ENSBTAG00000003650	mapped to different genes	NA	NA	NA	NA	NA	NA	NA	NA	NA	NA	NA	NA	TRUE
cg00158333	IGF2BP1	IGF2BP1_Promoter	19	37543035	37543084	50	-	37543035	37543036	CGCCCCACTTTCAAATCAAAATGGCTCAAGCCCCAGGCCCTGGGCGGGAG	Promoter (<=1kb)	19	37503490	37543759	40270	2	IGF2BP1-201	675	IGF2BP1-201	IGF2BP1	0	TRUE	FALSE	TRUE	FALSE	FALSE	FALSE	TRUE	FALSE	FALSE	Promoter	1	1	516853	ENSBTAG00000011736	conserved gene but different region	19	37542865	37543347	483	*	483	56	0.7619047619	0.8004261364	0.115942029	1.5e-40	CpGisland	TRUE
cg00159243	NA	NA	NA	NA	NA	NA	NA	NA	NA	NA	NA	NA	NA	NA	NA	NA	NA	NA	NA	NA	NA	NA	NA	NA	NA	NA	NA	NA	NA	NA	NA	NA	NA	NA	NA	NA	NA	NA	NA	NA	NA	NA	NA	NA	NA	NA	NA	NA	NA
cg00159476	OTX2	OTX2_Intergenic_upstream	10	69304336	69304385	50	-	69304336	69304337	CGGGAATGGACACAGTGGGGAGAATTGGATCACCAGATTAGGTCTTTAGG	Distal Intergenic	10	69215730	69224687	8958	2	OTX2-201	-79698	NA	NA	NA	FALSE	TRUE	FALSE	FALSE	FALSE	FALSE	FALSE	FALSE	TRUE	Intergenic_upstream	22	38	538953	ENSBTAG00000014741	mapped to different genes	NA	NA	NA	NA	NA	NA	NA	NA	NA	NA	NA	NA	TRUE
cg00159753	ANKS1A	ANKS1A_Exon	23	8978891	8978940	50	-	8978939	8978940	GACGGAGATGGGCAGTGCTTTGCATGAGGCTGCTTTGTTTGGCAAGACCG	Exon (ANKS1A-201/ANKS1A, exon 5 of 23)	23	8896219	9062939	166721	1	ANKS1A-201	82672	ANKS1A-201;ANKS1A-202;ANKS1A-203;ANKS1A-204	ANKS1A;ANKS1A;ANKS1A;ANKS1A	0;0;0;0	TRUE	FALSE	FALSE	FALSE	FALSE	TRUE	TRUE	FALSE	FALSE	Exon	6	7	532631	ENSBTAG00000016890	conserved gene and region	NA	NA	NA	NA	NA	NA	NA	NA	NA	NA	NA	NA	TRUE
cg00160892	GRHL2	GRHL2_Exon	14	62888854	62888903	50	+	62888854	62888855	CGCGTGTGATCCACTTACTTGTCCGACTCTTGTGACATGTTTGATCCAAT	Promoter (<=1kb)	14	62721044	62888891	167848	2	GRHL2-202	0	GRHL2-202	GRHL2	0	TRUE	FALSE	TRUE	FALSE	FALSE	TRUE	TRUE	FALSE	FALSE	Exon	5	8	519918	ENSBTAG00000004518	conserved gene but different region	NA	NA	NA	NA	NA	NA	NA	NA	NA	NA	NA	NA	TRUE
cg00162326	BRD9	BRD9_Exon	20	71396776	71396825	50	+	71396824	71396825	GTCCTTTCTGATTCTAGGAGCGGCTGTTAGCTTTGAAGCGCAGCATGTCG	Exon (BRD9-201/BRD9, exon 7 of 16)	20	71390369	71408924	18556	1	BRD9-201	6407	BRD9-201	BRD9	0	TRUE	FALSE	FALSE	FALSE	FALSE	TRUE	TRUE	FALSE	FALSE	Exon	2	2	615865	ENSBTAG00000006971	conserved gene but different region	20	71396469	71397050	582	*	582	52	0.6924398625	0.745749347	0.08934707904	1.7e-31	CpGisland	TRUE
cg00162625	DNAJC24	DNAJC24_Intron	15	61768548	61768597	50	-	61768548	61768549	CGGCCCCATACTGAGATGATTGCTTCTGGGAGCCATCCACGGGTTCTCAA	Intron (NA, intron 19 of 3)	15	62144539	62220968	76430	1	DNAJC24-202	-375991	NA	NA	NA	TRUE	FALSE	FALSE	FALSE	FALSE	FALSE	TRUE	FALSE	FALSE	Intron	26	26	768227	ENSBTAG00000050888	mapped to different genes	NA	NA	NA	NA	NA	NA	NA	NA	NA	NA	NA	NA	TRUE
cg00164295	ZNF536	ZNF536_Intron	18	41203377	41203426	50	+	41203425	41203426	TCAAATTTTCCTCTTTGCCTTTACTGTTTTTGCCTGAAGGGCCAGAAACG	Intron (ZNF536-202/ZNF536, intron 5 of 5)	18	40827492	41221033	393542	1	ZNF536-202	375885	ZNF536-202	ZNF536	0	TRUE	FALSE	FALSE	FALSE	FALSE	FALSE	TRUE	FALSE	FALSE	Intron	68	117	520269	ENSBTAG00000007262	conserved gene and region	NA	NA	NA	NA	NA	NA	NA	NA	NA	NA	NA	NA	TRUE
cg00165325	NA	NA	NA	NA	NA	NA	NA	NA	NA	NA	NA	NA	NA	NA	NA	NA	NA	NA	NA	NA	NA	NA	NA	NA	NA	NA	NA	NA	NA	NA	NA	NA	NA	NA	NA	NA	NA	NA	NA	NA	NA	NA	NA	NA	NA	NA	NA	NA	NA
cg00166579	PTCH1	PTCH1_fiveUTR	8	82161238	82161287	50	+	82161238	82161239	CGGGCAGCGGCCGCAGCAGCTCCTTGATTCAATAGATGAGATGGAAGAAG	Promoter (<=1kb)	8	82098120	82161357	63238	2	PTCH1-201	70	PTCH1-201;PTCH1-202	PTCH1;PTCH1	0;0	TRUE	FALSE	TRUE	TRUE	FALSE	TRUE	FALSE	FALSE	FALSE	fiveUTR	3	36	520994	ENSBTAG00000009903	conserved gene but different region	8	82160277	82161250	974	*	974	129	0.7484599589	0.9471993969	0.1324435318	6.21e-101	CpGisland	TRUE
cg00166917	TRIM33	TRIM33_Exon	3	28899707	28899756	50	-	28899707	28899708	CGGTGCCCAGTATGCCGCCAAGAATGCAGACAGATAGACCTTGTGGATAA	Exon (TRIM33-201/TRIM33, exon 2 of 19)	3	28837852	28977392	139541	1	TRIM33-202	61855	TRIM33-202;TRIM33-201	TRIM33;TRIM33	0;0	TRUE	FALSE	FALSE	FALSE	FALSE	TRUE	FALSE	FALSE	FALSE	Exon	4	5	533296	ENSBTAG00000001499	conserved gene and region	NA	NA	NA	NA	NA	NA	NA	NA	NA	NA	NA	NA	TRUE
cg00167250	YAE1	YAE1_Intergenic_upstream	4	81349548	81349597	50	-	81349548	81349549	CGGGGAGCAATCTTCCATCAAGTATTGATTTTTTTACACTCATGGAGTCT	Distal Intergenic	4	81286079	81291402	5324	2	YAE1-201	-58195	NA	NA	NA	FALSE	TRUE	FALSE	FALSE	FALSE	FALSE	FALSE	FALSE	TRUE	Intergenic_upstream	3	3	508613	ENSBTAG00000001892	conserved gene and region	NA	NA	NA	NA	NA	NA	NA	NA	NA	NA	NA	NA	TRUE
cg00167491	FGF10	FGF10_Exon	20	30504425	30504474	50	-	30504425	30504426	CGAGAGTTTCAGTACAATGTGGAAATGGATACTGACACATTGTGCCTCAG	Promoter (<=1kb)	20	30504441	30601752	97312	1	FGF10-201	0	FGF10-201	FGF10	0	TRUE	FALSE	TRUE	FALSE	FALSE	TRUE	FALSE	FALSE	FALSE	Exon	2	2	326285	ENSBTAG00000051910	conserved gene but different region	NA	NA	NA	NA	NA	NA	NA	NA	NA	NA	NA	NA	TRUE
cg00167853	NFIB	NFIB_Exon	8	29859349	29859398	50	-	29859397	29859398	TCATATCACAGTATCAGTTAAGGAGCTTGATTTGTTTTTGGCATACTACG	Exon (NFIB-201/NFIB, exon 2 of 9)	8	29852454	30102705	250252	1	NFIB-201	6895	NFIB-201;NFIB-202;NFIB-203;NFIB-204	NFIB;NFIB;NFIB;NFIB	0;0;0;0	TRUE	FALSE	FALSE	FALSE	FALSE	TRUE	FALSE	FALSE	FALSE	Exon	17	62	538474	ENSBTAG00000027442	conserved gene and region	NA	NA	NA	NA	NA	NA	NA	NA	NA	NA	NA	NA	TRUE
cg00168042	NA	NA	NA	NA	NA	NA	NA	NA	NA	NA	NA	NA	NA	NA	NA	NA	NA	NA	NA	NA	NA	NA	NA	NA	NA	NA	NA	NA	NA	NA	NA	NA	NA	NA	NA	NA	NA	NA	NA	NA	NA	NA	NA	NA	NA	NA	NA	NA	NA
cg00168721	PRR5L	PRR5L_Exon	15	66899359	66899408	50	+	66899359	66899360	CGCATTGAGGTTCTGGCTGAAGTCTGGGACCACTTCTTCACTGAGACTCT	Exon (PRR5L-201/PRR5L, exon 6 of 9)	15	66763111	66918831	155721	1	PRR5L-201	136248	PRR5L-201;PRR5L-202	PRR5L;PRR5L	0;0	TRUE	FALSE	FALSE	FALSE	FALSE	TRUE	FALSE	FALSE	FALSE	Exon	1	1	505048	ENSBTAG00000021029	conserved gene and region	NA	NA	NA	NA	NA	NA	NA	NA	NA	NA	NA	NA	TRUE
cg00168727	POU4F1	POU4F1_Intergenic_downstream	12	53737771	53737820	50	-	53737771	53737772	CGCCCCTGCTCTCGCAGCAATAGATTGCAGATAAAATAAATGTCCTTACC	Distal Intergenic	12	53744577	53746533	1957	2	POU4F1-201	8762	NA	NA	NA	FALSE	TRUE	FALSE	FALSE	FALSE	FALSE	FALSE	FALSE	TRUE	Intergenic_downstream	23	32	784887	ENSBTAG00000051184	mapped to different genes	NA	NA	NA	NA	NA	NA	NA	NA	NA	NA	NA	NA	TRUE
cg00168942	NA	NA	NA	NA	NA	NA	NA	NA	NA	NA	NA	NA	NA	NA	NA	NA	NA	NA	NA	NA	NA	NA	NA	NA	NA	NA	NA	NA	NA	NA	NA	NA	NA	NA	NA	NA	NA	NA	NA	NA	NA	NA	NA	NA	NA	NA	NA	NA	NA
cg00169860	LRMDA	LRMDA_Intergenic_upstream	28	31472571	31472620	50	-	31472571	31472572	CGGATTGTTTGTCCAAGCATATCCTTTGATTTGCTATGAAATTTATTGTT	Distal Intergenic	28	31808266	31834304	26039	1	LRMDA-201	-335695	NA	NA	NA	FALSE	TRUE	FALSE	FALSE	FALSE	FALSE	FALSE	FALSE	TRUE	Intergenic_upstream	59	102	615835	NA	mapped to different genes	NA	NA	NA	NA	NA	NA	NA	NA	NA	NA	NA	NA	TRUE
cg00170518	ASS1	ASS1_Intron	11	100795610	100795659	50	+	100795658	100795659	TTACTTGCTTTAACTTCATACGGTCCACAGTGAAAGAGTTCATTCAGTCG	Intron (ASS1-201/ASS1, intron 8 of 14)	11	100770166	100822252	52087	1	ASS1-201	25444	ASS1-201;ASS1-202;ASS1-203	ASS1;ASS1;ASS1	0;0;0	TRUE	FALSE	FALSE	FALSE	FALSE	FALSE	TRUE	FALSE	FALSE	Intron	8	9	280726	ENSBTAG00000020747	conserved gene and region	NA	NA	NA	NA	NA	NA	NA	NA	NA	NA	NA	NA	TRUE
cg00174373	NOL4L	NOL4L_Promoter	13	61963836	61963885	50	+	61963884	61963885	TCACACAGTAATTAGATACCAGCTGTCAGTGCAGGGGGGACGGCTCCGCG	Promoter (8-9kb)	13	61897873	61955381	57509	2	NOL4L-203	-8455	NA	NA	NA	FALSE	TRUE	TRUE	FALSE	FALSE	FALSE	FALSE	FALSE	FALSE	Promoter	8	22	785034	ENSBTAG00000008348	conserved gene but different region	13	61963876	61964267	392	*	392	48	0.75	0.8776119403	0.1224489796	4.18e-36	CpGisland	TRUE
cg00174687	NA	NA	NA	NA	NA	NA	NA	NA	NA	NA	NA	NA	NA	NA	NA	NA	NA	NA	NA	NA	NA	NA	NA	NA	NA	NA	NA	NA	NA	NA	NA	NA	NA	NA	NA	NA	NA	NA	NA	NA	NA	NA	NA	NA	NA	NA	NA	NA	NA
cg00175324	ATXN2L	ATXN2L_threeUTR	25	25974455	25974504	50	-	25974503	25974504	GAAGAGACATAGATCACTCTTCCCTCCACTCATGGAGGTCTCAGGTCGCG	3' UTR	25	25974051	25984994	10944	2	ATXN2L-201	10490	ATXN2L-201;ATXN2L-202;ATXN2L-203;ATXN2L-204;TUFM-201	ATXN2L;ATXN2L;ATXN2L;ATXN2L;TUFM	0;0;0;0;6673	TRUE	FALSE	FALSE	FALSE	TRUE	TRUE	FALSE	FALSE	FALSE	threeUTR	8	13	539507	ENSBTAG00000032087	conserved gene and region	NA	NA	NA	NA	NA	NA	NA	NA	NA	NA	NA	NA	TRUE
cg00176482	ERI3	ERI3_Exon	3	101746666	101746715	50	+	101746666	101746667	CGTCAAGTCAATTTTTGTCACCTGTGGAGACTGGGACTTAAAAGTCATGT	Exon (ERI3-201/ERI3, exon 6 of 9)	3	101700924	101832084	131161	1	ERI3-201	45742	ERI3-201;ERI3-202;ERI3-203;ERI3-204	ERI3;ERI3;ERI3;ERI3	0;0;0;0	TRUE	FALSE	FALSE	FALSE	FALSE	TRUE	TRUE	FALSE	FALSE	Exon	6	99	540516	ENSBTAG00000015559	conserved gene and region	NA	NA	NA	NA	NA	NA	NA	NA	NA	NA	NA	NA	TRUE
cg00177385	ODF3L1	ODF3L1_Intergenic_downstream	21	33067372	33067421	50	+	33067372	33067373	CGTGCTCTATTATACAGAACAGAAGGAACATTTGGTGGGTTGAATACTTG	Distal Intergenic	21	33167722	33171677	3956	2	ODF3L1-201	104256	NA	NA	NA	FALSE	TRUE	FALSE	FALSE	FALSE	FALSE	FALSE	FALSE	TRUE	Intergenic_downstream	1	1	505190	ENSBTAG00000019506	mapped to different genes	NA	NA	NA	NA	NA	NA	NA	NA	NA	NA	NA	NA	TRUE
cg00178703	TSEN2	TSEN2_Intergenic_upstream	22	56697632	56697681	50	-	56697680	56697681	TATGGAAGTTTGAGGAGGCCCAGCCGGCTCTGCCCAACTGTAAAGAGACG	Distal Intergenic	22	56617910	56661729	43820	2	TSEN2-201	-35952	NA	NA	NA	FALSE	TRUE	FALSE	FALSE	FALSE	FALSE	FALSE	FALSE	TRUE	Intergenic_upstream	2	2	515511	ENSBTAG00000037980	conserved gene and region	NA	NA	NA	NA	NA	NA	NA	NA	NA	NA	NA	NA	TRUE
cg00179574	ROCK1	ROCK1_threeUTR	24	35139003	35139052	50	-	35139003	35139004	CGGGTTTGCCTACAGGTAGATTAGATTAATTATTACTATGTAATGCAAGT	3' UTR	24	35016400	35139433	123034	1	ROCK1-203	122603	ROCK1-203;ROCK1-202;ROCK1-201	ROCK1;ROCK1;ROCK1	0;0;0	TRUE	FALSE	FALSE	FALSE	TRUE	TRUE	FALSE	FALSE	FALSE	threeUTR	1	3	785911	ENSBTAG00000008403	conserved gene and region	NA	NA	NA	NA	NA	NA	NA	NA	NA	NA	NA	NA	TRUE
cg00179765	TBX4	TBX4_Intergenic_downstream	19	11603848	11603897	50	-	11603848	11603849	CGGCCTTTTAAGTGGGTTTTAATTTTATGTTGTAAGATAAGACACTGCGA	Distal Intergenic	19	11607447	11633858	26412	2	TBX4-201	30010	TBX4-201	TBX4	0	FALSE	TRUE	FALSE	FALSE	FALSE	FALSE	FALSE	FALSE	TRUE	Intergenic_downstream	6	14	508750	ENSBTAG00000009968	conserved gene and region	NA	NA	NA	NA	NA	NA	NA	NA	NA	NA	NA	NA	TRUE
cg00180385	NA	NA	NA	NA	NA	NA	NA	NA	NA	NA	NA	NA	NA	NA	NA	NA	NA	NA	NA	NA	NA	NA	NA	NA	NA	NA	NA	NA	NA	NA	NA	NA	NA	NA	NA	NA	NA	NA	NA	NA	NA	NA	NA	NA	NA	NA	NA	NA	NA
cg00180589	TLE4	TLE4_Intergenic_upstream	8	55158083	55158132	50	-	55158083	55158084	CGATATGCCATTAAATTGTGACAAAAAGGACTGCCAGACCATTAAGGCCT	Distal Intergenic	8	55576283	55729912	153630	1	TLE4-202	-418200	NA	NA	NA	FALSE	TRUE	FALSE	FALSE	FALSE	FALSE	FALSE	FALSE	TRUE	Intergenic_upstream	21	53	508893	ENSBTAG00000003532	mapped to different genes	NA	NA	NA	NA	NA	NA	NA	NA	NA	NA	NA	NA	TRUE
cg00180801	RAB11FIP2	RAB11FIP2_Intergenic_downstream	26	38105490	38105539	50	-	38105490	38105491	CGCTTTAATCCGGCGTGTCTGCTGCTGGTTAACAAGGAAATCCTATGTCA	Distal Intergenic	26	38279319	38320494	41176	2	RAB11FIP2-201	215004	NA	NA	NA	FALSE	TRUE	FALSE	FALSE	FALSE	FALSE	FALSE	FALSE	TRUE	Intergenic_downstream	6	9	540709	ENSBTAG00000007460	conserved gene but different region	NA	NA	NA	NA	NA	NA	NA	NA	NA	NA	NA	NA	TRUE
cg00180917	FOXF2	FOXF2_Intergenic_downstream	23	51615039	51615088	50	+	51615087	51615088	AGGAAGCATTGGGAAAACTTCTGAACTTTTGAGCATCCGTCACCCAGGCG	Distal Intergenic	23	51700583	51705418	4836	2	FOXF2-201	90330	NA	NA	NA	FALSE	TRUE	FALSE	FALSE	FALSE	FALSE	FALSE	FALSE	TRUE	Intergenic_downstream	3	9	529218	ENSBTAG00000026896	mapped to different genes	23	51615076	51615580	505	*	505	75	0.798019802	1.000766263	0.1485148515	2.33e-63	CpGisland	TRUE
cg00181100	RGMA	RGMA_Intron	21	14003907	14003956	50	+	14003955	14003956	CTGTTTCCAATGAATCCCCCATAGTTTTTCACAATGTTTTTGGCAGATCG	Intron (RGMA-201/RGMA, intron 2 of 3)	21	13980386	14030897	50512	1	RGMA-201	23521	RGMA-201;RGMA-202	RGMA;RGMA	0;0	TRUE	FALSE	FALSE	FALSE	FALSE	FALSE	TRUE	FALSE	FALSE	Intron	2	2	518756	ENSBTAG00000018603	conserved gene and region	NA	NA	NA	NA	NA	NA	NA	NA	NA	NA	NA	NA	TRUE
cg00181698	TAB2	TAB2_Exon	9	86646765	86646814	50	+	86646813	86646814	CAGATTGACATTGACTGCTTAACCAAAGAAATTGATCTTTTTCAAGCCCG	Exon (TAB2-201/TAB2, exon 5 of 7)	9	86593316	86651700	58385	1	TAB2-201	53449	TAB2-201;TAB2-202	TAB2;TAB2	0;0	TRUE	FALSE	FALSE	FALSE	FALSE	TRUE	FALSE	FALSE	FALSE	Exon	2	3	540203	ENSBTAG00000013454	conserved gene but different region	NA	NA	NA	NA	NA	NA	NA	NA	NA	NA	NA	NA	TRUE
cg00183899	MEIS2	MEIS2_Intron	10	32749977	32750026	50	-	32749977	32749978	CGTGGCTGGTTTATTGTTTATCTTTTGTTTATGAGGCAGTATTCAAGTTT	Intron (MEIS2-201/MEIS2, intron 7 of 12)	10	32547550	32770601	223052	2	MEIS2-201	20575	MEIS2-201;MEIS2-202;MEIS2-203	MEIS2;MEIS2;MEIS2	0;0;0	TRUE	FALSE	FALSE	FALSE	FALSE	FALSE	TRUE	FALSE	FALSE	Intron	51	117	539573	ENSBTAG00000003172	conserved gene and region	NA	NA	NA	NA	NA	NA	NA	NA	NA	NA	NA	NA	TRUE
cg00184699	POU4F1	POU4F1_Intergenic_downstream	12	53737827	53737876	50	-	53737875	53737876	GAAGGTTCCTGTCTCTGTAGCCAAAAGCCAAACAAAAGCAATAAATACCG	Distal Intergenic	12	53744577	53746533	1957	2	POU4F1-201	8706	NA	NA	NA	FALSE	TRUE	FALSE	FALSE	FALSE	FALSE	FALSE	FALSE	TRUE	Intergenic_downstream	23	32	784887	ENSBTAG00000051184	mapped to different genes	NA	NA	NA	NA	NA	NA	NA	NA	NA	NA	NA	NA	TRUE
cg00185982	PKDCC	PKDCC_Intergenic_upstream	11	24394265	24394314	50	-	24394313	24394314	GATTTCCTACGGGCAGACTTGAAAGTGACTCGGAACTCTTTGCATGCCCG	Distal Intergenic	11	24464835	24474936	10102	1	PKDCC-201	-70570	NA	NA	NA	FALSE	TRUE	FALSE	FALSE	FALSE	FALSE	FALSE	FALSE	TRUE	Intergenic_upstream	10	13	539467	ENSBTAG00000019382	mapped to different genes	NA	NA	NA	NA	NA	NA	NA	NA	NA	NA	NA	NA	TRUE
cg00186529	NA	NA	NA	NA	NA	NA	NA	NA	NA	NA	NA	NA	NA	NA	NA	NA	NA	NA	NA	NA	NA	NA	NA	NA	NA	NA	NA	NA	NA	NA	NA	NA	NA	NA	NA	NA	NA	NA	NA	NA	NA	NA	NA	NA	NA	NA	NA	NA	NA
cg00187380	HOXC5	HOXC5_Exon	5	25999266	25999315	50	-	25999266	25999267	CGCAAAATGAAGTCCTAAAGTTTACCGTGGCTCATGTGCAGTTTGGTCAT	Promoter (<=1kb)	5	25997501	26000142	2642	2	HOXC5-201	827	HOXC5-201;HOXC6-201;HOXC6-202	HOXC5;HOXC6;HOXC6	0;0;0	TRUE	FALSE	TRUE	FALSE	FALSE	TRUE	TRUE	FALSE	FALSE	Exon	16	33	100140629	ENSBTAG00000009634	mapped to different genes	5	25999171	25999377	207	*	207	15	0.5507246377	0.9568567026	0.07246376812	3.19e-08	CpGisland	TRUE
cg00187832	PABPC1	PABPC1_Exon	14	63629541	63629590	50	+	63629541	63629542	CGGAGCGTGCTTTGGACACCATGAATTTTGATGTTATAAAGGGCAAGCCA	Exon (PABPC1-201/PABPC1, exon 2 of 15)	14	63625556	63643551	17996	1	PABPC1-201	3985	PABPC1-201;PABPC1-202	PABPC1;PABPC1	0;0	TRUE	FALSE	FALSE	FALSE	FALSE	TRUE	FALSE	FALSE	FALSE	Exon	3	3	282296	ENSBTAG00000046358	conserved gene and region	NA	NA	NA	NA	NA	NA	NA	NA	NA	NA	NA	NA	TRUE
cg00189226	NA	NA	NA	NA	NA	NA	NA	NA	NA	NA	NA	NA	NA	NA	NA	NA	NA	NA	NA	NA	NA	NA	NA	NA	NA	NA	NA	NA	NA	NA	NA	NA	NA	NA	NA	NA	NA	NA	NA	NA	NA	NA	NA	NA	NA	NA	NA	NA	NA
cg00190744	C7H5orf24	C7H5orf24_Exon	7	46327857	46327906	50	-	46327857	46327858	CGGACCAGCACAGGCAGACCCCTGGGAACCACCAAAGCAGCTGGATTTAA	Exon (C7H5orf24-201/C7H5orf24, exon 2 of 2)	7	46322048	46329335	7288	1	C7H5orf24-201	5809	C7H5orf24-201	C7H5orf24	0	TRUE	FALSE	FALSE	FALSE	FALSE	TRUE	FALSE	FALSE	FALSE	Exon	1	3	538535	ENSBTAG00000012762	conserved gene and region	NA	NA	NA	NA	NA	NA	NA	NA	NA	NA	NA	NA	TRUE
cg00190912	TLN2	TLN2_Exon	10	47253379	47253428	50	-	47253379	47253380	CGCTCCAACAGGAGTATTTTCCCACCAGCATCAGTGACCATTACCTGTAG	Exon (TLN2-201/TLN2, exon 53 of 55)	10	47248374	47742906	494533	2	TLN2-206	489478	TLN2-206;TLN2-205;TLN2-203;TLN2-204;TLN2-202;TLN2-201	TLN2;TLN2;TLN2;TLN2;TLN2;TLN2	0;0;0;0;0;0	TRUE	FALSE	FALSE	FALSE	FALSE	TRUE	TRUE	FALSE	FALSE	Exon	5	5	528252	ENSBTAG00000003667	conserved gene and region	NA	NA	NA	NA	NA	NA	NA	NA	NA	NA	NA	NA	TRUE
cg00190934	NA	NA	NA	NA	NA	NA	NA	NA	NA	NA	NA	NA	NA	NA	NA	NA	NA	NA	NA	NA	NA	NA	NA	NA	NA	NA	NA	NA	NA	NA	NA	NA	NA	NA	NA	NA	NA	NA	NA	NA	NA	NA	NA	NA	NA	NA	NA	NA	NA
cg00191058	NA	NA	NA	NA	NA	NA	NA	NA	NA	NA	NA	NA	NA	NA	NA	NA	NA	NA	NA	NA	NA	NA	NA	NA	NA	NA	NA	NA	NA	NA	NA	NA	NA	NA	NA	NA	NA	NA	NA	NA	NA	NA	NA	NA	NA	NA	NA	NA	NA
cg00192066	SMAD1	SMAD1_Intron	17	12799981	12800030	50	-	12800029	12800030	AAACATCTTTACAAGTTATATCCTTTTACAAACCAACATATGGTCTCACG	Intron (SMAD1-202/SMAD1, intron 1 of 7)	17	12740787	12823216	82430	2	SMAD1-202	23186	SMAD1-202;SMAD1-203;SMAD1-204	SMAD1;SMAD1;SMAD1	0;0;0	TRUE	FALSE	FALSE	FALSE	FALSE	FALSE	TRUE	FALSE	FALSE	Intron	1	1	540488	ENSBTAG00000002835	mapped to different genes	NA	NA	NA	NA	NA	NA	NA	NA	NA	NA	NA	NA	TRUE
cg00192998	PAQR3	PAQR3_Intergenic_upstream	6	93792684	93792733	50	+	93792732	93792733	TGTGTTTAGATCTGTAAATATGGTGTGGTTCAAGTGCCAGACCATTGCCG	Distal Intergenic	6	93647158	93677820	30663	2	PAQR3-202	-114864	NA	NA	NA	FALSE	TRUE	FALSE	FALSE	FALSE	FALSE	FALSE	FALSE	TRUE	Intergenic_upstream	10	10	534876	ENSBTAG00000008887	mapped to different genes	NA	NA	NA	NA	NA	NA	NA	NA	NA	NA	NA	NA	TRUE
cg00193075	XRN2	XRN2_Exon	13	40630083	40630132	50	-	40630131	40630132	GAATTCATGGACAATCTTGCTAAATGCCTTCGCTATTACATAGCTGATCG	Exon (XRN2-201/XRN2, exon 6 of 30)	13	40615497	40678291	62795	1	XRN2-201	14586	XRN2-201;XRN2-202;XRN2-203;XRN2-204	XRN2;XRN2;XRN2;XRN2	0;0;0;0	TRUE	FALSE	FALSE	FALSE	FALSE	TRUE	FALSE	FALSE	FALSE	Exon	3	3	517417	ENSBTAG00000011304	conserved gene and region	NA	NA	NA	NA	NA	NA	NA	NA	NA	NA	NA	NA	TRUE
cg00193158	INPP4A	INPP4A_Intron	11	3762423	3762472	50	-	3762423	3762424	CGGGAGGTAGTCACCCAGAAGAACTTGAGCGGCCTGGTGCCCATCCGAGA	Intron (INPP4A-202/INPP4A, intron 23 of 23)	11	3650777	3767380	116604	1	INPP4A-202	111646	INPP4A-202;INPP4A-201;INPP4A-203;INPP4A-204;INPP4A-205;INPP4A-206	INPP4A;INPP4A;INPP4A;INPP4A;INPP4A;INPP4A	0;0;0;0;0;0	TRUE	FALSE	FALSE	FALSE	FALSE	FALSE	TRUE	FALSE	FALSE	Intron	3	9	535487	ENSBTAG00000004814	conserved gene but different region	NA	NA	NA	NA	NA	NA	NA	NA	NA	NA	NA	NA	TRUE
cg00193345	SPACA7	SPACA7_Intron	12	86048260	86048309	50	-	86048308	86048309	TCACAAAGCTGATTACAAGCTTCAGCGCATTCCTGAAGGAGCCAAAAGCG	Intron (NA, intron 2 of 3)	12	86167315	86183236	15922	1	SPACA7-201	-119055	NA	NA	NA	TRUE	FALSE	FALSE	FALSE	FALSE	FALSE	TRUE	FALSE	FALSE	Intron	17	17	781940	ENSBTAG00000054563	mapped to different genes	NA	NA	NA	NA	NA	NA	NA	NA	NA	NA	NA	NA	TRUE
cg00194126	NR4A2	NR4A2_Exon	2	39900922	39900971	50	-	39900922	39900923	CGCCCACCACCCCGGGCTTCCAGGTGCAGCACAGCCCCATGTGGGACGAC	Exon (NR4A2-201/NR4A2, exon 3 of 8)	2	39887966	39905341	17376	1	NR4A2-201	12956	NR4A2-201	NR4A2	0	TRUE	FALSE	FALSE	FALSE	FALSE	TRUE	FALSE	FALSE	FALSE	Exon	13	74	540245	ENSBTAG00000003650	conserved gene and region	2	39900866	39900935	70	*	70	8	0.6857142857	1.09375	0.1142857143	4.65e-06	CpGisland	TRUE
cg00194146	NA	NA	NA	NA	NA	NA	NA	NA	NA	NA	NA	NA	NA	NA	NA	NA	NA	NA	NA	NA	NA	NA	NA	NA	NA	NA	NA	NA	NA	NA	NA	NA	NA	NA	NA	NA	NA	NA	NA	NA	NA	NA	NA	NA	NA	NA	NA	NA	NA
cg00194417	TSHZ3	TSHZ3_Intergenic_upstream	18	42126021	42126070	50	+	42126069	42126070	ACTGTACTCCTATACAATTAAAAAATAATTGATGTCCATGCTTATTGGCG	Distal Intergenic	18	41847634	41916280	68647	2	TSHZ3-201	-209741	NA	NA	NA	FALSE	TRUE	FALSE	FALSE	FALSE	FALSE	FALSE	FALSE	TRUE	Intergenic_upstream	26	77	540209	ENSBTAG00000002687	mapped to different genes	NA	NA	NA	NA	NA	NA	NA	NA	NA	NA	NA	NA	TRUE
cg00194857	NKX2-2	NKX2-2_Promoter	13	40762677	40762726	50	+	40762677	40762678	CGCTCTCTTTCAATGTGTCCTAACTGTTTGGAATAAATCTAAGGTTGTTC	Promoter (1-2kb)	13	40757715	40760695	2981	2	NKX2-2-201	-1982	NKX2-2-201	NKX2-2	0	FALSE	TRUE	TRUE	FALSE	FALSE	FALSE	FALSE	FALSE	FALSE	Promoter	22	30	531695	ENSBTAG00000010277	conserved gene and region	13	40762019	40762678	660	*	660	67	0.6545454545	0.9478693304	0.1015151515	3.25e-44	CpGisland	TRUE
cg00195533	NA	NA	NA	NA	NA	NA	NA	NA	NA	NA	NA	NA	NA	NA	NA	NA	NA	NA	NA	NA	NA	NA	NA	NA	NA	NA	NA	NA	NA	NA	NA	NA	NA	NA	NA	NA	NA	NA	NA	NA	NA	NA	NA	NA	NA	NA	NA	NA	NA
cg00195577	TLE3	TLE3_Exon	10	16970748	16970797	50	+	16970796	16970797	CAATTACTCACCGGATGTCTGCCCTGCGGATACATGGCAGGGAGGGGTCG	Promoter (<=1kb)	10	16923512	16970782	47271	2	TLE3-201	0	TLE3-201;TLE3-202	TLE3;TLE3	0;0	TRUE	FALSE	TRUE	FALSE	FALSE	TRUE	TRUE	FALSE	FALSE	Exon	4	39	514326	ENSBTAG00000015580	conserved gene but different region	10	16970707	16971484	778	*	778	94	0.7210796915	0.9349766039	0.1208226221	1.78e-69	CpGisland	TRUE
cg00196544	CNOT1	CNOT1_Exon	18	26362153	26362202	50	-	26362201	26362202	TTTCTTGGTTAAATTGTCCACCAGGTAGCTGATTTGAGACAAGGCCAGCG	Exon (CNOT1-201/CNOT1, exon 2 of 49)	18	26304976	26388347	83372	2	CNOT1-201	26145	CNOT1-201;CNOT1-202	CNOT1;CNOT1	0;0	TRUE	FALSE	FALSE	FALSE	FALSE	TRUE	FALSE	FALSE	FALSE	Exon	22	28	533968	ENSBTAG00000020782	conserved gene and region	NA	NA	NA	NA	NA	NA	NA	NA	NA	NA	NA	NA	TRUE
cg00197024	IKZF2	IKZF2_Intergenic_downstream	2	100504634	100504683	50	+	100504682	100504683	CAATTCACTCAACATCTTGTCGCCCTCTGGCAGCTTAGTTTACTTATCCG	Distal Intergenic	2	101012199	101187125	174927	2	IKZF2-201	682442	NA	NA	NA	FALSE	TRUE	FALSE	FALSE	FALSE	FALSE	FALSE	FALSE	TRUE	Intergenic_downstream	8	25	786795	ENSBTAG00000037804	mapped to different genes	NA	NA	NA	NA	NA	NA	NA	NA	NA	NA	NA	NA	TRUE
cg00197058	TBX4	TBX4_Intron	19	11612667	11612716	50	-	11612667	11612668	CGGTAGCAGCTGCATCATGTGCCATTAAAATGTATTTTTTATCGTTGACA	Intron (TBX4-201/TBX4, intron 4 of 7)	19	11607447	11633858	26412	2	TBX4-201	21142	TBX4-201	TBX4	0	TRUE	FALSE	FALSE	FALSE	FALSE	FALSE	TRUE	FALSE	FALSE	Intron	4	14	508750	ENSBTAG00000009968	conserved gene and region	NA	NA	NA	NA	NA	NA	NA	NA	NA	NA	NA	NA	TRUE
cg00197325	NA	NA	NA	NA	NA	NA	NA	NA	NA	NA	NA	NA	NA	NA	NA	NA	NA	NA	NA	NA	NA	NA	NA	NA	NA	NA	NA	NA	NA	NA	NA	NA	NA	NA	NA	NA	NA	NA	NA	NA	NA	NA	NA	NA	NA	NA	NA	NA	NA
cg00197456	BICRAL	BICRAL_fiveUTR	23	16428824	16428873	50	+	16428824	16428825	CGGTGAGTTTCCCTTTGAGTGTATTATAATTTTGTGATAAAAATTTCAAG	Promoter (<=1kb)	23	16428773	16503789	75017	1	BICRAL-201	51	BICRAL-201	BICRAL	0	TRUE	FALSE	TRUE	TRUE	FALSE	TRUE	TRUE	FALSE	FALSE	fiveUTR	4	5	540169	ENSBTAG00000014814	conserved gene and region	23	16428549	16428825	277	*	277	46	0.7436823105	1.208345187	0.1660649819	8.94e-42	CpGisland	TRUE
cg00199273	NA	NA	NA	NA	NA	NA	NA	NA	NA	NA	NA	NA	NA	NA	NA	NA	NA	NA	NA	NA	NA	NA	NA	NA	NA	NA	NA	NA	NA	NA	NA	NA	NA	NA	NA	NA	NA	NA	NA	NA	NA	NA	NA	NA	NA	NA	NA	NA	NA
cg00199899	SGPL1	SGPL1_Exon	28	27021491	27021540	50	+	27021539	27021540	GGTGAGAACGGCTATGTTGAAGCTACCAAACAGATCATCAAAACTGCTCG	Exon (SGPL1-201/SGPL1, exon 13 of 16)	28	26964983	27026784	61802	1	SGPL1-201	56508	SGPL1-201;SGPL1-202;SGPL1-203;SGPL1-204	SGPL1;SGPL1;SGPL1;SGPL1	0;0;0;0	TRUE	FALSE	FALSE	FALSE	FALSE	TRUE	FALSE	FALSE	FALSE	Exon	2	2	522515	ENSBTAG00000009984	conserved gene and region	NA	NA	NA	NA	NA	NA	NA	NA	NA	NA	NA	NA	TRUE
cg00200794	GTPBP2	GTPBP2_Exon	23	17149757	17149806	50	+	17149805	17149806	TCGAAGCTGATGCTGGAGGTTCGGCCAGACTGAATCTCATGCAGGTGGCG	Exon (GTPBP2-201/GTPBP2, exon 5 of 12)	23	17144373	17153545	9173	2	GTPBP2-201	3739	GTPBP2-201;GTPBP2-202	GTPBP2;GTPBP2	0;0	TRUE	FALSE	FALSE	FALSE	FALSE	TRUE	FALSE	FALSE	FALSE	Exon	7	7	513605	ENSBTAG00000006016	conserved gene and region	NA	NA	NA	NA	NA	NA	NA	NA	NA	NA	NA	NA	TRUE
cg00200899	NOL4	NOL4_Exon	24	22850286	22850335	50	+	22850286	22850287	CGGACAACGCCAAATTTAAATTCTGGGTCAAATCGAAGGGCTTCCAGCTG	Promoter (<=1kb)	24	22850105	23337742	487638	1	NOL4-201	181	NOL4-201;NOL4-202	NOL4;NOL4	0;0	TRUE	FALSE	TRUE	FALSE	FALSE	TRUE	FALSE	FALSE	FALSE	Exon	16	21	536981	ENSBTAG00000010299	conserved gene and region	24	22849949	22850443	495	*	495	51	0.6565656566	0.9561051356	0.103030303	3.59e-34	CpGisland	TRUE
cg00201390	NA	NA	NA	NA	NA	NA	NA	NA	NA	NA	NA	NA	NA	NA	NA	NA	NA	NA	NA	NA	NA	NA	NA	NA	NA	NA	NA	NA	NA	NA	NA	NA	NA	NA	NA	NA	NA	NA	NA	NA	NA	NA	NA	NA	NA	NA	NA	NA	NA
cg00202143	CA8	CA8_Intergenic_downstream	14	25763831	25763880	50	+	25763831	25763832	CGATCCAATCAAACCACAGAATATAGGAAAGATCAAAGTAGTGCAGTCTA	Distal Intergenic	14	25974759	25992610	17852	2	CA8-202	228730	NA	NA	NA	FALSE	TRUE	FALSE	FALSE	FALSE	FALSE	FALSE	FALSE	TRUE	Intergenic_downstream	1	2	515918	ENSBTAG00000017529	conserved gene and region	NA	NA	NA	NA	NA	NA	NA	NA	NA	NA	NA	NA	TRUE
cg00202194	ADGRB3	ADGRB3_Intergenic_upstream	9	7364010	7364059	50	-	7364058	7364059	CCCAAGACTTCTGGTGTTCAACTTTGGTGAAGGGAGTCATTTATGGATCG	Distal Intergenic	9	7702860	8247107	544248	1	ADGRB3-202	-338850	NA	NA	NA	FALSE	TRUE	FALSE	FALSE	FALSE	FALSE	FALSE	FALSE	TRUE	Intergenic_upstream	5	22	100337167	ENSBTAG00000015335	conserved gene but different region	NA	NA	NA	NA	NA	NA	NA	NA	NA	NA	NA	NA	TRUE
cg00203745	EBF1	EBF1_Intron	7	70567589	70567638	50	+	70567637	70567638	GCAAACCAATCAACAGCTCCTTCTTAATTAGGTTTTCTTTATTAAAGCCG	Intron (EBF1-201/EBF1, intron 6 of 15)	7	70286630	70694473	407844	2	EBF1-201	126835	EBF1-201	EBF1	0	TRUE	FALSE	FALSE	FALSE	FALSE	FALSE	TRUE	FALSE	FALSE	Intron	62	83	537712	ENSBTAG00000037508	conserved gene and region	NA	NA	NA	NA	NA	NA	NA	NA	NA	NA	NA	NA	TRUE
cg00204390	PAX5	PAX5_fiveUTR	8	61177987	61178036	50	+	61178035	61178036	CCGCTCCCCCGCCGAGCTGGGGTAGCTGATCACTGAGCTGAAACTAAACG	Promoter (<=1kb)	8	60998035	61178197	180163	2	PAX5-202	161	PAX5-202	PAX5	0	TRUE	FALSE	TRUE	TRUE	FALSE	TRUE	FALSE	FALSE	FALSE	fiveUTR	13	52	538371	ENSBTAG00000012498	conserved gene and region	8	61178035	61178312	278	*	278	25	0.6330935252	0.8979328165	0.08992805755	1.49e-15	CpGisland	TRUE
cg00204462	EP300	EP300_Exon	5	112330301	112330350	50	-	112330349	112330350	TCCAAGGGGAGAGCGTTTCTTTGGGGGATGACCCTTCCCAGCCTCAAACG	Exon (EP300-201/EP300, exon 20 of 31)	5	112282183	112344853	62671	1	EP300-201	48118	EP300-201	EP300	0	TRUE	FALSE	FALSE	FALSE	FALSE	TRUE	TRUE	FALSE	FALSE	Exon	3	6	112446776	ENSBTAG00000016198	conserved gene and region	NA	NA	NA	NA	NA	NA	NA	NA	NA	NA	NA	NA	TRUE
cg00205229	ICOS	ICOS_Intergenic_downstream	2	92349251	92349300	50	-	92349251	92349252	CGTGATGTGCTCATCAACAGGAGTGAAAACCTCATTTGTCATCTTTTGGT	Distal Intergenic	2	92144569	92169924	25356	1	ICOS-201	204731	NA	NA	NA	FALSE	TRUE	FALSE	FALSE	FALSE	FALSE	FALSE	FALSE	TRUE	Intergenic_downstream	8	8	507026	ENSBTAG00000021596	conserved gene and region	NA	NA	NA	NA	NA	NA	NA	NA	NA	NA	NA	NA	TRUE
cg00205619	CDKAL1	CDKAL1_Intron	23	36995501	36995550	50	-	36995501	36995502	CGGCACCAAGTTGATCTGAAATGCATATTTGAACAGATGTGTTTAAATTA	Intron (CDKAL1-201/CDKAL1, intron 11 of 15)	23	36745642	37444814	699173	2	CDKAL1-201	449264	CDKAL1-201;CDKAL1-202;CDKAL1-203	CDKAL1;CDKAL1;CDKAL1	0;0;0	TRUE	FALSE	FALSE	FALSE	FALSE	FALSE	TRUE	FALSE	FALSE	Intron	6	6	530159	ENSBTAG00000025589	conserved gene and region	NA	NA	NA	NA	NA	NA	NA	NA	NA	NA	NA	NA	TRUE
cg00206304	DNMT3A	DNMT3A_Exon	11	74061081	74061130	50	-	74061129	74061130	GTGGGCATGGTGCGGCACCAGGGGAAGATCATGTACGTCGGGGACGTCCG	Exon (DNMT3A-201/DNMT3A, exon 17 of 23)	11	73971560	74074893	103334	1	DNMT3A-201	89521	DNMT3A-201;DNMT3A-202;DNMT3A-203;DNMT3A-206;DNMT3A-205;DNMT3A-204	DNMT3A;DNMT3A;DNMT3A;DNMT3A;DNMT3A;DNMT3A	0;0;0;0;0;0	TRUE	FALSE	FALSE	FALSE	FALSE	TRUE	FALSE	FALSE	FALSE	Exon	7	9	359716	ENSBTAG00000021143	conserved gene and region	11	74061042	74061234	193	*	193	18	0.6373056995	0.9288770053	0.0932642487	1.25e-11	CpGisland	TRUE
cg00207040	IQSEC2	IQSEC2_threeUTR	X	90686148	90686197	50	-	90686148	90686149	CGCCCCCGCTTCCCTGCACCCACAAGCAAGGAGCCCAGCGTCAGAGCAGC	3' UTR	30	90684699	90725664	40966	2	IQSEC2-201	39467	IQSEC2-201;IQSEC2-203;IQSEC2-202	IQSEC2;IQSEC2;IQSEC2	0;0;0	TRUE	FALSE	FALSE	FALSE	TRUE	TRUE	TRUE	FALSE	FALSE	threeUTR	8	16	517311	ENSBTAG00000014945	conserved gene but different region	X	90686113	90686216	104	*	104	9	0.6923076923	0.8125	0.08653846154	9.39e-06	CpGisland	TRUE
cg00207813	LRMDA	LRMDA_Intergenic_downstream	28	31897343	31897392	50	+	31897343	31897344	CGGCCTGTCAGACTTGTCAGGCCTAGTAAGAAAAAGTATATTGTTTCCAG	Distal Intergenic	28	31809748	31834304	24557	1	LRMDA-202	87595	NA	NA	NA	FALSE	TRUE	FALSE	FALSE	FALSE	FALSE	FALSE	FALSE	TRUE	Intergenic_downstream	35	102	615835	NA	mapped to different genes	NA	NA	NA	NA	NA	NA	NA	NA	NA	NA	NA	NA	TRUE
cg00207962	NR2E1	NR2E1_Intergenic_upstream	9	42004170	42004219	50	-	42004170	42004171	CGAATCGGTTCTTACAGGCACAGAATGGGCAATCCCTTGATCCCCGTCAA	Distal Intergenic	9	41936619	41957320	20702	2	NR2E1-201	-46899	NA	NA	NA	FALSE	TRUE	FALSE	FALSE	FALSE	FALSE	FALSE	FALSE	TRUE	Intergenic_upstream	17	32	528156	ENSBTAG00000013991	mapped to different genes	NA	NA	NA	NA	NA	NA	NA	NA	NA	NA	NA	NA	TRUE
cg00208586	ZMIZ1	ZMIZ1_Intergenic_upstream	28	34388494	34388543	50	+	34388494	34388495	CGTGAACTGTATTTAAAATGTAAATAAAAAAAGGCTTTTAGGAGATTTAA	Distal Intergenic	28	34753087	34944991	191905	1	ZMIZ1-201	-364544	NA	NA	NA	FALSE	TRUE	FALSE	FALSE	FALSE	FALSE	FALSE	FALSE	TRUE	Intergenic_upstream	14	20	616740	ENSBTAG00000019313	mapped to different genes	NA	NA	NA	NA	NA	NA	NA	NA	NA	NA	NA	NA	TRUE
cg00209445	PHF20L1	PHF20L1_Exon	14	8524980	8525029	50	+	8525028	8525029	TTGTTAATTGCTTCAATCTTGGCAGGGTAATAGCGACAGTCTGTCCAACG	Exon (PHF20L1-201/PHF20L1, exon 5 of 22)	14	8470928	8543137	72210	2	PHF20L1-201	18108	PHF20L1-201;PHF20L1-202;PHF20L1-203;PHF20L1-204;PHF20L1-205	PHF20L1;PHF20L1;PHF20L1;PHF20L1;PHF20L1	0;0;0;0;0	TRUE	FALSE	FALSE	FALSE	FALSE	TRUE	FALSE	FALSE	FALSE	Exon	3	5	511990	ENSBTAG00000006869	conserved gene and region	NA	NA	NA	NA	NA	NA	NA	NA	NA	NA	NA	NA	TRUE
cg00211337	TRIP12	TRIP12_Intron	2	117850356	117850405	50	-	117850356	117850357	CGTCCCAGAGTGGACAAGCTTATCTCATCCTCACCGACCTGATGGGCTGC	Intron (TRIP12-201/TRIP12, intron 15 of 39)	2	117811397	117918447	107051	2	TRIP12-201	68042	TRIP12-201;TRIP12-202	TRIP12;TRIP12	0;0	TRUE	FALSE	FALSE	FALSE	FALSE	FALSE	TRUE	FALSE	FALSE	Intron	1	11	514387	ENSBTAG00000021653	conserved gene but different region	NA	NA	NA	NA	NA	NA	NA	NA	NA	NA	NA	NA	TRUE
cg00211372	NA	NA	NA	NA	NA	NA	NA	NA	NA	NA	NA	NA	NA	NA	NA	NA	NA	NA	NA	NA	NA	NA	NA	NA	NA	NA	NA	NA	NA	NA	NA	NA	NA	NA	NA	NA	NA	NA	NA	NA	NA	NA	NA	NA	NA	NA	NA	NA	NA
cg00211423	MAP2K5	MAP2K5_Intron	10	14570823	14570872	50	+	14570871	14570872	AAATCCTTGAAGACATCAGACTTGATCTGATGTTTATACAACCGCCAGCG	Intron (MAP2K5-201/MAP2K5, intron 17 of 22)	10	14382469	14672701	290233	1	MAP2K5-202	188354	MAP2K5-202;MAP2K5-201	MAP2K5;MAP2K5	0;0	TRUE	FALSE	FALSE	FALSE	FALSE	FALSE	TRUE	FALSE	FALSE	Intron	43	46	100295732	ENSBTAG00000000218	conserved gene and region	NA	NA	NA	NA	NA	NA	NA	NA	NA	NA	NA	NA	TRUE
cg00211803	NA	NA	NA	NA	NA	NA	NA	NA	NA	NA	NA	NA	NA	NA	NA	NA	NA	NA	NA	NA	NA	NA	NA	NA	NA	NA	NA	NA	NA	NA	NA	NA	NA	NA	NA	NA	NA	NA	NA	NA	NA	NA	NA	NA	NA	NA	NA	NA	NA
cg00213533	RPS6KA3	RPS6KA3_Intergenic_upstream	X	122466547	122466596	50	+	122466547	122466548	CGTCAGTACTACATTGAGAACCTCCCACTCAGAGACTGTATTTAGGAAAG	Distal Intergenic	30	122949194	123055184	105991	1	RPS6KA3-201	-482598	NA	NA	NA	FALSE	TRUE	FALSE	FALSE	FALSE	FALSE	FALSE	FALSE	TRUE	Intergenic_upstream	2	8	511190	ENSBTAG00000017639	conserved gene but different region	NA	NA	NA	NA	NA	NA	NA	NA	NA	NA	NA	NA	TRUE
cg00214262	RBM4	RBM4_Exon	29	44674673	44674722	50	-	44674721	44674722	GTTGTCCACCAGCCGGCTTAGGACTGCGCCCGGGATGGGAGACCAGAGCG	Exon (RBM4-201/RBM4, exon 3 of 4)	29	44669850	44677601	7752	1	RBM4-201	4823	RBM4-201;RBM4-202	RBM4;RBM4	0;0	TRUE	FALSE	FALSE	FALSE	FALSE	TRUE	FALSE	FALSE	FALSE	Exon	12	12	767937	ENSBTAG00000031688	mapped to different genes	NA	NA	NA	NA	NA	NA	NA	NA	NA	NA	NA	NA	TRUE
cg00215378	NA	NA	NA	NA	NA	NA	NA	NA	NA	NA	NA	NA	NA	NA	NA	NA	NA	NA	NA	NA	NA	NA	NA	NA	NA	NA	NA	NA	NA	NA	NA	NA	NA	NA	NA	NA	NA	NA	NA	NA	NA	NA	NA	NA	NA	NA	NA	NA	NA
cg00216013	SF1	SF1_Exon	29	43004252	43004301	50	-	43004300	43004301	AGGGGCTCCTGGAGAAGCTGCGGCAGCCGCCTGCTGCTGTTGCCATGGCG	Exon (SF1-201/SF1, exon 13 of 13)	29	43002801	43016362	13562	2	SF1-201	12061	SF1-201;SF1-202	SF1;SF1	0;0	TRUE	FALSE	FALSE	FALSE	FALSE	TRUE	FALSE	FALSE	FALSE	Exon	15	28	541229	ENSBTAG00000001035	conserved gene and region	NA	NA	NA	NA	NA	NA	NA	NA	NA	NA	NA	NA	TRUE
cg00216659	SLC39A10	SLC39A10_fiveUTR	2	84306725	84306774	50	+	84306725	84306726	CGGCACTCGAGTGTGAGGTAACTATAAAACCCCGATTTGTTTACATTCCC	5' UTR	2	84253392	84374300	120909	1	SLC39A10-201	53333	SLC39A10-201;SLC39A10-202;SLC39A10-203	SLC39A10;SLC39A10;SLC39A10	0;0;0	TRUE	FALSE	FALSE	TRUE	FALSE	TRUE	TRUE	FALSE	FALSE	fiveUTR	3	5	521004	ENSBTAG00000016782	conserved gene and region	2	84306241	84307430	1190	*	1190	140	0.6823529412	1.027557792	0.1176470588	2.78e-101	CpGisland	TRUE
cg00217702	TRPM7	TRPM7_Exon	10	59717404	59717453	50	-	59717404	59717405	CGTTTGCTAGATTTTCTAGCTGTAAATCAACAGGCAGGACCTTATGTAAT	Exon (TRPM7-201/TRPM7, exon 21 of 39)	10	59648276	59757063	108788	1	TRPM7-201	69128	TRPM7-201	TRPM7	0	TRUE	FALSE	FALSE	FALSE	FALSE	TRUE	FALSE	FALSE	FALSE	Exon	3	4	514642	ENSBTAG00000031165	conserved gene and region	NA	NA	NA	NA	NA	NA	NA	NA	NA	NA	NA	NA	TRUE
cg00218407	EIF4E2	EIF4E2_threeUTR	2	120210525	120210574	50	-	120210573	120210574	CTGGGAGGAGTTTCATGGCCTGGTGAACAGCAGCGGCCGCTGATCGGACG	3' UTR	2	120187397	120218347	30951	1	EIF4E2-202	23128	EIF4E2-202;EIF4E2-201	EIF4E2;EIF4E2	0;0	TRUE	FALSE	FALSE	FALSE	TRUE	TRUE	FALSE	FALSE	FALSE	threeUTR	2	6	519920	ENSBTAG00000010598	mapped to different genes	NA	NA	NA	NA	NA	NA	NA	NA	NA	NA	NA	NA	TRUE
cg00218447	HOXC5	HOXC5_Exon	5	25998435	25998484	50	-	25998483	25998484	TCTGGAACCAGATCTTGATCTGTCTCTCATTGAGACACAAGTTGTTGGCG	Exon (HOXC5-201/HOXC5, exon 2 of 2)	5	25997501	26000142	2642	2	HOXC5-201	1658	HOXC5-201;HOXC6-201;HOXC6-202	HOXC5;HOXC6;HOXC6	0;0;0	TRUE	FALSE	FALSE	FALSE	FALSE	TRUE	FALSE	FALSE	FALSE	Exon	16	33	100140629	ENSBTAG00000009634	mapped to different genes	NA	NA	NA	NA	NA	NA	NA	NA	NA	NA	NA	NA	TRUE
cg00219921	NA	NA	NA	NA	NA	NA	NA	NA	NA	NA	NA	NA	NA	NA	NA	NA	NA	NA	NA	NA	NA	NA	NA	NA	NA	NA	NA	NA	NA	NA	NA	NA	NA	NA	NA	NA	NA	NA	NA	NA	NA	NA	NA	NA	NA	NA	NA	NA	NA
cg00220188	NA	NA	NA	NA	NA	NA	NA	NA	NA	NA	NA	NA	NA	NA	NA	NA	NA	NA	NA	NA	NA	NA	NA	NA	NA	NA	NA	NA	NA	NA	NA	NA	NA	NA	NA	NA	NA	NA	NA	NA	NA	NA	NA	NA	NA	NA	NA	NA	NA
cg00220465	NA	NA	NA	NA	NA	NA	NA	NA	NA	NA	NA	NA	NA	NA	NA	NA	NA	NA	NA	NA	NA	NA	NA	NA	NA	NA	NA	NA	NA	NA	NA	NA	NA	NA	NA	NA	NA	NA	NA	NA	NA	NA	NA	NA	NA	NA	NA	NA	NA
cg00220722	NA	NA	NA	NA	NA	NA	NA	NA	NA	NA	NA	NA	NA	NA	NA	NA	NA	NA	NA	NA	NA	NA	NA	NA	NA	NA	NA	NA	NA	NA	NA	NA	NA	NA	NA	NA	NA	NA	NA	NA	NA	NA	NA	NA	NA	NA	NA	NA	NA
cg00220825	FOXP2	FOXP2_Intergenic_upstream	4	54090843	54090892	50	-	54090843	54090844	CGTCAAGTTTGGCTGGTTACAATGACATTAACCTTCAGTTCAGGCCTAAA	Distal Intergenic	4	53771530	54076899	305370	2	FOXP2-201	-13993	NA	NA	NA	FALSE	TRUE	FALSE	FALSE	FALSE	FALSE	FALSE	FALSE	TRUE	Intergenic_upstream	11	61	505502	ENSBTAG00000011246	mapped to different genes	NA	NA	NA	NA	NA	NA	NA	NA	NA	NA	NA	NA	TRUE
cg00222071	EVX2	EVX2_Promoter	2	20828866	20828915	50	+	20828866	20828867	CGCGGCGCGCTCTATTAATCAGACTGTCAATTTCACCCCCGAGGCCAAAC	Promoter (<=1kb)	2	20829348	20832971	3624	1	EVX2-202	-433	EVX2-201;EVX2-202	EVX2;EVX2	-433;-433	FALSE	TRUE	TRUE	FALSE	FALSE	FALSE	FALSE	FALSE	FALSE	Promoter	10	36	112442311	ENSBTAG00000049537	conserved gene and region	2	20828866	20828988	123	*	123	11	0.6016260163	1.025	0.08943089431	4.34e-07	CpGisland	TRUE
cg00222474	HOXA6	HOXA6_Exon	4	68895172	68895221	50	-	68895172	68895173	CGGGGCCTCGTGTTTCTATTCTGATAAGGACCTCAGTGGCGCCTCGCCCT	Promoter (<=1kb)	4	68894951	68898550	3600	1	HOXA6-201	221	HOXA6-201;HOXA5-201	HOXA6;HOXA5	0;0	TRUE	FALSE	TRUE	FALSE	FALSE	TRUE	FALSE	FALSE	FALSE	Exon	5	12	100848736	ENSBTAG00000024341	mapped to different genes	NA	NA	NA	NA	NA	NA	NA	NA	NA	NA	NA	NA	TRUE
cg00223609	PTCH1	PTCH1_Intron	8	82113933	82113982	50	+	82113933	82113934	CGTTGTGTGTTCCAGACCCTCTGGGGTCATTCAGTTGACTTGCTAAACAT	Intron (PTCH1-201/PTCH1, intron 17 of 23)	8	82098120	82161357	63238	2	PTCH1-201	47375	PTCH1-201;PTCH1-202	PTCH1;PTCH1	0;0	TRUE	FALSE	FALSE	FALSE	FALSE	FALSE	TRUE	FALSE	FALSE	Intron	14	36	520994	ENSBTAG00000009903	conserved gene and region	NA	NA	NA	NA	NA	NA	NA	NA	NA	NA	NA	NA	TRUE
cg00225449	ZEB2	ZEB2_Exon	2	52170481	52170530	50	+	52170529	52170530	TAGACTTTCCCCTCCTATCCTAGGCTCAACTCCGAATGGATTGGATTGCG	Promoter (3-4kb)	2	52174189	52264474	90286	1	ZEB2-201	-3659	ZEB2-201	ZEB2	0	TRUE	FALSE	TRUE	FALSE	FALSE	TRUE	TRUE	FALSE	FALSE	Exon	19	223	539873	ENSBTAG00000048810	mapped to different genes	NA	NA	NA	NA	NA	NA	NA	NA	NA	NA	NA	NA	TRUE
cg00227334	HIF1AN	HIF1AN_Intergenic_downstream	26	21434527	21434576	50	+	21434527	21434528	CGTCTGCTCTCATTTGCGTAATGGTTTCTGTCACTGGTGATTAGACACAG	Distal Intergenic	26	21422679	21431814	9136	1	HIF1AN-201	11848	HIF1AN-201	HIF1AN	11848	FALSE	TRUE	FALSE	FALSE	FALSE	FALSE	FALSE	FALSE	TRUE	Intergenic_downstream	31	31	520864	ENSBTAG00000000092	conserved gene but different region	NA	NA	NA	NA	NA	NA	NA	NA	NA	NA	NA	NA	TRUE
cg00228489	NA	NA	NA	NA	NA	NA	NA	NA	NA	NA	NA	NA	NA	NA	NA	NA	NA	NA	NA	NA	NA	NA	NA	NA	NA	NA	NA	NA	NA	NA	NA	NA	NA	NA	NA	NA	NA	NA	NA	NA	NA	NA	NA	NA	NA	NA	NA	NA	NA
cg00230271	NA	NA	NA	NA	NA	NA	NA	NA	NA	NA	NA	NA	NA	NA	NA	NA	NA	NA	NA	NA	NA	NA	NA	NA	NA	NA	NA	NA	NA	NA	NA	NA	NA	NA	NA	NA	NA	NA	NA	NA	NA	NA	NA	NA	NA	NA	NA	NA	NA
cg00232174	FOSB	FOSB_Promoter	18	53074017	53074066	50	-	53074017	53074018	CGAGCGAGGGATTCCCTCTGACGTCATTGCTAGGATACCAAACAAACACT	Promoter (<=1kb)	18	53074888	53081288	6401	1	FOSB-201	-871	FOSB-201;FOSB-202	FOSB;FOSB	0;0	FALSE	TRUE	TRUE	FALSE	FALSE	FALSE	FALSE	FALSE	FALSE	Promoter	1	11	540819	ENSBTAG00000008182	mapped to different genes	18	53073938	53074145	208	*	208	30	0.6971153846	1.18766654	0.1442307692	3.56e-25	CpGisland	TRUE
cg00234132	LMO1	LMO1_Intergenic_upstream	15	44260550	44260599	50	+	44260598	44260599	TCTTTCATGTCTCTTCAGGCTAAGTGGGAGCTGTCACGTCCGGAGGGCCG	Distal Intergenic	15	44281256	44320743	39488	1	LMO1-201	-20657	NA	NA	NA	FALSE	TRUE	FALSE	FALSE	FALSE	FALSE	FALSE	FALSE	TRUE	Intergenic_upstream	43	66	527152	ENSBTAG00000016320	mapped to different genes	NA	NA	NA	NA	NA	NA	NA	NA	NA	NA	NA	NA	TRUE
cg00234378	PHF21A	PHF21A_Promoter	15	76150141	76150190	50	-	76150141	76150142	CGTATAATCCGGCGGTTTGTCATATTTTATTAGTGAAAGTATTTTATGCC	Promoter (1-2kb)	15	75956351	76148892	192542	2	PHF21A-204	-1298	PHF21A-204;PHF21A-203;PHF21A-202	PHF21A;PHF21A;PHF21A	0;0;0	FALSE	TRUE	TRUE	FALSE	FALSE	FALSE	FALSE	FALSE	FALSE	Promoter	7	19	510395	ENSBTAG00000009611	mapped to different genes	NA	NA	NA	NA	NA	NA	NA	NA	NA	NA	NA	NA	TRUE
cg00235789	NFIA	NFIA_Exon	3	84314699	84314748	50	+	84314747	84314748	AATGGCTCCTCACCAGGACTGTCCATTTCATCCTCCACAGACTTGAGGCG	Exon (NFIA-201/NFIA, exon 6 of 11)	3	84203809	84620790	416982	2	NFIA-201	306042	NFIA-201;NFIA-202;NFIA-205;NFIA-204;NFIA-203	NFIA;NFIA;NFIA;NFIA;NFIA	0;0;0;0;0	TRUE	FALSE	FALSE	FALSE	FALSE	TRUE	FALSE	FALSE	FALSE	Exon	10	65	615371	ENSBTAG00000000074	conserved gene but different region	NA	NA	NA	NA	NA	NA	NA	NA	NA	NA	NA	NA	TRUE
cg00236075	TNIK	TNIK_Exon	1	96424156	96424205	50	+	96424156	96424157	CGGATAACTAAGGATGTGGTGCTCCAATGGGGAGAAATGCCCACGTCTGT	Exon (TNIK-201/TNIK, exon 11 of 13)	1	96395573	96426824	31252	1	TNIK-201	28583	TNIK-201;TNIK-202	TNIK;TNIK	0;0	TRUE	FALSE	FALSE	FALSE	FALSE	TRUE	FALSE	FALSE	FALSE	Exon	7	13	539627	NA	mapped to different genes	NA	NA	NA	NA	NA	NA	NA	NA	NA	NA	NA	NA	TRUE
cg00236139	NA	NA	NA	NA	NA	NA	NA	NA	NA	NA	NA	NA	NA	NA	NA	NA	NA	NA	NA	NA	NA	NA	NA	NA	NA	NA	NA	NA	NA	NA	NA	NA	NA	NA	NA	NA	NA	NA	NA	NA	NA	NA	NA	NA	NA	NA	NA	NA	NA
cg00236396	TENM2	TENM2_Intron	7	79916196	79916245	50	+	79916244	79916245	TGTTACAAAGCATATTTATTTATGCAGACGCTCTTTTTATCCTTTTCTCG	Intron (TENM2-201/TENM2, intron 2 of 27)	7	79741698	80300928	559231	1	TENM2-201	174498	TENM2-201;TENM2-202;TENM2-203;TENM2-204	TENM2;TENM2;TENM2;TENM2	0;0;0;0	TRUE	FALSE	FALSE	FALSE	FALSE	FALSE	TRUE	FALSE	FALSE	Intron	24	90	100138541	ENSBTAG00000025071	conserved gene and region	NA	NA	NA	NA	NA	NA	NA	NA	NA	NA	NA	NA	TRUE
cg00238638	BUD13	BUD13_Intergenic_downstream	15	27271413	27271462	50	-	27271461	27271462	ACAATCCATTCCCCATCTGCTCCCACTTTTTAATGAACTGCCACTTGTCG	Distal Intergenic	15	27406269	27430976	24708	2	BUD13-201	159563	NA	NA	NA	FALSE	TRUE	FALSE	FALSE	FALSE	FALSE	FALSE	FALSE	TRUE	Intergenic_downstream	42	44	510313	ENSBTAG00000016855	mapped to different genes	NA	NA	NA	NA	NA	NA	NA	NA	NA	NA	NA	NA	TRUE
cg00238826	NA	NA	NA	NA	NA	NA	NA	NA	NA	NA	NA	NA	NA	NA	NA	NA	NA	NA	NA	NA	NA	NA	NA	NA	NA	NA	NA	NA	NA	NA	NA	NA	NA	NA	NA	NA	NA	NA	NA	NA	NA	NA	NA	NA	NA	NA	NA	NA	NA
cg00239815	DICER1	DICER1_Intergenic_downstream	21	59940086	59940135	50	-	59940086	59940087	CGTTGTGCGGGCCTGCATATTGTCAGCACAGGTTATAAGTCATTATTAAA	Distal Intergenic	21	59956298	60004682	48385	2	DICER1-202	64596	NA	NA	NA	FALSE	TRUE	FALSE	FALSE	FALSE	FALSE	FALSE	FALSE	TRUE	Intergenic_downstream	7	11	337871	ENSBTAG00000012852	conserved gene and region	NA	NA	NA	NA	NA	NA	NA	NA	NA	NA	NA	NA	TRUE
cg00240737	GRIK2	GRIK2_Exon	9	48331478	48331527	50	-	48331478	48331479	CGGCTGAGTGAAGAGAAGTCTGGGTAGAGACTGACATAGAAGGAATCTTT	Exon (GRIK2-201/GRIK2, exon 3 of 16)	9	47889245	48618507	729263	2	GRIK2-201	286980	GRIK2-201;GRIK2-202;GRIK2-203;GRIK2-204;GRIK2-205	GRIK2;GRIK2;GRIK2;GRIK2;GRIK2	0;0;0;0;0	TRUE	FALSE	FALSE	FALSE	FALSE	TRUE	FALSE	FALSE	FALSE	Exon	9	14	615226	ENSBTAG00000033153	conserved gene and region	NA	NA	NA	NA	NA	NA	NA	NA	NA	NA	NA	NA	TRUE
cg00240849	SLC4A4	SLC4A4_Exon	6	86801577	86801626	50	+	86801577	86801578	CGACCTCAGCTTCCTGGATGATGTCATTCCAGAAAAGGACAAGAAAAAGA	Exon (SLC4A4-201/SLC4A4, exon 23 of 25)	6	86381836	86808335	426500	1	SLC4A4-201	419741	SLC4A4-201;SLC4A4-202;SLC4A4-203;SLC4A4-204;SLC4A4-205	SLC4A4;SLC4A4;SLC4A4;SLC4A4;SLC4A4	0;0;0;0;0	TRUE	FALSE	FALSE	FALSE	FALSE	TRUE	FALSE	FALSE	FALSE	Exon	2	2	282360	ENSBTAG00000002348	conserved gene and region	NA	NA	NA	NA	NA	NA	NA	NA	NA	NA	NA	NA	TRUE
cg00242883	NA	NA	NA	NA	NA	NA	NA	NA	NA	NA	NA	NA	NA	NA	NA	NA	NA	NA	NA	NA	NA	NA	NA	NA	NA	NA	NA	NA	NA	NA	NA	NA	NA	NA	NA	NA	NA	NA	NA	NA	NA	NA	NA	NA	NA	NA	NA	NA	NA
cg00243488	POU3F1	POU3F1_Intron	3	107858360	107858409	50	+	107858360	107858361	CGGGAGTTTGCATAACAGCTCCACCCACCCAACTGAAAGAAATGTCACCG	Intron (NA, intron 1 of 3)	3	107920730	107922862	2133	1	POU3F1-201	-62321	NA	NA	NA	TRUE	FALSE	FALSE	FALSE	FALSE	FALSE	TRUE	FALSE	FALSE	Intron	5	85	617830	ENSBTAG00000012061	mapped to different genes	NA	NA	NA	NA	NA	NA	NA	NA	NA	NA	NA	NA	TRUE
cg00244134	PKN2	PKN2_Intron	3	55649253	55649302	50	+	55649253	55649254	CGATTGAAATGCCAAATCCTTGACGGAGTAATGAGTTATGGCCAATACCA	Intron (NA, intron 2 of 3)	3	55066989	55200622	133634	2	PKN2-201	-448631	NA	NA	NA	TRUE	FALSE	FALSE	FALSE	FALSE	FALSE	TRUE	FALSE	FALSE	Intron	28	34	519754	ENSBTAG00000021900	mapped to different genes	NA	NA	NA	NA	NA	NA	NA	NA	NA	NA	NA	NA	TRUE
cg00244213	HNRNPD	HNRNPD_threeUTR	6	97144444	97144493	50	+	97144492	97144493	CTCGTACCCTGTCCGCATTGAGCGGGCCTGTGAGAATCGTGAAGTCAGCG	3' UTR	6	97143335	97160435	17101	2	HNRNPD-201	15942	HNRNPD-201;HNRNPD-202;HNRNPD-203	HNRNPD;HNRNPD;HNRNPD	0;0;0	TRUE	FALSE	FALSE	FALSE	TRUE	TRUE	TRUE	FALSE	FALSE	threeUTR	4	7	527471	ENSBTAG00000013952	conserved gene and region	6	97144419	97144527	109	*	109	11	0.623853211	1.045335658	0.1009174312	1.21e-07	CpGisland	TRUE
cg00246701	NA	NA	NA	NA	NA	NA	NA	NA	NA	NA	NA	NA	NA	NA	NA	NA	NA	NA	NA	NA	NA	NA	NA	NA	NA	NA	NA	NA	NA	NA	NA	NA	NA	NA	NA	NA	NA	NA	NA	NA	NA	NA	NA	NA	NA	NA	NA	NA	NA
cg00246767	KANK4	KANK4_Exon	3	83308779	83308828	50	-	83308779	83308780	CGTGCAGGAGGTAATGGGACCAAAAAGAACCTTCAGTTTGTTGGGGTTAA	Exon (KANK4-201/KANK4, exon 5 of 11)	3	83258392	83333030	74639	1	KANK4-201	50387	KANK4-201;KANK4-202;KANK4-203;KANK4-204	KANK4;KANK4;KANK4;KANK4	0;0;0;0	TRUE	FALSE	FALSE	FALSE	FALSE	TRUE	FALSE	FALSE	FALSE	Exon	3	3	519027	ENSBTAG00000014382	conserved gene and region	NA	NA	NA	NA	NA	NA	NA	NA	NA	NA	NA	NA	TRUE
cg00247020	DHX30	DHX30_Promoter	22	51938600	51938649	50	-	51938648	51938649	ACCTGTTGTTACAGATGTGAAACAAGCCTCTGTGCACCGCGCATGAGCCG	Promoter (9-10kb)	22	51910393	51929087	18695	2	DHX30-202	-9562	NA	NA	NA	FALSE	TRUE	TRUE	FALSE	FALSE	FALSE	FALSE	FALSE	FALSE	Promoter	4	6	767607	ENSBTAG00000015833	conserved gene but different region	22	51938629	51938813	185	*	185	29	0.7837837838	1.119107217	0.1567567568	1.38e-25	CpGisland	TRUE
cg00247437	DNAJC24	DNAJC24_Intron	15	61816433	61816482	50	+	61816481	61816482	GGCCCCCAGCTGAGTTGCATTTGGAAATGCCACTGAGCATGGTACACGCG	Intron (NA, intron 19 of 3)	15	62144539	62213885	69347	1	DNAJC24-201	-328057	NA	NA	NA	TRUE	FALSE	FALSE	FALSE	FALSE	FALSE	TRUE	FALSE	FALSE	Intron	26	26	768227	ENSBTAG00000050888	mapped to different genes	NA	NA	NA	NA	NA	NA	NA	NA	NA	NA	NA	NA	TRUE
cg00247864	ACBD6	ACBD6_Intron	16	61513703	61513752	50	-	61513703	61513704	CGTGCAAGGAAAAGCCTTGATTTCCCCTGGGAGACACAGATGCAATGATA	Intron (ACBD6-201/ACBD6, intron 5 of 5)	16	61489308	61684117	194810	2	ACBD6-202	170365	ACBD6-202;ACBD6-201	ACBD6;ACBD6	0;0	TRUE	FALSE	FALSE	FALSE	FALSE	FALSE	TRUE	FALSE	FALSE	Intron	6	6	618245	ENSBTAG00000046502	conserved gene and region	NA	NA	NA	NA	NA	NA	NA	NA	NA	NA	NA	NA	TRUE
cg00247972	TCEANC2	TCEANC2_Intron	3	92134677	92134726	50	+	92134725	92134726	GAACAAGGCCATGTGCTTTGTGACAGGGACCTCATTCACAACCCCTGCCG	Intron (TCEANC2-201/TCEANC2, intron 4 of 4)	3	92133467	92177725	44259	2	TCEANC2-201	42999	TCEANC2-201	TCEANC2	0	TRUE	FALSE	FALSE	FALSE	FALSE	FALSE	TRUE	FALSE	FALSE	Intron	1	2	539385	ENSBTAG00000009527	conserved gene and region	NA	NA	NA	NA	NA	NA	NA	NA	NA	NA	NA	NA	TRUE
cg00249321	USH2A	USH2A_Intron	16	19011983	19012032	50	+	19011983	19011984	CGGCAGAAGGACATCATTAGAGCCATGGTTAAACTGTAATTTACACCATT	Intron (USH2A-201/USH2A, intron 60 of 70)	16	18892333	19815906	923574	2	USH2A-201	803874	USH2A-201	USH2A	0	TRUE	FALSE	FALSE	FALSE	FALSE	FALSE	TRUE	FALSE	FALSE	Intron	33	38	100296635	ENSBTAG00000006188	conserved gene and region	NA	NA	NA	NA	NA	NA	NA	NA	NA	NA	NA	NA	TRUE
cg00249744	OSBP2	OSBP2_Intron	17	69739695	69739744	50	-	69739695	69739696	CGCTCCTTCTGCAGCTCCGGCTGCCTGAATAAATTTAAGAAGGGTTAGTG	Intron (OSBP2-201/OSBP2, intron 2 of 12)	17	69639538	69792456	152919	1	OSBP2-201	100157	OSBP2-201;OSBP2-202;OSBP2-203	OSBP2;OSBP2;OSBP2	0;0;0	TRUE	FALSE	FALSE	FALSE	FALSE	FALSE	TRUE	FALSE	FALSE	Intron	1	2	510311	ENSBTAG00000019146	conserved gene but different region	17	69739251	69739713	463	*	463	71	0.7667386609	1.046377642	0.1533477322	3.35e-61	CpGisland	TRUE
cg00249943	TRPC7	TRPC7_Exon	7	47721786	47721835	50	+	47721786	47721787	CGTAAGCCTGAGAGATTTTCATACCACATGGTAAGCAATTGCTGCTGACA	Exon (TRPC7-201/TRPC7, exon 3 of 12)	7	47651292	47797484	146193	2	TRPC7-201	75649	TRPC7-201;TRPC7-202;TRPC7-203	TRPC7;TRPC7;TRPC7	0;0;0	TRUE	FALSE	FALSE	FALSE	FALSE	TRUE	TRUE	FALSE	FALSE	Exon	5	6	540902	ENSBTAG00000014638	conserved gene and region	NA	NA	NA	NA	NA	NA	NA	NA	NA	NA	NA	NA	TRUE
cg00250171	IRX2	IRX2_Intergenic_upstream	20	69955278	69955327	50	+	69955278	69955279	CGAGAGATGGCATGCCATCAGTGATAGACAAATATCACAGTTAAGCAAAG	Distal Intergenic	20	70038568	70043528	4961	1	IRX2-201	-83241	NA	NA	NA	FALSE	TRUE	FALSE	FALSE	FALSE	FALSE	FALSE	FALSE	TRUE	Intergenic_upstream	2	4	100337321	ENSBTAG00000047499	mapped to different genes	NA	NA	NA	NA	NA	NA	NA	NA	NA	NA	NA	NA	TRUE
cg00250365	GATA3	GATA3_Intergenic_downstream	13	14936980	14937029	50	+	14937028	14937029	TGGGAAGTCAGGCAGAGATTTATTATGGCTGAAAGCCCTTACAGCTGTCG	Distal Intergenic	13	15906719	15935286	28568	2	GATA3-201	998257	NA	NA	NA	FALSE	TRUE	FALSE	FALSE	FALSE	FALSE	FALSE	FALSE	TRUE	Intergenic_downstream	18	39	505169	ENSBTAG00000017243	mapped to different genes	NA	NA	NA	NA	NA	NA	NA	NA	NA	NA	NA	NA	TRUE
cg00250826	CALU	CALU_Exon	4	92733138	92733187	50	+	92733138	92733139	CGGCTTAATCTCCTGGGATGAGTACAGAAACGTGACTTATGGCACTTACC	Exon (CALU-202/CALU, exon 3 of 7)	4	92719265	92744873	25609	1	CALU-201	13873	CALU-201;CALU-202	CALU;CALU	0;0	TRUE	FALSE	FALSE	FALSE	FALSE	TRUE	TRUE	FALSE	FALSE	Exon	9	9	539218	ENSBTAG00000016481	conserved gene and region	NA	NA	NA	NA	NA	NA	NA	NA	NA	NA	NA	NA	TRUE
cg00251344	ZIC1	ZIC1_Intergenic_downstream	1	120896092	120896141	50	-	120896140	120896141	ATCACTTTACATAAACAAATGGAACAGTTTGACACGCAGATCCAGGCTCG	Distal Intergenic	1	120897288	120900384	3097	2	ZIC1-201	4292	ZIC1-201	ZIC1	0	FALSE	TRUE	FALSE	FALSE	FALSE	FALSE	FALSE	FALSE	TRUE	Intergenic_downstream	5	31	516827	NA	mapped to different genes	NA	NA	NA	NA	NA	NA	NA	NA	NA	NA	NA	NA	TRUE
cg00251385	ACACA	ACACA_Intron	19	13578705	13578754	50	-	13578705	13578706	CGTGTTCCAATAATGAGATTCTTAAGGCAAGCGTTACTTACAATCACTCC	Intron (ACACA-201/ACACA, intron 23 of 53)	19	13441162	13635022	193861	2	ACACA-201	56268	ACACA-201;ACACA-202;ACACA-203;ACACA-204;ACACA-205;ACACA-206	ACACA;ACACA;ACACA;ACACA;ACACA;ACACA	0;0;0;0;0;0	TRUE	FALSE	FALSE	FALSE	FALSE	FALSE	TRUE	FALSE	FALSE	Intron	28	28	281590	ENSBTAG00000017567	conserved gene and region	NA	NA	NA	NA	NA	NA	NA	NA	NA	NA	NA	NA	TRUE
cg00251628	CDK5R1	CDK5R1_Promoter	19	17701798	17701847	50	-	17701798	17701799	CGGCCCTCTCCCAGGAGGCAGAGAGCACAGCTTTAGGTAGTGTAAGCCTT	Promoter (4-5kb)	19	17694779	17696848	2070	2	CDK5R1-201	-4999	CDK5R1-201;PSMD11-201;PSMD11-202;PSMD11-203;PSMD11-204	CDK5R1;PSMD11;PSMD11;PSMD11;PSMD11	0;0;0;0;0	FALSE	TRUE	TRUE	FALSE	FALSE	FALSE	FALSE	FALSE	FALSE	Promoter	1	6	282173	ENSBTAG00000004475	mapped to different genes	NA	NA	NA	NA	NA	NA	NA	NA	NA	NA	NA	NA	TRUE
cg00251636	MSX2	MSX2_Exon	20	6448744	6448793	50	-	6448792	6448793	AGCTCTCTGAACCTCACAGAGACCCAGGTCAAAATCTGGTTCCAGAACCG	Exon (MSX2-201/MSX2, exon 2 of 2)	20	6444184	6449312	5129	1	MSX2-201	4560	MSX2-201	MSX2	0	TRUE	FALSE	FALSE	FALSE	FALSE	TRUE	FALSE	FALSE	FALSE	Exon	1	7	540230	ENSBTAG00000013873	conserved gene but different region	NA	NA	NA	NA	NA	NA	NA	NA	NA	NA	NA	NA	TRUE
cg00252404	NA	NA	NA	NA	NA	NA	NA	NA	NA	NA	NA	NA	NA	NA	NA	NA	NA	NA	NA	NA	NA	NA	NA	NA	NA	NA	NA	NA	NA	NA	NA	NA	NA	NA	NA	NA	NA	NA	NA	NA	NA	NA	NA	NA	NA	NA	NA	NA	NA
cg00252955	PSMD14	PSMD14_Intergenic_upstream	2	35134264	35134313	50	+	35134264	35134265	CGCCCGTAGAGCTGCATTTGGTGTAATGAAAAAACTCACAGCTTTATTGG	Distal Intergenic	2	34972722	35083065	110344	2	PSMD14-201	-51199	NA	NA	NA	FALSE	TRUE	FALSE	FALSE	FALSE	FALSE	FALSE	FALSE	TRUE	Intergenic_upstream	23	32	535683	ENSBTAG00000021691	mapped to different genes	NA	NA	NA	NA	NA	NA	NA	NA	NA	NA	NA	NA	TRUE
cg00253748	FAM98A	FAM98A_Exon	11	16144461	16144510	50	-	16144509	16144510	TTCCTAGAGCAATACATATGCCTTTCAACTCTTGAAAGACCTCACTACCG	Exon (FAM98A-201/FAM98A, exon 4 of 8)	11	16138037	16154045	16009	2	FAM98A-201	9535	FAM98A-201	FAM98A	0	TRUE	FALSE	FALSE	FALSE	FALSE	TRUE	FALSE	FALSE	FALSE	Exon	2	6	530070	ENSBTAG00000008548	conserved gene and region	NA	NA	NA	NA	NA	NA	NA	NA	NA	NA	NA	NA	TRUE
cg00253867	BRWD3	BRWD3_Exon	X	71791475	71791524	50	-	71791475	71791476	CGGGAAAATTGTAAAGATGAACAGCTTATACCACAGCTGGGATATGTGGC	Exon (BRWD3-201/BRWD3, exon 14 of 36)	30	71710584	71853446	142863	1	BRWD3-201	80891	BRWD3-201;BRWD3-202;BRWD3-203;BRWD3-204	BRWD3;BRWD3;BRWD3;BRWD3	0;0;0;0	TRUE	FALSE	FALSE	FALSE	FALSE	TRUE	FALSE	FALSE	FALSE	Exon	1	5	534539	ENSBTAG00000016230	conserved gene and region	NA	NA	NA	NA	NA	NA	NA	NA	NA	NA	NA	NA	TRUE
cg00256784	FMC1-LUC7L2	FMC1-LUC7L2_Promoter	4	102898067	102898116	50	+	102898115	102898116	CTAGGGCCCTGGTGGTGGCAACCGCCTGTGTGCCACTGAAAATCGTGCCG	Promoter (8-9kb)	4	102906443	102950309	43867	1	FMC1-LUC7L2-201	-8327	NA	NA	NA	FALSE	TRUE	TRUE	FALSE	FALSE	FALSE	FALSE	FALSE	FALSE	Promoter	6	12	NA	NA	mapped to different genes	NA	NA	NA	NA	NA	NA	NA	NA	NA	NA	NA	NA	TRUE
cg00256932	NA	NA	NA	NA	NA	NA	NA	NA	NA	NA	NA	NA	NA	NA	NA	NA	NA	NA	NA	NA	NA	NA	NA	NA	NA	NA	NA	NA	NA	NA	NA	NA	NA	NA	NA	NA	NA	NA	NA	NA	NA	NA	NA	NA	NA	NA	NA	NA	NA
cg00257455	NA	NA	NA	NA	NA	NA	NA	NA	NA	NA	NA	NA	NA	NA	NA	NA	NA	NA	NA	NA	NA	NA	NA	NA	NA	NA	NA	NA	NA	NA	NA	NA	NA	NA	NA	NA	NA	NA	NA	NA	NA	NA	NA	NA	NA	NA	NA	NA	NA
cg00257941	NOVA1	NOVA1_Intron	21	36140513	36140562	50	+	36140561	36140562	TGCAGATTACATGATGACCCATCAGTGGCTTTGTTGTTTCTGAATTACCG	Intron (NA, intron 2 of 3)	21	36714178	36869246	155069	2	NOVA1-201	728684	NA	NA	NA	TRUE	FALSE	FALSE	FALSE	FALSE	FALSE	TRUE	FALSE	FALSE	Intron	5	33	533792	ENSBTAG00000002170	conserved gene and region	NA	NA	NA	NA	NA	NA	NA	NA	NA	NA	NA	NA	TRUE
cg00257950	NA	NA	NA	NA	NA	NA	NA	NA	NA	NA	NA	NA	NA	NA	NA	NA	NA	NA	NA	NA	NA	NA	NA	NA	NA	NA	NA	NA	NA	NA	NA	NA	NA	NA	NA	NA	NA	NA	NA	NA	NA	NA	NA	NA	NA	NA	NA	NA	NA
cg00258173	KMT2D	KMT2D_Exon	5	30778159	30778208	50	-	30778207	30778208	CAGGCTGAGAGCCAGATCAACAAGCAGACCAAGGTGGGCGACATAGCCCG	Exon (KMT2D-201/KMT2D, exon 30 of 50)	5	30764350	30796049	31700	1	KMT2D-201	13809	KMT2D-201;KMT2D-202;KMT2D-203;KMT2D-204	KMT2D;KMT2D;KMT2D;KMT2D	0;0;0;0	TRUE	FALSE	FALSE	FALSE	FALSE	TRUE	FALSE	FALSE	FALSE	Exon	6	11	506805	ENSBTAG00000014429	conserved gene and region	NA	NA	NA	NA	NA	NA	NA	NA	NA	NA	NA	NA	TRUE
cg00258262	NA	NA	NA	NA	NA	NA	NA	NA	NA	NA	NA	NA	NA	NA	NA	NA	NA	NA	NA	NA	NA	NA	NA	NA	NA	NA	NA	NA	NA	NA	NA	NA	NA	NA	NA	NA	NA	NA	NA	NA	NA	NA	NA	NA	NA	NA	NA	NA	NA
cg00259292	PEX14	PEX14_Intron	16	43071985	43072034	50	+	43071985	43071986	CGTTTCGAATTCCTGCCAAACAATGGTTCAGAAAAATGAAGCTCTATTTT	Intron (PEX14-201/PEX14, intron 2 of 8)	16	42966075	43108546	142472	2	PEX14-202	36512	PEX14-202;PEX14-201;PEX14-204;PEX14-205;PEX14-206	PEX14;PEX14;PEX14;PEX14;PEX14	0;0;0;0;0	TRUE	FALSE	FALSE	FALSE	FALSE	FALSE	TRUE	FALSE	FALSE	Intron	46	46	507393	ENSBTAG00000013538	conserved gene and region	NA	NA	NA	NA	NA	NA	NA	NA	NA	NA	NA	NA	TRUE
cg00259935	SHOX2	SHOX2_Intergenic_downstream	1	109463661	109463710	50	-	109463709	109463710	GAAAGATTATCAGGGACTCAACACTTTGGCTTGTTACCCATGTCCAGACG	Distal Intergenic	1	109418076	109426512	8437	1	SHOX2-202	45634	NA	NA	NA	FALSE	TRUE	FALSE	FALSE	FALSE	FALSE	FALSE	FALSE	TRUE	Intergenic_downstream	25	36	525900	ENSBTAG00000005230	conserved gene but different region	NA	NA	NA	NA	NA	NA	NA	NA	NA	NA	NA	NA	TRUE
cg00259969	CDH18	CDH18_Exon	20	53924226	53924275	50	-	53924226	53924227	CGAACTGTTCAGGATGTGTATTATCTGCCCATTATGATCTCTGATGGTGG	Exon (CDH18-201/CDH18, exon 11 of 12)	20	53333437	53936986	603550	1	CDH18-201	590789	CDH18-201	CDH18	0	TRUE	FALSE	FALSE	FALSE	FALSE	TRUE	FALSE	FALSE	FALSE	Exon	3	4	512080	ENSBTAG00000037844	conserved gene and region	NA	NA	NA	NA	NA	NA	NA	NA	NA	NA	NA	NA	TRUE
cg00261096	TEX10	TEX10_Exon	8	65314546	65314595	50	+	65314594	65314595	CTGAGTCTCACTAAGACTTTCAGCCTCCATTGCTGAGAAGTGAGTCTCCG	Exon (TEX10-201/TEX10, exon 3 of 15)	8	65274027	65320516	46490	2	TEX10-201	5921	TEX10-201;TEX10-202;TEX10-203	TEX10;TEX10;TEX10	0;0;0	TRUE	FALSE	FALSE	FALSE	FALSE	TRUE	FALSE	FALSE	FALSE	Exon	3	3	522819	ENSBTAG00000044003	mapped to different genes	NA	NA	NA	NA	NA	NA	NA	NA	NA	NA	NA	NA	TRUE
cg00261570	BARHL2	BARHL2_Intergenic_upstream	3	52518974	52519023	50	-	52519022	52519023	TCCTAGGAAATCCTCAGCTGATAAGGCCCAATGCTTCCAATTAGGAACCG	Distal Intergenic	3	52530347	52537415	7069	1	BARHL2-201	-11373	NA	NA	NA	FALSE	TRUE	FALSE	FALSE	FALSE	FALSE	FALSE	FALSE	TRUE	Intergenic_upstream	12	41	539708	ENSBTAG00000005938	conserved gene and region	NA	NA	NA	NA	NA	NA	NA	NA	NA	NA	NA	NA	TRUE
cg00261781	NA	NA	NA	NA	NA	NA	NA	NA	NA	NA	NA	NA	NA	NA	NA	NA	NA	NA	NA	NA	NA	NA	NA	NA	NA	NA	NA	NA	NA	NA	NA	NA	NA	NA	NA	NA	NA	NA	NA	NA	NA	NA	NA	NA	NA	NA	NA	NA	NA
cg00262856	CBX5	CBX5_threeUTR	5	25812614	25812663	50	-	25812614	25812615	CGGAAAACAAAGAGAAAGAAACAGCAAAGAGCTAAAGGAGGGGATGGTCT	3' UTR	5	25786249	25812785	26537	1	CBX5-201	26365	CBX5-201	CBX5	0	TRUE	FALSE	FALSE	FALSE	TRUE	TRUE	FALSE	FALSE	FALSE	threeUTR	1	3	538885	ENSBTAG00000006246	conserved gene but different region	NA	NA	NA	NA	NA	NA	NA	NA	NA	NA	NA	NA	TRUE
cg00263654	BCL9	BCL9_Intergenic_downstream	3	22002098	22002147	50	+	22002146	22002147	AGCTCTGGCGAGTGGTTTTGTACCAAATTTAATGGAGGTTACACAGAACG	Downstream (<1kb)	3	22002398	22017702	15305	2	BCL9-201	15555	BCL9-203;BCL9-202;BCL9-201	BCL9;BCL9;BCL9	0;0;0	FALSE	TRUE	FALSE	FALSE	FALSE	FALSE	FALSE	FALSE	FALSE	Intergenic_downstream	1	10	788729	ENSBTAG00000002422	conserved gene but different region	NA	NA	NA	NA	NA	NA	NA	NA	NA	NA	NA	NA	TRUE
cg00264131	CADM1	CADM1_Promoter	15	26072264	26072313	50	-	26072264	26072265	CGAGCCATATTAAGTGTAAAGGTTTATAATAATTTAAGTATTCATAGAAT	Promoter (1-2kb)	15	25721022	26071036	350015	2	CADM1-202	-1277	CADM1-202	CADM1	0	FALSE	TRUE	TRUE	FALSE	FALSE	FALSE	FALSE	FALSE	FALSE	Promoter	3	103	529873	ENSBTAG00000000977	conserved gene and region	NA	NA	NA	NA	NA	NA	NA	NA	NA	NA	NA	NA	TRUE
cg00264579	BCOR	BCOR_Intergenic_downstream	X	103471302	103471351	50	+	103471302	103471303	CGGAGCAGATGGCAACTTTGTCTCCTGGTGTGCGCGCAGCGACTTTCAAC	Distal Intergenic	30	103408842	103432576	23735	1	BCOR-201	62460	NA	NA	NA	FALSE	TRUE	FALSE	FALSE	FALSE	FALSE	FALSE	FALSE	TRUE	Intergenic_downstream	82	159	784529	ENSBTAG00000047339	conserved gene and region	X	103471105	103471434	330	*	330	34	0.6848484848	0.885626332	0.103030303	5.45e-23	CpGisland	TRUE
cg00264615	FEZF2	FEZF2_Intergenic_downstream	22	38935210	38935259	50	-	38935258	38935259	CAGGAGTCTTGAGAAAACGCTGGGAAATAAACAACCTCAAGGCAGCTGCG	Distal Intergenic	22	38926794	38931475	4682	1	FEZF2-201	8465	FEZF2-201	FEZF2	0	FALSE	TRUE	FALSE	FALSE	FALSE	FALSE	FALSE	FALSE	TRUE	Intergenic_downstream	25	49	613683	ENSBTAG00000020302	mapped to different genes	NA	NA	NA	NA	NA	NA	NA	NA	NA	NA	NA	NA	TRUE
cg00265484	NA	NA	NA	NA	NA	NA	NA	NA	NA	NA	NA	NA	NA	NA	NA	NA	NA	NA	NA	NA	NA	NA	NA	NA	NA	NA	NA	NA	NA	NA	NA	NA	NA	NA	NA	NA	NA	NA	NA	NA	NA	NA	NA	NA	NA	NA	NA	NA	NA
cg00266822	NA	NA	NA	NA	NA	NA	NA	NA	NA	NA	NA	NA	NA	NA	NA	NA	NA	NA	NA	NA	NA	NA	NA	NA	NA	NA	NA	NA	NA	NA	NA	NA	NA	NA	NA	NA	NA	NA	NA	NA	NA	NA	NA	NA	NA	NA	NA	NA	NA
cg00267231	NPAS2	NPAS2_Exon	11	5908125	5908174	50	-	5908125	5908126	CGATTTAGAGTTTTATTGCCATCTTCTCAGAGGCAGCTTGAACCCAAAGG	Exon (NPAS2-201/NPAS2, exon 6 of 20)	11	5846769	5970822	124054	1	NPAS2-201	61356	NPAS2-201;NPAS2-202	NPAS2;NPAS2	0;0	TRUE	FALSE	FALSE	FALSE	FALSE	TRUE	FALSE	FALSE	FALSE	Exon	3	3	614049	ENSBTAG00000019697	conserved gene and region	NA	NA	NA	NA	NA	NA	NA	NA	NA	NA	NA	NA	TRUE
cg00267482	CHD2	CHD2_Intergenic_upstream	21	14151805	14151854	50	-	14151805	14151806	CGGCAACTTCCTGCTGTTTGGCGAGTACACAGTGCAATGCAGTATGTCTG	Distal Intergenic	21	14083602	14119932	36331	2	CHD2-201	-31922	NA	NA	NA	FALSE	TRUE	FALSE	FALSE	FALSE	FALSE	FALSE	FALSE	TRUE	Intergenic_upstream	6	16	535026	ENSBTAG00000051831	conserved gene but different region	21	14151489	14151865	377	*	377	42	0.6843501326	0.9543153327	0.1114058355	8.94e-30	CpGisland	TRUE
cg00267853	C10H15orf41	C10H15orf41_Intergenic_upstream	10	31916149	31916198	50	+	31916197	31916198	GGCATCTAATCCTATTCTTGGAACATTTAAACTGTTTAAATGCACTGACG	Distal Intergenic	10	32243797	32473979	230183	1	C10H15orf41-201	-327599	NA	NA	NA	FALSE	TRUE	FALSE	FALSE	FALSE	FALSE	FALSE	FALSE	TRUE	Intergenic_upstream	14	51	538758	ENSBTAG00000002179	conserved gene and region	NA	NA	NA	NA	NA	NA	NA	NA	NA	NA	NA	NA	TRUE
cg00269503	BCOR	BCOR_Intergenic_upstream	X	103345519	103345568	50	-	103345519	103345520	CGGCTCTCAGGTCTGTGCCTCGCTCGCTTCCCGGTGAGAACCTTTAAATC	Distal Intergenic	30	103408842	103432576	23735	1	BCOR-201	-63323	NA	NA	NA	FALSE	TRUE	FALSE	FALSE	FALSE	FALSE	FALSE	FALSE	TRUE	Intergenic_upstream	50	159	784529	ENSBTAG00000047339	conserved gene but different region	X	103345151	103345962	812	*	812	88	0.6908866995	0.9088319088	0.1083743842	1.64e-60	CpGisland	TRUE
cg00270194	FLOT2	FLOT2_fiveUTR	19	20256634	20256683	50	-	20256682	20256683	TGAGTTACTATACCTGGGCGACACCCGTCACAGTTAAAGCTACCCCCTCG	5' UTR	19	20250827	20268956	18130	2	FLOT2-201	12273	FLOT2-201;FLOT2-202;FLOT2-203;FLOT2-204;FLOT2-205	FLOT2;FLOT2;FLOT2;FLOT2;FLOT2	0;0;0;0;0	TRUE	FALSE	FALSE	TRUE	FALSE	TRUE	TRUE	FALSE	FALSE	fiveUTR	9	13	615679	ENSBTAG00000010073	conserved gene but different region	19	20256535	20256717	183	*	183	15	0.650273224	0.7878874856	0.08196721311	5.77e-09	CpGisland	TRUE
cg00271154	ZC3H6	ZC3H6_Promoter	11	190143	190192	50	-	190143	190144	CGACACAGACACAGACTTTCCAGTCTATTAACAACCACGCCAGAGAGATG	Promoter (<=1kb)	11	144638	189991	45354	2	ZC3H6-201	-201	ZC3H6-201	ZC3H6	0	FALSE	TRUE	TRUE	FALSE	FALSE	FALSE	FALSE	FALSE	FALSE	Promoter	5	9	506237	NA	mapped to different genes	11	190005	190144	140	*	140	19	0.7285714286	1.082621083	0.1357142857	1.67e-15	CpGisland	TRUE
cg00271378	NPAS3	NPAS3_Intergenic_upstream	21	43952840	43952889	50	+	43952888	43952889	AACTGTGCTCCCAGGATGAGAAGTCGCATGCCAAATTTCAGCCTGAAGCG	Distal Intergenic	21	44020190	44285742	265553	1	NPAS3-201	-67301	NA	NA	NA	FALSE	TRUE	FALSE	FALSE	FALSE	FALSE	FALSE	FALSE	TRUE	Intergenic_upstream	35	92	527053	ENSBTAG00000004462	conserved gene but different region	NA	NA	NA	NA	NA	NA	NA	NA	NA	NA	NA	NA	TRUE
cg00271426	NA	NA	NA	NA	NA	NA	NA	NA	NA	NA	NA	NA	NA	NA	NA	NA	NA	NA	NA	NA	NA	NA	NA	NA	NA	NA	NA	NA	NA	NA	NA	NA	NA	NA	NA	NA	NA	NA	NA	NA	NA	NA	NA	NA	NA	NA	NA	NA	NA
cg00271703	NPAS3	NPAS3_Intron	21	44119746	44119795	50	-	44119794	44119795	CTACTTTGCCACAGTGGATTAAGATGATCTAAAGGGGCTTTGTGAGCTCG	Intron (NPAS3-201/NPAS3, intron 2 of 8)	21	44020190	44285742	265553	1	NPAS3-201	99556	NPAS3-201;NPAS3-202;NPAS3-203	NPAS3;NPAS3;NPAS3	0;0;0	TRUE	FALSE	FALSE	FALSE	FALSE	FALSE	TRUE	FALSE	FALSE	Intron	50	92	527053	ENSBTAG00000004462	conserved gene and region	NA	NA	NA	NA	NA	NA	NA	NA	NA	NA	NA	NA	TRUE
cg00272971	PAX2	PAX2_Intergenic_upstream	26	21526886	21526935	50	-	21526934	21526935	GTGCAAATTCCTGGCATCTTTACTAGTTGCAGCCAATTTCGGCGATTTCG	Distal Intergenic	26	21590656	21680714	90059	1	PAX2-203	-63770	NA	NA	NA	FALSE	TRUE	FALSE	FALSE	FALSE	FALSE	FALSE	FALSE	TRUE	Intergenic_upstream	100	166	100297382	ENSBTAG00000021566	conserved gene and region	26	21526925	21527049	125	*	125	20	0.728	1.219512195	0.16	5.97e-18	CpGisland	TRUE
cg00273046	NPAS3	NPAS3_Intergenic_upstream	21	43455397	43455446	50	-	43455397	43455398	CGTGAAATGTGACTTCCTAAGCTTGTCATGCATCAAACTGTTATGGCTGG	Distal Intergenic	21	44020190	44285742	265553	1	NPAS3-201	-564793	NA	NA	NA	FALSE	TRUE	FALSE	FALSE	FALSE	FALSE	FALSE	FALSE	TRUE	Intergenic_upstream	35	92	527053	ENSBTAG00000004462	conserved gene but different region	NA	NA	NA	NA	NA	NA	NA	NA	NA	NA	NA	NA	TRUE
cg00273076	BARX1	BARX1_Intergenic_downstream	8	85144685	85144734	50	+	85144733	85144734	TCTTTACCCAAGGACACTCTCCAATCCTATAATTTCCATTTCCCCAGACG	Distal Intergenic	8	85252060	85255684	3625	2	BARX1-201	110950	NA	NA	NA	FALSE	TRUE	FALSE	FALSE	FALSE	FALSE	FALSE	FALSE	TRUE	Intergenic_downstream	6	6	539422	ENSBTAG00000004468	mapped to different genes	NA	NA	NA	NA	NA	NA	NA	NA	NA	NA	NA	NA	TRUE
cg00274492	ELAVL1	ELAVL1_Exon	7	16719380	16719429	50	+	16719428	16719429	GGGGGTTTATGACCATTGAAACTGGTAATTGCCTCTTCTGCCTCCGACCG	Exon (ELAVL1-201/ELAVL1, exon 5 of 6)	7	16714677	16752222	37546	2	ELAVL1-201	32793	ELAVL1-201	ELAVL1	0	TRUE	FALSE	FALSE	FALSE	FALSE	TRUE	FALSE	FALSE	FALSE	Exon	3	5	617316	ENSBTAG00000000613	conserved gene and region	NA	NA	NA	NA	NA	NA	NA	NA	NA	NA	NA	NA	TRUE
cg00279054	ACTRT3	ACTRT3_Exon	1	97692419	97692468	50	+	97692467	97692468	AAGATCTCCAAATCAAAGTGATAAATCGCTCCAAACTTTTTTTGGCGGCG	Exon (NA, exon 1 of 4)	1	97604626	97610506	5881	1	ACTRT3-202	87793	NA	NA	NA	TRUE	FALSE	FALSE	FALSE	FALSE	TRUE	TRUE	FALSE	FALSE	Exon	7	42	509723	ENSBTAG00000013141	mapped to different genes	NA	NA	NA	NA	NA	NA	NA	NA	NA	NA	NA	NA	TRUE
cg00279752	AKAP6	AKAP6_Intergenic_downstream	21	43337656	43337705	50	-	43337656	43337657	CGAAAATATGAAATAGGATGGCCTTCATATCACAAGGCCAAGGGTCTACA	Distal Intergenic	21	42714751	43212928	498178	1	AKAP6-201	622954	NA	NA	NA	FALSE	TRUE	FALSE	FALSE	FALSE	FALSE	FALSE	FALSE	TRUE	Intergenic_downstream	15	31	537810	ENSBTAG00000017719	mapped to different genes	NA	NA	NA	NA	NA	NA	NA	NA	NA	NA	NA	NA	TRUE
cg00280963	ATP13A3	ATP13A3_Exon	1	73096841	73096890	50	-	73096889	73096890	AAGCAAGAAACCCCTGCAGTACTTGAAGATTTGCATAAAGCCAACATTCG	Exon (ATP13A3-201/ATP13A3, exon 21 of 31)	1	73048103	73125832	77730	1	ATP13A3-205	48738	ATP13A3-205;ATP13A3-204;ATP13A3-202;ATP13A3-203;ATP13A3-201;ATP13A3-206;ATP13A3-207	ATP13A3;ATP13A3;ATP13A3;ATP13A3;ATP13A3;ATP13A3;ATP13A3	0;0;0;0;0;0;0	TRUE	FALSE	FALSE	FALSE	FALSE	TRUE	FALSE	FALSE	FALSE	Exon	1	1	523889	ENSBTAG00000013204	conserved gene and region	NA	NA	NA	NA	NA	NA	NA	NA	NA	NA	NA	NA	TRUE
cg00281024	KDM6A	KDM6A_Exon	X	98721083	98721132	50	+	98721083	98721084	CGTAAATGAATTTCCTTGGCTCGACAAAAGCTGGGATCAACATAAAGCAC	Exon (KDM6A-201/KDM6A, exon 6 of 30)	30	98634552	98813696	179145	2	KDM6A-201	92564	KDM6A-201;KDM6A-202;KDM6A-203;KDM6A-204	KDM6A;KDM6A;KDM6A;KDM6A	0;0;0;0	TRUE	FALSE	FALSE	FALSE	FALSE	TRUE	FALSE	FALSE	FALSE	Exon	9	16	280952	ENSBTAG00000003740	conserved gene and region	NA	NA	NA	NA	NA	NA	NA	NA	NA	NA	NA	NA	TRUE
cg00281640	PTPRD	PTPRD_Exon	8	36424936	36424985	50	+	36424936	36424937	CGTGCTCATACGAGCAAAGGGCCCGGGCCATATAGTCCCAGTGTCCAGTT	Exon (PTPRD-201/PTPRD, exon 13 of 32)	8	36145265	36600302	455038	1	PTPRD-201	279671	PTPRD-201;PTPRD-202;PTPRD-203;PTPRD-204;PTPRD-205	PTPRD;PTPRD;PTPRD;PTPRD;PTPRD	0;0;0;0;0	TRUE	FALSE	FALSE	FALSE	FALSE	TRUE	TRUE	FALSE	FALSE	Exon	12	30	532751	ENSBTAG00000010178	conserved gene and region	NA	NA	NA	NA	NA	NA	NA	NA	NA	NA	NA	NA	TRUE
cg00281833	UBE3A	UBE3A_fiveUTR	21	2362019	2362068	50	+	2362067	2362068	AAAAATTGATGATAACCCCATGTACCAGCTGACTCATTTTTGAAAGTGCG	5' UTR	21	2303028	2366406	63379	2	UBE3A-201	4338	UBE3A-201;UBE3A-202	UBE3A;UBE3A	0;0	TRUE	FALSE	FALSE	TRUE	FALSE	TRUE	TRUE	FALSE	FALSE	fiveUTR	1	5	533136	ENSBTAG00000002487	mapped to different genes	NA	NA	NA	NA	NA	NA	NA	NA	NA	NA	NA	NA	TRUE
cg00282490	MAPKAP1	MAPKAP1_Intron	11	96446512	96446561	50	+	96446512	96446513	CGATGTGTTAATTTGATGCAACTTTGCCTTGACAATATGTGATTAATTTG	Intron (MAPKAP1-201/MAPKAP1, intron 4 of 11)	11	96283674	96516604	232931	2	MAPKAP1-204	70043	MAPKAP1-204;MAPKAP1-205;MAPKAP1-206;MAPKAP1-203;MAPKAP1-201;MAPKAP1-202	MAPKAP1;MAPKAP1;MAPKAP1;MAPKAP1;MAPKAP1;MAPKAP1	0;0;0;0;0;0	TRUE	FALSE	FALSE	FALSE	FALSE	FALSE	TRUE	FALSE	FALSE	Intron	50	58	533861	ENSBTAG00000010271	conserved gene and region	NA	NA	NA	NA	NA	NA	NA	NA	NA	NA	NA	NA	TRUE
cg00282704	SKIDA1	SKIDA1_Intergenic_downstream	13	22711231	22711280	50	+	22711231	22711232	CGCCAGGGACGCCTCTGCAGGTTGAATTCCTGCTCCGTATCACTTCAATT	Distal Intergenic	13	22728357	22731125	2769	2	SKIDA1-201	19845	NA	NA	NA	FALSE	TRUE	FALSE	FALSE	FALSE	FALSE	FALSE	FALSE	TRUE	Intergenic_downstream	12	41	520814	ENSBTAG00000044047	mapped to different genes	13	22710574	22711267	694	*	694	65	0.6858789625	0.7966023875	0.09365994236	1.53e-40	CpGisland	TRUE
cg00282792	ZFHX3	ZFHX3_Intergenic_upstream	18	37882312	37882361	50	-	37882312	37882313	CGGTCGAGGCATCTGGACATGAATTCAATATGGATTGCTTTAATTAAATG	Distal Intergenic	18	38120563	38362036	241474	1	ZFHX3-201	-238251	NA	NA	NA	FALSE	TRUE	FALSE	FALSE	FALSE	FALSE	FALSE	FALSE	TRUE	Intergenic_upstream	61	158	510844	ENSBTAG00000014636	conserved gene but different region	NA	NA	NA	NA	NA	NA	NA	NA	NA	NA	NA	NA	TRUE
cg00284078	ZEB2	ZEB2_Intergenic_upstream	2	50843313	50843362	50	-	50843313	50843314	CGTACAAGGATAATTAATACTTTTCTTGTGGCTATTTATAAGAAATGGAA	Distal Intergenic	2	52174189	52264474	90286	1	ZEB2-201	-1330876	NA	NA	NA	FALSE	TRUE	FALSE	FALSE	FALSE	FALSE	FALSE	FALSE	TRUE	Intergenic_upstream	58	223	539873	ENSBTAG00000048810	mapped to different genes	NA	NA	NA	NA	NA	NA	NA	NA	NA	NA	NA	NA	TRUE
cg00286137	ZEB2	ZEB2_Intron	2	52204668	52204717	50	-	52204668	52204669	CGTGATTAAGAATCCTGTAAATTTTTGAAAGGAAACGGATGGCTACCCTA	Intron (ZEB2-201/ZEB2, intron 2 of 2)	2	52174189	52264474	90286	1	ZEB2-201	30479	ZEB2-201	ZEB2	0	TRUE	FALSE	FALSE	FALSE	FALSE	FALSE	TRUE	FALSE	FALSE	Intron	121	223	539873	ENSBTAG00000048810	mapped to different genes	NA	NA	NA	NA	NA	NA	NA	NA	NA	NA	NA	NA	TRUE
cg00286320	RNF220	RNF220_Intron	3	101415723	101415772	50	-	101415771	101415772	GGACTGACAACAATTTTTAGCTGAGAGATTCTTCACCAAAATGCCAGGCG	Intron (RNF220-202/RNF220, intron 1 of 13)	3	101374501	101645892	271392	2	RNF220-202	230120	RNF220-202	RNF220	0	TRUE	FALSE	FALSE	FALSE	FALSE	FALSE	TRUE	FALSE	FALSE	Intron	134	154	616005	ENSBTAG00000012355	conserved gene and region	3	101415771	101415988	218	*	218	25	0.7018348624	1.003313697	0.1146788991	2.83e-18	CpGisland	TRUE
cg00286916	LMO1	LMO1_fiveUTR	15	44286013	44286062	50	+	44286061	44286062	CTGAATGTAATTCTAGCTGAGTGCAATCTAGGTTAAGAGCCGGACAAGCG	5' UTR	15	44281256	44323130	41875	1	LMO1-202	4757	LMO1-202;LMO1-201;LMO1-203;LMO1-204;LMO1-205	LMO1;LMO1;LMO1;LMO1;LMO1	0;0;0;0;0	TRUE	FALSE	FALSE	TRUE	FALSE	TRUE	TRUE	FALSE	FALSE	fiveUTR	4	66	527152	ENSBTAG00000016320	mapped to different genes	15	44286053	44286314	262	*	262	41	0.7557251908	1.098813421	0.1564885496	5.56e-36	CpGisland	TRUE
cg00287915	NA	NA	NA	NA	NA	NA	NA	NA	NA	NA	NA	NA	NA	NA	NA	NA	NA	NA	NA	NA	NA	NA	NA	NA	NA	NA	NA	NA	NA	NA	NA	NA	NA	NA	NA	NA	NA	NA	NA	NA	NA	NA	NA	NA	NA	NA	NA	NA	NA
cg00289591	TCF7L2	TCF7L2_Exon	26	33661618	33661667	50	+	33661666	33661667	CCTTATGCTAACAGATGCAAATACTCCAAAGAAGTGTCGGGCACTGTTCG	Exon (TCF7L2-203/TCF7L2, exon 13 of 14)	26	33466276	33668370	202095	1	TCF7L2-201	195342	TCF7L2-201;TCF7L2-202;TCF7L2-203;TCF7L2-204;TCF7L2-205;TCF7L2-206;TCF7L2-207	TCF7L2;TCF7L2;TCF7L2;TCF7L2;TCF7L2;TCF7L2;TCF7L2	0;0;0;0;0;0;0	TRUE	FALSE	FALSE	FALSE	FALSE	TRUE	TRUE	FALSE	FALSE	Exon	18	106	540481	ENSBTAG00000021574	conserved gene and region	NA	NA	NA	NA	NA	NA	NA	NA	NA	NA	NA	NA	TRUE
cg00290109	VAX1	VAX1_Intergenic_downstream	26	37432808	37432857	50	-	37432808	37432809	CGCTGACATCGGAGACAATTAGACAGTGTCAGCCAATTGTTTTTAGCCAG	Distal Intergenic	26	37467830	37472057	4228	2	VAX1-201	39249	NA	NA	NA	FALSE	TRUE	FALSE	FALSE	FALSE	FALSE	FALSE	FALSE	TRUE	Intergenic_downstream	6	18	782056	ENSBTAG00000013875	mapped to different genes	NA	NA	NA	NA	NA	NA	NA	NA	NA	NA	NA	NA	TRUE
cg00290302	R3HDM1	R3HDM1_Exon	2	61715107	61715156	50	+	61715155	61715156	TACTATACCTTAGACCTTTTTCCTGTCTGTCCAAATGACTGCAATGGCCG	Exon (R3HDM1-202/R3HDM1, exon 2 of 25)	2	61636892	61799766	162875	2	R3HDM1-203	84610	R3HDM1-203;R3HDM1-204;R3HDM1-202;R3HDM1-201	R3HDM1;R3HDM1;R3HDM1;R3HDM1	0;0;0;0	TRUE	FALSE	FALSE	FALSE	FALSE	TRUE	TRUE	FALSE	FALSE	Exon	7	8	533850	ENSBTAG00000013302	conserved gene and region	NA	NA	NA	NA	NA	NA	NA	NA	NA	NA	NA	NA	TRUE
cg00290812	CTDSPL	CTDSPL_Exon	22	11420445	11420494	50	-	11420445	11420446	CGTGGCCTCGTTCAAGTAATCCAGGATAGGCTGTGCAGGTCCCAATGGGC	Exon (bta-mir-26a-1-201/bta-mir-26a-1-201, exon 1 of 1)	22	11308592	11426689	118098	1	CTDSPL-201	111853	CTDSPL-201;CTDSPL-202;CTDSPL-203	CTDSPL;CTDSPL;CTDSPL	0;0;0	TRUE	FALSE	FALSE	FALSE	FALSE	TRUE	TRUE	FALSE	FALSE	Exon	6	7	538425	ENSBTAG00000053223	mapped to different genes	NA	NA	NA	NA	NA	NA	NA	NA	NA	NA	NA	NA	TRUE
cg00292639	DNAH1	DNAH1_Exon	22	48494530	48494579	50	-	48494578	48494579	ACACACAGCAGGAAGGCAAACATCAGCTTGTGCTTCTCAAAGAGGCTGCG	Exon (DNAH1-201/DNAH1, exon 47 of 59)	22	48488285	48533380	45096	2	DNAH1-201	38801	DNAH1-201;DNAH1-202	DNAH1;DNAH1	0;0	TRUE	FALSE	FALSE	FALSE	FALSE	TRUE	FALSE	FALSE	FALSE	Exon	5	5	540601	ENSBTAG00000047794	conserved gene and region	NA	NA	NA	NA	NA	NA	NA	NA	NA	NA	NA	NA	TRUE
cg00293511	HMX2	HMX2_Intron	26	42939695	42939744	50	+	42939743	42939744	GTTAATGAGCTGACACCATGATTAAAGCTGACCATTTGTAATGTGTCTCG	Intron (HMX2-201/HMX2, intron 1 of 2)	26	42935679	42944120	8442	1	HMX2-201	4016	HMX2-201	HMX2	0	TRUE	FALSE	FALSE	FALSE	FALSE	FALSE	TRUE	FALSE	FALSE	Intron	9	10	525631	ENSBTAG00000017911	conserved gene but different region	26	42939743	42939908	166	*	166	20	0.7409638554	0.9551208285	0.1204819277	3.63e-15	CpGisland	TRUE
cg00294442	EIF4E3	EIF4E3_Exon	22	30062431	30062480	50	+	30062431	30062432	CGAAAACACCTTAGTTTGCACCGAGAGACCATTTGCAGCGGGTGAGTTTG	Exon (NA, exon 1 of 4)	22	29945693	29956023	10331	1	EIF4E3-202	116738	NA	NA	NA	TRUE	FALSE	FALSE	FALSE	FALSE	TRUE	TRUE	FALSE	FALSE	Exon	2	15	616906	ENSBTAG00000018862	mapped to different genes	22	30062351	30062470	120	*	120	17	0.6666666667	1.36	0.1416666667	2.94e-14	CpGisland	TRUE
cg00295657	HOXB6	HOXB6_Promoter	19	37894156	37894205	50	-	37894156	37894157	CGCTCCTCCTGGGTGCTATTTGACAATTCCTGCCTCTGCCATTGGTCAGT	Promoter (<=1kb)	19	37894377	37896079	1703	1	HOXB6-201	-221	HOXB5-201;HOXB6-201	HOXB5;HOXB6	0;0	FALSE	TRUE	TRUE	FALSE	FALSE	FALSE	FALSE	FALSE	FALSE	Promoter	8	9	112442654	ENSBTAG00000050006	conserved gene but different region	19	37894134	37894157	24	*	24	6	0.875	1.309090909	0.25	8.38e-07	CpGisland	TRUE
cg00295725	BUD13	BUD13_Intergenic_downstream	15	26945535	26945584	50	+	26945583	26945584	ACTTGCATTGTCTGCCTGGGAATGTAAAAAGCCAGCTAATGCTGCAATCG	Distal Intergenic	15	27406269	27430976	24708	2	BUD13-201	485392	NA	NA	NA	FALSE	TRUE	FALSE	FALSE	FALSE	FALSE	FALSE	FALSE	TRUE	Intergenic_downstream	42	44	510313	ENSBTAG00000016855	mapped to different genes	15	26945583	26945684	102	*	102	9	0.6666666667	0.8539534884	0.08823529412	8.01e-06	CpGisland	TRUE
cg00296110	PSD2	PSD2_Intergenic_upstream	7	50944391	50944440	50	+	50944391	50944392	CGCCACGCCGGGCCCTTTGGGGGAATACTAATTCCACTACAAGATAAATC	Distal Intergenic	7	50988391	51025721	37331	1	PSD2-201	-43951	NA	NA	NA	FALSE	TRUE	FALSE	FALSE	FALSE	FALSE	FALSE	FALSE	TRUE	Intergenic_upstream	24	28	523045	ENSBTAG00000000238	mapped to different genes	7	50944359	50944400	42	*	42	10	0.7857142857	1.544117647	0.2380952381	3.41e-11	CpGisland	TRUE
cg00296428	HOXD11	HOXD11_Exon	2	20804595	20804644	50	-	20804595	20804596	CGATTCTGGAACCAGATTTTGACTTGCCGGTCAGTGAGGTTGAGCATCCG	Exon (HOXD11-201/HOXD11, exon 2 of 2)	2	20803593	20806307	2715	2	HOXD11-201	1663	HOXD11-201	HOXD11	0	TRUE	FALSE	FALSE	FALSE	FALSE	TRUE	FALSE	FALSE	FALSE	Exon	2	14	613983	ENSBTAG00000033330	mapped to different genes	NA	NA	NA	NA	NA	NA	NA	NA	NA	NA	NA	NA	TRUE
cg00297075	FOXB2	FOXB2_Promoter	8	53056968	53057017	50	+	53057016	53057017	CCCTCATTTTCCATCAGAGCAGTCCTAATTGATTTAAATGGTCTGTTTCG	Promoter (7-8kb)	8	53064146	53065420	1275	1	FOXB2-201	-7129	NA	NA	NA	FALSE	TRUE	TRUE	FALSE	FALSE	FALSE	FALSE	FALSE	FALSE	Promoter	4	4	613814	ENSBTAG00000032983	conserved gene and region	NA	NA	NA	NA	NA	NA	NA	NA	NA	NA	NA	NA	TRUE
cg00297600	NA	NA	NA	NA	NA	NA	NA	NA	NA	NA	NA	NA	NA	NA	NA	NA	NA	NA	NA	NA	NA	NA	NA	NA	NA	NA	NA	NA	NA	NA	NA	NA	NA	NA	NA	NA	NA	NA	NA	NA	NA	NA	NA	NA	NA	NA	NA	NA	NA
cg00297805	MVB12B	MVB12B_Intergenic_upstream	11	96903117	96903166	50	+	96903165	96903166	TCTGAAGAAATTTTCTTGGTATATGAGTAATACGAACCATCAGGAAGGCG	Distal Intergenic	11	97112230	97306620	194391	1	MVB12B-201	-209064	NA	NA	NA	FALSE	TRUE	FALSE	FALSE	FALSE	FALSE	FALSE	FALSE	TRUE	Intergenic_upstream	43	61	617416	ENSBTAG00000050426	mapped to different genes	NA	NA	NA	NA	NA	NA	NA	NA	NA	NA	NA	NA	TRUE
cg00297951	FOXG1	FOXG1_Intergenic_downstream	21	39640667	39640716	50	+	39640715	39640716	ACAATGAGATGATGACTCAGAGTCCTTTGCTGTAGCTGTGTCAACTGCCG	Distal Intergenic	21	39241174	39242646	1473	1	FOXG1-201	399493	NA	NA	NA	FALSE	TRUE	FALSE	FALSE	FALSE	FALSE	FALSE	FALSE	TRUE	Intergenic_downstream	29	57	112441495	ENSBTAG00000011113	mapped to different genes	NA	NA	NA	NA	NA	NA	NA	NA	NA	NA	NA	NA	TRUE
cg00298032	PLEKHA6	PLEKHA6_Exon	16	1995285	1995334	50	+	1995285	1995286	CGAGGCCCAGCCCCTCTCACCAGACAGCATGCGGCCCCTGCGGGAGGCCT	Exon (PLEKHA6-201/PLEKHA6, exon 23 of 24)	16	1986639	2125248	138610	2	PLEKHA6-210	129914	PLEKHA6-210;PLEKHA6-205;PLEKHA6-206;PLEKHA6-207;PLEKHA6-208;PLEKHA6-209;PLEKHA6-204;PLEKHA6-203;PLEKHA6-202;PLEKHA6-201	PLEKHA6;PLEKHA6;PLEKHA6;PLEKHA6;PLEKHA6;PLEKHA6;PLEKHA6;PLEKHA6;PLEKHA6;PLEKHA6	0;0;0;0;0;0;0;0;0;0	TRUE	FALSE	FALSE	FALSE	FALSE	TRUE	TRUE	FALSE	FALSE	Exon	5	7	532773	NA	mapped to different genes	NA	NA	NA	NA	NA	NA	NA	NA	NA	NA	NA	NA	TRUE
cg00298301	NA	NA	NA	NA	NA	NA	NA	NA	NA	NA	NA	NA	NA	NA	NA	NA	NA	NA	NA	NA	NA	NA	NA	NA	NA	NA	NA	NA	NA	NA	NA	NA	NA	NA	NA	NA	NA	NA	NA	NA	NA	NA	NA	NA	NA	NA	NA	NA	NA
cg00298697	CREB5	CREB5_Promoter	4	67752335	67752384	50	+	67752383	67752384	CCCCGGTGACGTCACGTGGGATTCCTGAACTTCTAAATCATTGCGGTCCG	Promoter (<=1kb)	4	67320635	67752296	431662	2	CREB5-206	-39	CREB5-201;CREB5-206	CREB5;CREB5	0;0	FALSE	TRUE	TRUE	FALSE	FALSE	FALSE	FALSE	FALSE	FALSE	Promoter	2	12	534129	ENSBTAG00000018909	conserved gene but different region	4	67752338	67752560	223	*	223	30	0.7488789238	0.9673221515	0.134529148	3.93e-24	CpGisland	TRUE
cg00299517	DNAH1	DNAH1_Exon	22	48515585	48515634	50	-	48515633	48515634	CAAACTCCCCGTACAGCTGGCCCATCGTGATGGACTTGGGGTTGAGCACG	Exon (DNAH1-201/DNAH1, exon 19 of 59)	22	48488285	48533380	45096	2	DNAH1-201	17746	DNAH1-201;DNAH1-202	DNAH1;DNAH1	0;0	TRUE	FALSE	FALSE	FALSE	FALSE	TRUE	FALSE	FALSE	FALSE	Exon	5	5	540601	ENSBTAG00000047794	conserved gene and region	22	48515633	48515703	71	*	71	9	0.6478873239	1.207939509	0.1267605634	3.41e-07	CpGisland	TRUE
cg00300211	ERC2	ERC2_Intron	22	45161272	45161321	50	-	45161320	45161321	ATTAACAAGGTTATAACATCACTGGGGCAGATTTCCAGCTGCAGGAACCG	Intron (ERC2-201/ERC2, intron 15 of 15)	22	44539154	45288970	749817	1	ERC2-201	622118	ERC2-201;ERC2-202;ERC2-203;ERC2-204;ERC2-205;ERC2-206	ERC2;ERC2;ERC2;ERC2;ERC2;ERC2	0;0;0;0;0;0	TRUE	FALSE	FALSE	FALSE	FALSE	FALSE	TRUE	FALSE	FALSE	Intron	12	17	537173	ENSBTAG00000010029	conserved gene and region	NA	NA	NA	NA	NA	NA	NA	NA	NA	NA	NA	NA	TRUE
cg00300224	CNKSR2	CNKSR2_Exon	X	121708157	121708206	50	-	121708157	121708158	CGGCATTCACTGGCTCTATCAATTTTAAATTCAGGCAGGCTAATGAATCC	Exon (CNKSR2-201/CNKSR2, exon 16 of 22)	30	121644936	121953599	308664	2	CNKSR2-201	245393	CNKSR2-201	CNKSR2	0	TRUE	FALSE	FALSE	FALSE	FALSE	TRUE	FALSE	FALSE	FALSE	Exon	6	11	534112	ENSBTAG00000044202	conserved gene but different region	NA	NA	NA	NA	NA	NA	NA	NA	NA	NA	NA	NA	TRUE
cg00300233	CHTOP	CHTOP_Exon	3	16747743	16747792	50	+	16747743	16747744	CGGCTGTTTGTTCTTCAGCATATTAGTAAAGCTTCAAGGTCGAACAAAAT	Exon (CHTOP-201/CHTOP, exon 3 of 7)	3	16739580	16750665	11086	2	CHTOP-201	2873	CHTOP-201;CHTOP-202;S100A1-201	CHTOP;CHTOP;S100A1	0;0;7797	TRUE	FALSE	FALSE	FALSE	FALSE	TRUE	TRUE	FALSE	FALSE	Exon	10	10	616638	ENSBTAG00000005166	conserved gene and region	NA	NA	NA	NA	NA	NA	NA	NA	NA	NA	NA	NA	TRUE
cg00301020	FAM205C	FAM205C_Intergenic_downstream	8	58927810	58927859	50	+	58927858	58927859	AAACACATCTGCCAACATAAAGTATTGGAGCAATCACAGCTCAGTGAACG	Distal Intergenic	8	59176689	59182194	5506	2	FAM205C-201	254335	NA	NA	NA	FALSE	TRUE	FALSE	FALSE	FALSE	FALSE	FALSE	FALSE	TRUE	Intergenic_downstream	9	9	767962	ENSBTAG00000017338	mapped to different genes	NA	NA	NA	NA	NA	NA	NA	NA	NA	NA	NA	NA	TRUE
cg00301226	BCOR	BCOR_Intergenic_downstream	X	103484941	103484990	50	+	103484941	103484942	CGAGAGTCAATTCTTGTGTAATAATTTCATATTCGAGCCAGGGATGCCAA	Distal Intergenic	30	103408842	103432576	23735	1	BCOR-201	76099	NA	NA	NA	FALSE	TRUE	FALSE	FALSE	FALSE	FALSE	FALSE	FALSE	TRUE	Intergenic_downstream	82	159	784529	ENSBTAG00000047339	conserved gene and region	NA	NA	NA	NA	NA	NA	NA	NA	NA	NA	NA	NA	TRUE
cg00301801	EBF1	EBF1_Intron	7	70367320	70367369	50	+	70367320	70367321	CGCTGAACCAATGAGCCTAATTAAAAACACTTGGCCTACTTCTATAAAGC	Intron (EBF1-201/EBF1, intron 10 of 15)	7	70286630	70694473	407844	2	EBF1-201	327104	EBF1-201	EBF1	0	TRUE	FALSE	FALSE	FALSE	FALSE	FALSE	TRUE	FALSE	FALSE	Intron	62	83	537712	ENSBTAG00000037508	conserved gene and region	NA	NA	NA	NA	NA	NA	NA	NA	NA	NA	NA	NA	TRUE
cg00304629	SPRED2	SPRED2_fiveUTR	11	63801244	63801293	50	-	63801244	63801245	CGATGACGTCTTCCCAGCGGCCAGAGGTGGTGGAGTGCAAAAAGCTTCCT	Promoter (<=1kb)	11	63679273	63801394	122122	2	SPRED2-202	101	SPRED2-202;SPRED2-203	SPRED2;SPRED2	0;0	TRUE	FALSE	TRUE	TRUE	FALSE	TRUE	FALSE	FALSE	FALSE	fiveUTR	8	25	519081	ENSBTAG00000019456	conserved gene and region	11	63800873	63801262	390	*	390	44	0.7205128205	0.9322033898	0.1128205128	2e-31	CpGisland	TRUE
cg00304877	LRMDA	LRMDA_Intergenic_upstream	28	31640274	31640323	50	+	31640322	31640323	AGCTTAATTTGTATTTAATCTCCTCTTTTGTTTCTACATTATTGCCTTCG	Distal Intergenic	28	31808266	31834304	26039	1	LRMDA-201	-167943	NA	NA	NA	FALSE	TRUE	FALSE	FALSE	FALSE	FALSE	FALSE	FALSE	TRUE	Intergenic_upstream	59	102	615835	NA	mapped to different genes	NA	NA	NA	NA	NA	NA	NA	NA	NA	NA	NA	NA	TRUE
cg00306239	ZIC4	ZIC4_Intergenic_downstream	1	121090285	121090334	50	-	121090285	121090286	CGAGTAATGGAAAAAGAAGCAGATGGAGCATGAGTGTACATTAAACAGTA	Distal Intergenic	1	120907816	120916227	8412	1	ZIC4-201	182518	NA	NA	NA	FALSE	TRUE	FALSE	FALSE	FALSE	FALSE	FALSE	FALSE	TRUE	Intergenic_downstream	25	38	539312	NA	mapped to different genes	NA	NA	NA	NA	NA	NA	NA	NA	NA	NA	NA	NA	TRUE
cg00307913	CDK5RAP3	CDK5RAP3_Intergenic_downstream	19	38484958	38485007	50	+	38484958	38484959	CGTTAATCACAGTTAAAAGAAGTAATGAGCGTCTCCCCAAAGCCTGGGTG	Distal Intergenic	19	38489984	38499387	9404	2	CDK5RAP3-201	14380	CDK5RAP3-201	CDK5RAP3	14380	FALSE	TRUE	FALSE	FALSE	FALSE	FALSE	FALSE	FALSE	TRUE	Intergenic_downstream	5	5	509255	ENSBTAG00000014202	conserved gene but different region	NA	NA	NA	NA	NA	NA	NA	NA	NA	NA	NA	NA	TRUE
cg00308441	ITGA5	ITGA5_Exon	5	25662508	25662557	50	-	25662556	25662557	CAAACTCCTCCCCGCGTTGAGTCATTCGCCTCTGGGAGGTTTAGGAAGCG	Promoter (<=1kb)	5	25662272	25683364	21093	1	ITGA5-201	236	ITGA5-201	ITGA5	0	TRUE	FALSE	TRUE	FALSE	FALSE	TRUE	FALSE	FALSE	FALSE	Exon	3	3	281873	ENSBTAG00000013745	mapped to different genes	5	25662324	25662937	614	*	614	60	0.7361563518	0.7317218504	0.09771986971	1.25e-38	CpGisland	TRUE
cg00308763	NA	NA	NA	NA	NA	NA	NA	NA	NA	NA	NA	NA	NA	NA	NA	NA	NA	NA	NA	NA	NA	NA	NA	NA	NA	NA	NA	NA	NA	NA	NA	NA	NA	NA	NA	NA	NA	NA	NA	NA	NA	NA	NA	NA	NA	NA	NA	NA	NA
cg00309259	UBR5	UBR5_Intron	14	62077548	62077597	50	-	62077596	62077597	GTTGCTCACAGAAATAATTTGCAGAGTAAGCTCCTTTGAGGAATTTGCCG	Intron (UBR5-201/UBR5, intron 22 of 59)	14	61987835	62125261	137427	1	UBR5-201	89713	UBR5-201;UBR5-202;UBR5-203	UBR5;UBR5;UBR5	0;0;0	TRUE	FALSE	FALSE	FALSE	FALSE	FALSE	TRUE	FALSE	FALSE	Intron	3	9	515582	ENSBTAG00000021209	conserved gene and region	NA	NA	NA	NA	NA	NA	NA	NA	NA	NA	NA	NA	TRUE
cg00309562	PBX3	PBX3_threeUTR	11	96773137	96773186	50	+	96773137	96773138	CGTCATGTTATCAATCAGACGGGAGGCTACAGTGATGGCCTTGGAGGAAA	3' UTR	11	96551860	96776530	224671	1	PBX3-201	221277	PBX3-201;PBX3-203	PBX3;PBX3	0;0	TRUE	FALSE	FALSE	FALSE	TRUE	TRUE	FALSE	FALSE	FALSE	threeUTR	2	72	539222	ENSBTAG00000013314	conserved gene and region	NA	NA	NA	NA	NA	NA	NA	NA	NA	NA	NA	NA	TRUE
cg00309578	RUNDC3B	RUNDC3B_Exon	4	32706695	32706744	50	+	32706743	32706744	AGTGGCCTTCTCCAGGAGCTCTGGATGTCAATGCTGTTGCCTTGGATACG	Exon (RUNDC3B-201/RUNDC3B, exon 10 of 12)	4	32564174	32731459	167286	1	RUNDC3B-203	142521	RUNDC3B-203;RUNDC3B-201;RUNDC3B-202	RUNDC3B;RUNDC3B;RUNDC3B	0;0;0	TRUE	FALSE	FALSE	FALSE	FALSE	TRUE	TRUE	FALSE	FALSE	Exon	2	2	525116	ENSBTAG00000021313	conserved gene and region	NA	NA	NA	NA	NA	NA	NA	NA	NA	NA	NA	NA	TRUE
cg00310182	POU3F1	POU3F1_Intergenic_upstream	3	107838005	107838054	50	+	107838005	107838006	CGCGAGTTTATGGATCTTGATTGCACCCAGCAGGGAATCCTTTTTAGTGA	Distal Intergenic	3	107920730	107922862	2133	1	POU3F1-201	-82676	NA	NA	NA	FALSE	TRUE	FALSE	FALSE	FALSE	FALSE	FALSE	FALSE	TRUE	Intergenic_upstream	61	85	617830	ENSBTAG00000012061	mapped to different genes	NA	NA	NA	NA	NA	NA	NA	NA	NA	NA	NA	NA	TRUE
cg00310215	SALL1	SALL1_Promoter	18	19560550	19560599	50	+	19560550	19560551	CGATTAATCATAGAGGGGCTCTTTGAAAGGCGATTGGCACCGGGCCAGCG	Promoter (<=1kb)	18	19546249	19560362	14114	2	SALL1-201	-188	SALL1-201	SALL1	0	FALSE	TRUE	TRUE	FALSE	FALSE	FALSE	FALSE	FALSE	FALSE	Promoter	6	49	514467	ENSBTAG00000008544	conserved gene and region	NA	NA	NA	NA	NA	NA	NA	NA	NA	NA	NA	NA	TRUE
cg00311846	DGKI	DGKI_fiveUTR	4	101568234	101568283	50	-	101568234	101568235	CGCCGCTGGCAGGGGCAGCAAATGGCAGCCCCTTCCCGCAGCATCCATCC	Promoter (<=1kb)	4	101062654	101568352	505699	2	DGKI-201	69	DGKI-201;DGKI-202;DGKI-203	DGKI;DGKI;DGKI	0;0;0	TRUE	FALSE	TRUE	TRUE	FALSE	TRUE	FALSE	FALSE	FALSE	fiveUTR	2	6	530095	ENSBTAG00000019980	conserved gene but different region	4	101567774	101568341	568	*	568	70	0.7341549296	0.928494699	0.1232394366	1.37e-52	CpGisland	TRUE
cg00311934	ODF2	ODF2_Exon	11	99061298	99061347	50	+	99061298	99061299	CGAGTTCCTACAGGTGATTGCCAAGAGGGAGGAGGCAATCCACCAGTCCC	Exon (ODF2-201/ODF2, exon 20 of 21)	11	99034978	99062572	27595	1	ODF2-203	26320	ODF2-203;ODF2-201;ODF2-202;ODF2-204;ODF2-206;ODF2-205;GLE1-201;GLE1-202	ODF2;ODF2;ODF2;ODF2;ODF2;ODF2;GLE1;GLE1	0;0;0;0;0;0;-4418;-4477	TRUE	FALSE	FALSE	FALSE	FALSE	TRUE	FALSE	FALSE	FALSE	Exon	7	8	539043	ENSBTAG00000030567	conserved gene and region	NA	NA	NA	NA	NA	NA	NA	NA	NA	NA	NA	NA	TRUE
cg00312241	NME6	NME6_Exon	22	51564121	51564170	50	+	51564169	51564170	TCAGCCAGCAGAGAGATTGCAGCCTTCTTCCCTGACTTCAGTGAACAGCG	Exon (NME6-201/NME6, exon 6 of 6)	22	51557935	51564695	6761	1	NME6-201	6186	NME6-201	NME6	0	TRUE	FALSE	FALSE	FALSE	FALSE	TRUE	FALSE	FALSE	FALSE	Exon	1	1	509354	ENSBTAG00000003025	conserved gene but different region	NA	NA	NA	NA	NA	NA	NA	NA	NA	NA	NA	NA	TRUE
cg00314427	FOSB	FOSB_threeUTR	18	53078923	53078972	50	-	53078971	53078972	CCCCAACCTGACGGCTTCTCTCTTTACACACAGTGAAGTTCAAGTCCTCG	3' UTR	18	53074888	53081288	6401	1	FOSB-201	4035	FOSB-201;FOSB-202	FOSB;FOSB	0;0	TRUE	FALSE	FALSE	FALSE	TRUE	TRUE	TRUE	FALSE	FALSE	threeUTR	2	11	540819	ENSBTAG00000008182	mapped to different genes	18	53078971	53079100	130	*	130	15	0.6615384615	1.179673321	0.1153846154	3.59e-11	CpGisland	TRUE
cg00315292	IRX4	IRX4_Intergenic_downstream	20	70789053	70789102	50	-	70789101	70789102	ATTAAGCGAGTCTGACAGCAGCATATTCAGGCTCGACAAGGGAACAGGCG	Downstream (2-3kb)	20	70781794	70786487	4694	1	IRX4-202	7308	IRX4-201;IRX4-202	IRX4;IRX4	0;7259	FALSE	TRUE	FALSE	FALSE	FALSE	FALSE	FALSE	FALSE	FALSE	Intergenic_downstream	6	16	614900	ENSBTAG00000015907	conserved gene and region	20	70789037	70789132	96	*	96	11	0.625	1.178571429	0.1145833333	3.03e-08	CpGisland	TRUE
cg00316483	MAX	MAX_fiveUTR	10	77226122	77226171	50	-	77226122	77226123	CGATGTCATCGTTATCGCTCATTTCCTACGGCCCAGGGAGCGGCCACTGC	Promoter (<=1kb)	10	77203357	77226739	23383	2	MAX-201	568	MAX-201;MAX-202;MAX-204	MAX;MAX;MAX	0;0;0	TRUE	FALSE	TRUE	TRUE	FALSE	TRUE	FALSE	FALSE	FALSE	fiveUTR	1	6	540616	ENSBTAG00000017994	conserved gene but different region	10	77225677	77226181	505	*	505	49	0.704950495	0.7822032559	0.09702970297	1.61e-31	CpGisland	TRUE
cg00317287	NA	NA	NA	NA	NA	NA	NA	NA	NA	NA	NA	NA	NA	NA	NA	NA	NA	NA	NA	NA	NA	NA	NA	NA	NA	NA	NA	NA	NA	NA	NA	NA	NA	NA	NA	NA	NA	NA	NA	NA	NA	NA	NA	NA	NA	NA	NA	NA	NA
cg00318947	HOXA3	HOXA3_Intron	4	68926862	68926911	50	+	68926910	68926911	ATAAGGAGCAAGTGTTTGCTGTTTTGTGCTCTGTTTACAGCTTTGGGGCG	Intron (HOXA3-201/HOXA3, intron 2 of 3)	4	68902556	68934981	32426	1	HOXA3-201	24306	HOXA3-201;HOXA3-202;HOXA3-203	HOXA3;HOXA3;HOXA3	0;0;0	TRUE	FALSE	FALSE	FALSE	FALSE	FALSE	TRUE	FALSE	FALSE	Intron	34	42	509991	ENSBTAG00000008139	conserved gene and region	NA	NA	NA	NA	NA	NA	NA	NA	NA	NA	NA	NA	TRUE
cg00319727	ATXN7L1	ATXN7L1_Intron	4	46726012	46726061	50	+	46726012	46726013	CGAGGTTCCACACCCTGCCGTGTGCAGAGAGTGGCATGCAAACATTTCGA	Intron (ATXN7L1-201/ATXN7L1, intron 4 of 8)	4	46703819	46757682	53864	2	ATXN7L1-201	31621	ATXN7L1-201	ATXN7L1	0	TRUE	FALSE	FALSE	FALSE	FALSE	FALSE	TRUE	FALSE	FALSE	Intron	8	24	534448	ENSBTAG00000002037	conserved gene and region	NA	NA	NA	NA	NA	NA	NA	NA	NA	NA	NA	NA	TRUE
cg00320782	TLE4	TLE4_Intergenic_upstream	8	55228844	55228893	50	-	55228844	55228845	CGGTAAGCTTTTCGCTTGTATTTATAGCTGCAATTATATCTCAATGAGGT	Distal Intergenic	8	55576283	55729912	153630	1	TLE4-202	-347439	NA	NA	NA	FALSE	TRUE	FALSE	FALSE	FALSE	FALSE	FALSE	FALSE	TRUE	Intergenic_upstream	21	53	508893	ENSBTAG00000003532	mapped to different genes	NA	NA	NA	NA	NA	NA	NA	NA	NA	NA	NA	NA	TRUE
cg00321644	WNK1	WNK1_Exon	5	107671437	107671486	50	+	107671485	107671486	ACCCCAACATACCCAGAATCACAGATATTTTTCCCAACTATTCATGAACG	Exon (WNK1-203/WNK1, exon 9 of 29)	5	107577726	107705756	128031	1	WNK1-201	93711	WNK1-201;WNK1-202;WNK1-203;WNK1-204;WNK1-205;WNK1-206;WNK1-207;WNK1-208;WNK1-209;WNK1-210	WNK1;WNK1;WNK1;WNK1;WNK1;WNK1;WNK1;WNK1;WNK1;WNK1	0;0;0;0;0;0;0;0;0;0	TRUE	FALSE	FALSE	FALSE	FALSE	TRUE	TRUE	FALSE	FALSE	Exon	6	9	506433	ENSBTAG00000005221	conserved gene and region	NA	NA	NA	NA	NA	NA	NA	NA	NA	NA	NA	NA	TRUE
cg00323008	APBB1	APBB1_Exon	15	46642015	46642064	50	+	46642015	46642016	CGTGATAAGCTGACCCAGATGCTCAAGTGCCACGTGTTTCGCTGTGAGGC	Exon (APBB1-201/APBB1, exon 9 of 12)	15	46625995	46648349	22355	1	APBB1-201	16020	HPX-202;APBB1-201;APBB1-202;APBB1-203	HPX;APBB1;APBB1;APBB1	0;0;0;0	TRUE	FALSE	FALSE	FALSE	FALSE	TRUE	FALSE	FALSE	FALSE	Exon	5	5	505096	ENSBTAG00000015655	conserved gene but different region	15	46641897	46642081	185	*	185	13	0.6432432432	0.6902985075	0.07027027027	4.81e-07	CpGisland	TRUE
cg00323590	FOXP1	FOXP1_Intron	22	30674157	30674206	50	+	30674157	30674158	CGCCATATTCAACGAGGCCGTCCTCGCAAATACTGCCCCGATGAAAACTT	Intron (FOXP1-201/FOXP1, intron 15 of 17)	22	30294351	30686756	392406	1	FOXP1-201	379806	FOXP1-201;FOXP1-202;FOXP1-203;FOXP1-204;FOXP1-205;FOXP1-206;FOXP1-207	FOXP1;FOXP1;FOXP1;FOXP1;FOXP1;FOXP1;FOXP1	0;0;0;0;0;0;0	TRUE	FALSE	FALSE	FALSE	FALSE	FALSE	TRUE	FALSE	FALSE	Intron	65	95	515903	ENSBTAG00000016533	conserved gene but different region	22	30674151	30674220	70	*	70	8	0.5571428571	1.497326203	0.1142857143	4.65e-06	CpGisland	TRUE
cg00323965	ZEB2	ZEB2_Promoter	2	52174022	52174071	50	+	52174070	52174071	TCACGCTCAGGGCGCTTCAATTATCCCTCCCCACAAAGATAGGTGGCGCG	Promoter (<=1kb)	2	52174189	52264474	90286	1	ZEB2-201	-118	ZEB2-201	ZEB2	0	FALSE	TRUE	TRUE	FALSE	FALSE	FALSE	FALSE	FALSE	FALSE	Promoter	16	223	539873	ENSBTAG00000048810	mapped to different genes	NA	NA	NA	NA	NA	NA	NA	NA	NA	NA	NA	NA	TRUE
cg00324097	NA	NA	NA	NA	NA	NA	NA	NA	NA	NA	NA	NA	NA	NA	NA	NA	NA	NA	NA	NA	NA	NA	NA	NA	NA	NA	NA	NA	NA	NA	NA	NA	NA	NA	NA	NA	NA	NA	NA	NA	NA	NA	NA	NA	NA	NA	NA	NA	NA
cg00324161	KCNAB1	KCNAB1_fiveUTR	1	111407447	111407496	50	-	111407495	111407496	ATTGTGCTCTGTGCAGGCTATGGAGACTTGCATTGCTTCCCCAGGCAGCG	Promoter (<=1kb)	1	111111924	111408136	296213	2	KCNAB1-201	640	KCNAB1-201;KCNAB1-202	KCNAB1;KCNAB1	0;0	TRUE	FALSE	TRUE	TRUE	FALSE	TRUE	TRUE	FALSE	FALSE	fiveUTR	2	2	526133	ENSBTAG00000018465	conserved gene and region	NA	NA	NA	NA	NA	NA	NA	NA	NA	NA	NA	NA	TRUE
cg00324422	NA	NA	NA	NA	NA	NA	NA	NA	NA	NA	NA	NA	NA	NA	NA	NA	NA	NA	NA	NA	NA	NA	NA	NA	NA	NA	NA	NA	NA	NA	NA	NA	NA	NA	NA	NA	NA	NA	NA	NA	NA	NA	NA	NA	NA	NA	NA	NA	NA
cg00324754	ZFHX4	ZFHX4_Intergenic_upstream	14	39752556	39752605	50	-	39752556	39752557	CGACATGGTTATTAAATACATCATGCTAAACTAAACTGGAATGCTGTGAA	Distal Intergenic	14	39849340	40051390	202051	1	ZFHX4-201	-96784	NA	NA	NA	FALSE	TRUE	FALSE	FALSE	FALSE	FALSE	FALSE	FALSE	TRUE	Intergenic_upstream	14	82	539762	ENSBTAG00000033268	mapped to different genes	NA	NA	NA	NA	NA	NA	NA	NA	NA	NA	NA	NA	TRUE
cg00324991	FEZF2	FEZF2_Intergenic_downstream	22	38935290	38935339	50	+	38935290	38935291	CGTCTGAGCAACCAGTTTGCTCCTAGAAACATGTTAATTGCCAACGGAGC	Distal Intergenic	22	38926794	38931475	4682	1	FEZF2-201	8496	FEZF2-201	FEZF2	0	FALSE	TRUE	FALSE	FALSE	FALSE	FALSE	FALSE	FALSE	TRUE	Intergenic_downstream	25	49	613683	ENSBTAG00000020302	mapped to different genes	NA	NA	NA	NA	NA	NA	NA	NA	NA	NA	NA	NA	TRUE
cg00325115	FAT3	FAT3_Exon	29	2101620	2101669	50	+	2101668	2101669	TCTGGATCTAGAAAAAATTCACTGTTTCCAGATCCATAGAGTGAGTATCG	Exon (FAT3-201/FAT3, exon 11 of 25)	29	1996704	2635494	638791	2	FAT3-201	533825	FAT3-201	FAT3	0	TRUE	FALSE	FALSE	FALSE	FALSE	TRUE	FALSE	FALSE	FALSE	Exon	1	3	536281	ENSBTAG00000004081	conserved gene and region	NA	NA	NA	NA	NA	NA	NA	NA	NA	NA	NA	NA	TRUE
cg00325217	GALNT5	GALNT5_Intergenic_upstream	2	39137432	39137481	50	+	39137432	39137433	CGGCAAGAAAGGGACCATGTATGAGCATCAAATGTGTTTGTTGTGGGAAG	Distal Intergenic	2	39027224	39069644	42421	2	GALNT5-201	-67788	NA	NA	NA	FALSE	TRUE	FALSE	FALSE	FALSE	FALSE	FALSE	FALSE	TRUE	Intergenic_upstream	16	16	504711	ENSBTAG00000017376	conserved gene and region	NA	NA	NA	NA	NA	NA	NA	NA	NA	NA	NA	NA	TRUE
cg00325478	SLC35C2	SLC35C2_Intergenic_downstream	13	75043009	75043058	50	-	75043057	75043058	ACTGCGCAGACTGAAGGGCCGTGACATGAACAACCAAAGAAATGTCAGCG	Distal Intergenic	13	75079067	75089137	10071	2	SLC35C2-202	46128	NA	NA	NA	FALSE	TRUE	FALSE	FALSE	FALSE	FALSE	FALSE	FALSE	TRUE	Intergenic_downstream	10	10	514485	ENSBTAG00000003635	mapped to different genes	13	75042950	75043096	147	*	147	15	0.619047619	1.065217391	0.1020408163	2.37e-10	CpGisland	TRUE
cg00325725	INSC	INSC_Intergenic_downstream	15	37003771	37003820	50	+	37003819	37003820	GTGTCCTCGTACACAATTACTGTAGGGAGGCTGGTCACCATTGTTACCCG	Distal Intergenic	15	37342401	37443339	100939	2	INSC-201	439519	NA	NA	NA	FALSE	TRUE	FALSE	FALSE	FALSE	FALSE	FALSE	FALSE	TRUE	Intergenic_downstream	45	46	784497	ENSBTAG00000032782	mapped to different genes	NA	NA	NA	NA	NA	NA	NA	NA	NA	NA	NA	NA	TRUE
cg00328865	ZNF513	ZNF513_Exon	11	72284936	72284985	50	+	72284984	72284985	ACCAGGAGACTCTCTGGGGGCCAGGCCTGGGCTTCCCTATGGGCTGAGCG	Exon (ZNF513-201/ZNF513, exon 3 of 4)	11	72283322	72286788	3467	1	ZNF513-201	1614	PPM1G-201;ZNF513-201;SNX17-201	PPM1G;ZNF513;SNX17	0;0;0	TRUE	FALSE	FALSE	FALSE	FALSE	TRUE	TRUE	FALSE	FALSE	Exon	15	15	100138621	ENSBTAG00000019518	conserved gene and region	11	72284975	72285020	46	*	46	8	0.7391304348	1.347985348	0.1739130435	1.38e-07	CpGisland	TRUE
cg00330845	FOXA2	FOXA2_Intergenic_downstream	13	41374444	41374493	50	+	41374492	41374493	GGCTGATAATTTTTGTACTGACAATGTCATTTACAGCTGTCAGCCTTTCG	Distal Intergenic	13	41542504	41546955	4452	2	FOXA2-201	172462	NA	NA	NA	FALSE	TRUE	FALSE	FALSE	FALSE	FALSE	FALSE	FALSE	TRUE	Intergenic_downstream	12	23	101906272	ENSBTAG00000012407	mapped to different genes	NA	NA	NA	NA	NA	NA	NA	NA	NA	NA	NA	NA	TRUE
cg00331096	FOXA2	FOXA2_fiveUTR	13	41545741	41545790	50	-	41545789	41545790	ACTGGAAGCCGAGTGCATGGCAGTTTAAAATTTAACAGCCACAACAAACG	5' UTR	13	41542504	41546955	4452	2	FOXA2-201	1165	FOXA2-201	FOXA2	0	TRUE	FALSE	FALSE	TRUE	FALSE	TRUE	TRUE	FALSE	FALSE	fiveUTR	1	23	101906272	ENSBTAG00000012407	conserved gene and region	NA	NA	NA	NA	NA	NA	NA	NA	NA	NA	NA	NA	TRUE
cg00331190	RTL1	RTL1_Intergenic_downstream	21	65724109	65724158	50	-	65724157	65724158	GGGTGCGGCTAGAGCAATTTGTCATAGAATCTGGGGGGCTCATTTTTCCG	Distal Intergenic	21	65778461	65782456	3996	2	RTL1-201	58347	NA	NA	NA	FALSE	TRUE	FALSE	FALSE	FALSE	FALSE	FALSE	FALSE	TRUE	Intergenic_downstream	6	40	606737	ENSBTAG00000046585	mapped to different genes	NA	NA	NA	NA	NA	NA	NA	NA	NA	NA	NA	NA	TRUE
cg00331900	NAA25	NAA25_Exon	17	62067793	62067842	50	-	62067841	62067842	CTTGTCATCATGGCGACGCGGGGCCATGTGCAGGACCCTAACGACAGGCG	Promoter (<=1kb)	17	62067802	62129018	61217	1	NAA25-201	0	NAA25-201	NAA25	0	TRUE	FALSE	TRUE	FALSE	FALSE	TRUE	FALSE	FALSE	FALSE	Exon	5	14	613372	ENSBTAG00000006666	conserved gene and region	17	62067630	62067922	293	*	293	37	0.6894197952	1.065349843	0.1262798635	1.66e-28	CpGisland	TRUE
cg00332221	PDE2A	PDE2A_Exon	15	52133176	52133225	50	-	52133176	52133177	CGGATGGTGAACTTGTGGGACACCTTGGTCCAGTGCTCACGGTTGGAGGC	Exon (PDE2A-201/PDE2A, exon 31 of 32)	15	52090857	52200678	109822	2	PDE2A-201	67453	PDE2A-201;PDE2A-203;PDE2A-204;PDE2A-205;PDE2A-202;PDE2A-206;PDE2A-207	PDE2A;PDE2A;PDE2A;PDE2A;PDE2A;PDE2A;PDE2A	0;0;0;0;0;0;0	TRUE	FALSE	FALSE	FALSE	FALSE	TRUE	FALSE	FALSE	FALSE	Exon	4	6	281971	ENSBTAG00000008419	conserved gene and region	NA	NA	NA	NA	NA	NA	NA	NA	NA	NA	NA	NA	TRUE
cg00332561	ZEB2	ZEB2_Intergenic_upstream	2	52104923	52104972	50	-	52104923	52104924	CGCCAAAAGAAAGTCTTAGCTGTGACAAAACAAAACAGGTGTACAGGTAT	Distal Intergenic	2	52174189	52264474	90286	1	ZEB2-201	-69266	NA	NA	NA	FALSE	TRUE	FALSE	FALSE	FALSE	FALSE	FALSE	FALSE	TRUE	Intergenic_upstream	58	223	539873	ENSBTAG00000048810	mapped to different genes	NA	NA	NA	NA	NA	NA	NA	NA	NA	NA	NA	NA	TRUE
cg00334236	FGFR2	FGFR2_Exon	26	41486196	41486245	50	+	41486244	41486245	GTCCTCAAAAGTTACATTCCGAATATAGAGAACCTCAATCTCTTTGTCCG	Exon (FGFR2-202/FGFR2, exon 8 of 18)	26	41450745	41558092	107348	2	FGFR2-201	71847	FGFR2-201;FGFR2-202;FGFR2-203;FGFR2-204;FGFR2-205;FGFR2-206	FGFR2;FGFR2;FGFR2;FGFR2;FGFR2;FGFR2	0;0;0;0;0;0	TRUE	FALSE	FALSE	FALSE	FALSE	TRUE	TRUE	FALSE	FALSE	Exon	10	11	404193	ENSBTAG00000014064	conserved gene but different region	NA	NA	NA	NA	NA	NA	NA	NA	NA	NA	NA	NA	TRUE
cg00335286	NA	NA	NA	NA	NA	NA	NA	NA	NA	NA	NA	NA	NA	NA	NA	NA	NA	NA	NA	NA	NA	NA	NA	NA	NA	NA	NA	NA	NA	NA	NA	NA	NA	NA	NA	NA	NA	NA	NA	NA	NA	NA	NA	NA	NA	NA	NA	NA	NA
cg00338702	NA	NA	NA	NA	NA	NA	NA	NA	NA	NA	NA	NA	NA	NA	NA	NA	NA	NA	NA	NA	NA	NA	NA	NA	NA	NA	NA	NA	NA	NA	NA	NA	NA	NA	NA	NA	NA	NA	NA	NA	NA	NA	NA	NA	NA	NA	NA	NA	NA
cg00339654	TLX1	TLX1_Exon	26	21956453	21956502	50	-	21956501	21956502	AGTAACCGCAGATACACAAAGGACAGGTTCACAGGTGAGTCCGGCCCGCG	Promoter (<=1kb)	26	21955756	21962008	6253	1	TLX1-201	697	TLX1-201	TLX1	0	TRUE	FALSE	TRUE	FALSE	FALSE	TRUE	TRUE	FALSE	FALSE	Exon	5	6	505304	ENSBTAG00000011080	conserved gene but different region	26	21956494	21956653	160	*	160	23	0.8	1.018826135	0.14375	2.39e-19	CpGisland	TRUE
cg00339708	NR2F1	NR2F1_Exon	7	93052741	93052790	50	-	93052741	93052742	CGTCCGCAGGAACTTAACTTACACATGCCGTGCCAACAGGAACTGTCCCA	Promoter (<=1kb)	7	93052029	93061327	9299	1	NR2F1-201	712	NR2F1-201;NR2F1-202;NR2F1-203;NR2F1-204;NR2F1-205	NR2F1;NR2F1;NR2F1;NR2F1;NR2F1	0;0;0;0;0	TRUE	FALSE	TRUE	FALSE	FALSE	TRUE	TRUE	FALSE	FALSE	Exon	16	107	327684	ENSBTAG00000017599	mapped to different genes	7	93052424	93052915	492	*	492	53	0.6910569106	0.9034090909	0.1077235772	1.41e-36	CpGisland	TRUE
cg00340124	NA	NA	NA	NA	NA	NA	NA	NA	NA	NA	NA	NA	NA	NA	NA	NA	NA	NA	NA	NA	NA	NA	NA	NA	NA	NA	NA	NA	NA	NA	NA	NA	NA	NA	NA	NA	NA	NA	NA	NA	NA	NA	NA	NA	NA	NA	NA	NA	NA
cg00343067	RAB28	RAB28_Intergenic_downstream	6	108138144	108138193	50	+	108138192	108138193	GCTCACAGTCACAAGGGGGTTGTGTATTTCATTCCCGCTTACACAGTCCG	Distal Intergenic	6	108599906	108697973	98068	2	RAB28-201	559780	NA	NA	NA	FALSE	TRUE	FALSE	FALSE	FALSE	FALSE	FALSE	FALSE	TRUE	Intergenic_downstream	3	3	536021	ENSBTAG00000003218	conserved gene and region	NA	NA	NA	NA	NA	NA	NA	NA	NA	NA	NA	NA	TRUE
cg00343092	NA	NA	NA	NA	NA	NA	NA	NA	NA	NA	NA	NA	NA	NA	NA	NA	NA	NA	NA	NA	NA	NA	NA	NA	NA	NA	NA	NA	NA	NA	NA	NA	NA	NA	NA	NA	NA	NA	NA	NA	NA	NA	NA	NA	NA	NA	NA	NA	NA
cg00343217	ARIH1	ARIH1_Exon	10	19367948	19367997	50	-	19367996	19367997	GAGGTGCTCACGGCCGAGCAGATTCTACAACACATGGTGGAATGTATCCG	Promoter (<=1kb)	10	19367325	19469353	102029	1	ARIH1-201	623	ARIH1-201	ARIH1	0	TRUE	FALSE	TRUE	FALSE	FALSE	TRUE	FALSE	FALSE	FALSE	Exon	10	13	508410	ENSBTAG00000006708	conserved gene and region	10	19367996	19368137	142	*	142	16	0.7464788732	0.816091954	0.1126760563	1.02e-11	CpGisland	TRUE
cg00345769	NA	NA	NA	NA	NA	NA	NA	NA	NA	NA	NA	NA	NA	NA	NA	NA	NA	NA	NA	NA	NA	NA	NA	NA	NA	NA	NA	NA	NA	NA	NA	NA	NA	NA	NA	NA	NA	NA	NA	NA	NA	NA	NA	NA	NA	NA	NA	NA	NA
cg00345983	ABI2	ABI2_Exon	2	91615233	91615282	50	-	91615233	91615234	CGGCACTCCCCCTATCGCACACTGGAGCCAGTGCGTCCTCCAGTGGTACC	Exon (ABI2-201/ABI2, exon 6 of 11)	2	91544953	91642576	97624	1	ABI2-205	70280	ABI2-205;ABI2-204;ABI2-203;ABI2-201;ABI2-202	ABI2;ABI2;ABI2;ABI2;ABI2	0;0;0;0;0	TRUE	FALSE	FALSE	FALSE	FALSE	TRUE	TRUE	FALSE	FALSE	Exon	9	9	537711	ENSBTAG00000011017	conserved gene but different region	NA	NA	NA	NA	NA	NA	NA	NA	NA	NA	NA	NA	TRUE
cg00347775	NA	NA	NA	NA	NA	NA	NA	NA	NA	NA	NA	NA	NA	NA	NA	NA	NA	NA	NA	NA	NA	NA	NA	NA	NA	NA	NA	NA	NA	NA	NA	NA	NA	NA	NA	NA	NA	NA	NA	NA	NA	NA	NA	NA	NA	NA	NA	NA	NA
cg00349017	SNX2	SNX2_Exon	7	31005631	31005680	50	+	31005679	31005680	AACTGCTCTAGGCAGCTGGAATTGAATGACAAATAAGGGCAAACAAACCG	Exon (SNX2-201/SNX2, exon 9 of 15)	7	30993858	31052612	58755	2	SNX2-201	46932	SNX2-201	SNX2	0	TRUE	FALSE	FALSE	FALSE	FALSE	TRUE	TRUE	FALSE	FALSE	Exon	5	6	509769	ENSBTAG00000025358	conserved gene but different region	NA	NA	NA	NA	NA	NA	NA	NA	NA	NA	NA	NA	TRUE
cg00349375	ZBTB20	ZBTB20_Intergenic_upstream	1	59106345	59106394	50	-	59106345	59106346	CGGGCAGCTACTCCCTGAAACAAGTGCAAAACACTTAGAGGCTTTTGGGC	Distal Intergenic	1	58975735	59030035	54301	2	ZBTB20-202	-76359	NA	NA	NA	FALSE	TRUE	FALSE	FALSE	FALSE	FALSE	FALSE	FALSE	TRUE	Intergenic_upstream	74	93	508864	NA	mapped to different genes	NA	NA	NA	NA	NA	NA	NA	NA	NA	NA	NA	NA	TRUE
cg00350004	CRYBB1	CRYBB1_Intergenic_upstream	17	66722598	66722647	50	+	66722598	66722599	CGCCCACCCTCTGAAGTCGCTGGTTAATATGCAAACTATTAATATGCAAA	Distal Intergenic	17	66252099	66289558	37460	2	CRYBB1-204	-433040	NA	NA	NA	FALSE	TRUE	FALSE	FALSE	FALSE	FALSE	FALSE	FALSE	TRUE	Intergenic_upstream	23	23	282205	ENSBTAG00000019280	mapped to different genes	NA	NA	NA	NA	NA	NA	NA	NA	NA	NA	NA	NA	TRUE
cg00350220	DRP2	DRP2_Exon	X	50919235	50919284	50	-	50919235	50919236	CGGAATTTGTTCTTTAAGGTTGTGGCAAAGTCCCTCATGTTCTCACTGGA	Exon (DRP2-201/DRP2, exon 18 of 24)	30	50913541	50956043	42503	2	DRP2-201	36759	DRP2-201;DRP2-202;DRP2-203	DRP2;DRP2;DRP2	0;0;0	TRUE	FALSE	FALSE	FALSE	FALSE	TRUE	FALSE	FALSE	FALSE	Exon	1	1	537422	ENSBTAG00000001975	conserved gene and region	NA	NA	NA	NA	NA	NA	NA	NA	NA	NA	NA	NA	TRUE
cg00350702.1	ERGIC3	ERGIC3_Exon	13	64776987	64777036	50	+	64777035	64777036	TGCCTACCCCAAGACTTTGGAGGACTTCCGGGTCAAGACCTGCGGGGGCG	Promoter (<=1kb)	13	64776869	64791647	14779	1	ERGIC3-201	118	ERGIC3-201	ERGIC3	0	TRUE	FALSE	TRUE	FALSE	FALSE	TRUE	FALSE	FALSE	FALSE	Exon	3	3	509546	ENSBTAG00000006670	conserved gene but different region	13	64776755	64777125	371	*	371	31	0.7115902965	0.6935415787	0.08355795148	3.7e-18	CpGisland	TRUE
cg00350702.2	ERGIC3	ERGIC3_Exon	13	64776987	64777036	50	+	64777035	64777036	TGCCTACCCCAAGACTTTGGAGGACTTCCGGGTCAAGACCTGCGGGGGCG	Promoter (<=1kb)	13	64776869	64791647	14779	1	ERGIC3-201	118	ERGIC3-201	ERGIC3	0	TRUE	FALSE	TRUE	FALSE	FALSE	TRUE	FALSE	FALSE	FALSE	Exon	3	3	509546	ENSBTAG00000006670	conserved gene but different region	13	64776755	64777125	371	*	371	31	0.7115902965	0.6935415787	0.08355795148	3.7e-18	CpGisland	TRUE
cg00351264	PAX5	PAX5_Intron	8	61086745	61086794	50	-	61086793	61086794	AATTTTCCCATTACTGGGAGTAAGTACTGTTGGGACTCTGTAATGGCCCG	Intron (PAX5-201/PAX5, intron 6 of 9)	8	60998035	61178197	180163	2	PAX5-202	91403	PAX5-202;PAX5-201	PAX5;PAX5	0;0	TRUE	FALSE	FALSE	FALSE	FALSE	FALSE	TRUE	FALSE	FALSE	Intron	20	52	538371	ENSBTAG00000012498	conserved gene and region	NA	NA	NA	NA	NA	NA	NA	NA	NA	NA	NA	NA	TRUE
cg00356067	ZNF821	ZNF821_Exon	18	39226275	39226324	50	-	39226323	39226324	TTGTGACCACCAGGGGATCAAGTATTTGCTGGGCTAGAAGAGCAAGCCCG	Exon (ZNF821-201/ZNF821, exon 4 of 8)	18	39215632	39232695	17064	1	ZNF821-201	10643	ZNF821-201;ZNF821-202;ZNF821-203;ZNF821-204	ZNF821;ZNF821;ZNF821;ZNF821	0;0;0;0	TRUE	FALSE	FALSE	FALSE	FALSE	TRUE	TRUE	FALSE	FALSE	Exon	2	3	532668	ENSBTAG00000021438	mapped to different genes	NA	NA	NA	NA	NA	NA	NA	NA	NA	NA	NA	NA	TRUE
cg00359086	POLR1A	POLR1A_Exon	11	48831745	48831794	50	-	48831745	48831746	CGGTTTCAGTTCCTGCCACATGCATATTACCAGCAGGAGAAGTGCCTGAG	Exon (POLR1A-201/POLR1A, exon 27 of 34)	11	48759421	48843648	84228	1	POLR1A-201	72324	POLR1A-201	POLR1A	0	TRUE	FALSE	FALSE	FALSE	FALSE	TRUE	FALSE	FALSE	FALSE	Exon	2	2	536316	ENSBTAG00000006481	conserved gene and region	NA	NA	NA	NA	NA	NA	NA	NA	NA	NA	NA	NA	TRUE
cg00359760	VAMP4	VAMP4_Exon	16	39151964	39152013	50	-	39151964	39151965	CGAAGTTGTTTGGATCTGTTGCTAAAAGCTGTTGCATTATCCGATAAGCT	Exon (VAMP4-201/VAMP4, exon 5 of 8)	16	39142255	39168537	26283	2	VAMP4-201	16524	VAMP4-201;VAMP4-202;VAMP4-203	VAMP4;VAMP4;VAMP4	0;0;0	TRUE	FALSE	FALSE	FALSE	FALSE	TRUE	FALSE	FALSE	FALSE	Exon	2	2	616923	ENSBTAG00000020591	conserved gene and region	NA	NA	NA	NA	NA	NA	NA	NA	NA	NA	NA	NA	TRUE
cg00360105	JAG1	JAG1_fiveUTR	13	3983828	3983877	50	-	3983828	3983829	CGTCCCGGCTCTAATATACTCCGCCGATTGGAGCATGCACGACTGGAAAA	Promoter (<=1kb)	13	3939809	3984202	44394	2	JAG1-201	325	JAG1-201;JAG1-202	JAG1;JAG1	0;0	TRUE	FALSE	TRUE	TRUE	FALSE	TRUE	FALSE	FALSE	FALSE	fiveUTR	4	14	783681	ENSBTAG00000012817	conserved gene and region	13	3983371	3983868	498	*	498	67	0.7449799197	0.9716931679	0.1345381526	2.84e-53	CpGisland	TRUE
cg00360524	RBM14	RBM14_Exon	29	44660155	44660204	50	+	44660203	44660204	GGTGGCTTTGATGGGCAAGCCCGTCAGCCCACACCACCCTTCTTTGGTCG	Exon (RBM14-201/RBM14, exon 2 of 3)	29	44653764	44663023	9260	1	RBM14-201	6391	RBM14-201	RBM14	0	TRUE	FALSE	FALSE	FALSE	FALSE	TRUE	FALSE	FALSE	FALSE	Exon	30	30	511512	ENSBTAG00000001225	mapped to different genes	29	44660176	44660308	133	*	133	11	0.6992481203	0.7494877049	0.08270676692	9.65e-07	CpGisland	TRUE
cg00362487	ONECUT1	ONECUT1_Intergenic_upstream	10	57590483	57590532	50	-	57590531	57590532	AATATTCTGCATTTAACATTTGAACTTCTCCTATCCGAGGCAGCAGGCCG	Distal Intergenic	10	57606475	57639205	32731	1	ONECUT1-201	-15992	NA	NA	NA	FALSE	TRUE	FALSE	FALSE	FALSE	FALSE	FALSE	FALSE	TRUE	Intergenic_upstream	14	40	503584	ENSBTAG00000046470	conserved gene and region	NA	NA	NA	NA	NA	NA	NA	NA	NA	NA	NA	NA	TRUE
cg00362836	MYOCD	MYOCD_Intergenic_upstream	19	30957792	30957841	50	+	30957840	30957841	AAAAGTCAGTTTATACCATCCTTTAAAGTGAATCAAAGAATGCATAAACG	Distal Intergenic	19	31097343	31183209	85867	1	MYOCD-201	-139502	NA	NA	NA	FALSE	TRUE	FALSE	FALSE	FALSE	FALSE	FALSE	FALSE	TRUE	Intergenic_upstream	3	3	539517	ENSBTAG00000035706	mapped to different genes	NA	NA	NA	NA	NA	NA	NA	NA	NA	NA	NA	NA	TRUE
cg00363312	NA	NA	NA	NA	NA	NA	NA	NA	NA	NA	NA	NA	NA	NA	NA	NA	NA	NA	NA	NA	NA	NA	NA	NA	NA	NA	NA	NA	NA	NA	NA	NA	NA	NA	NA	NA	NA	NA	NA	NA	NA	NA	NA	NA	NA	NA	NA	NA	NA
cg00364500	ZFHX3	ZFHX3_Intergenic_upstream	18	37892245	37892294	50	-	37892293	37892294	ATTAAACTGTGACACAAAGATATTATACCGTTAGTTTACTAATGACACCG	Distal Intergenic	18	38120563	38362036	241474	1	ZFHX3-201	-228318	NA	NA	NA	FALSE	TRUE	FALSE	FALSE	FALSE	FALSE	FALSE	FALSE	TRUE	Intergenic_upstream	61	158	510844	ENSBTAG00000014636	conserved gene but different region	NA	NA	NA	NA	NA	NA	NA	NA	NA	NA	NA	NA	TRUE
cg00366136	DMRT1	DMRT1_Intron	8	43631604	43631653	50	+	43631604	43631605	CGCCGGGCAATGATATACTGTAATGTCACATCGCAATCTGGATTTACTAT	Intron (DMRT1-201/DMRT1, intron 4 of 4)	8	43600804	43697170	96367	2	DMRT1-201	65517	DMRT1-201	DMRT1	0	TRUE	FALSE	FALSE	FALSE	FALSE	FALSE	TRUE	FALSE	FALSE	Intron	9	9	616245	ENSBTAG00000033352	conserved gene and region	NA	NA	NA	NA	NA	NA	NA	NA	NA	NA	NA	NA	TRUE
cg00366435	NA	NA	NA	NA	NA	NA	NA	NA	NA	NA	NA	NA	NA	NA	NA	NA	NA	NA	NA	NA	NA	NA	NA	NA	NA	NA	NA	NA	NA	NA	NA	NA	NA	NA	NA	NA	NA	NA	NA	NA	NA	NA	NA	NA	NA	NA	NA	NA	NA
cg00366950	PCCA	PCCA_Exon	12	76867011	76867060	50	+	76867011	76867012	CGGATGAGGCTGTCTGTGTTGGCCCAGCTCCCACCAGTAAAAGCTACCTC	Exon (PCCA-201/PCCA, exon 5 of 23)	12	76812919	77174698	361780	1	PCCA-204	54092	PCCA-204;PCCA-203;PCCA-201;PCCA-202;PCCA-205;PCCA-206	PCCA;PCCA;PCCA;PCCA;PCCA;PCCA	0;0;0;0;0;0	TRUE	FALSE	FALSE	FALSE	FALSE	TRUE	FALSE	FALSE	FALSE	Exon	2	9	614302	ENSBTAG00000010672	conserved gene but different region	NA	NA	NA	NA	NA	NA	NA	NA	NA	NA	NA	NA	TRUE
cg00367497	NR2F2	NR2F2_Exon	21	10568739	10568788	50	-	10568787	10568788	ATGCCCACTTTGAGGCACTTTTTGAGGCGGCAGTACTGGCACTGGTTGCG	Promoter (<=1kb)	21	10562379	10569454	7076	2	NR2F2-201	666	NR2F2-201;NR2F2-202	NR2F2;NR2F2	0;0	TRUE	FALSE	TRUE	FALSE	FALSE	TRUE	TRUE	FALSE	FALSE	Exon	21	132	281945	ENSBTAG00000018007	conserved gene and region	21	10568733	10569308	576	*	576	66	0.7170138889	0.8947888716	0.1145833333	2.64e-47	CpGisland	TRUE
cg00367518	ZNF521	ZNF521_Intron	24	31409590	31409639	50	-	31409590	31409591	CGCCAGTTGGCTGGAGCATGCATCCTAAAGTTGCAGCAGAAGTGAATAAG	Intron (ZNF521-201/ZNF521, intron 2 of 7)	24	31380664	31692928	312265	1	ZNF521-201	28926	ZNF521-201;ZNF521-202;ZNF521-203;ZNF521-204	ZNF521;ZNF521;ZNF521;ZNF521	0;0;0;0	TRUE	FALSE	FALSE	FALSE	FALSE	FALSE	TRUE	FALSE	FALSE	Intron	66	87	538792	ENSBTAG00000007383	conserved gene and region	NA	NA	NA	NA	NA	NA	NA	NA	NA	NA	NA	NA	TRUE
cg00369613	NA	NA	NA	NA	NA	NA	NA	NA	NA	NA	NA	NA	NA	NA	NA	NA	NA	NA	NA	NA	NA	NA	NA	NA	NA	NA	NA	NA	NA	NA	NA	NA	NA	NA	NA	NA	NA	NA	NA	NA	NA	NA	NA	NA	NA	NA	NA	NA	NA
cg00369852	NFE2L3	NFE2L3_Intergenic_upstream	4	70038618	70038667	50	-	70038618	70038619	CGAAGTTGGCCCTGTCTACAGCTTGTAATTAAAAGGATAATGTGTCTTGT	Distal Intergenic	4	69748359	69782790	34432	2	NFE2L3-202	-255877	NA	NA	NA	FALSE	TRUE	FALSE	FALSE	FALSE	FALSE	FALSE	FALSE	TRUE	Intergenic_upstream	6	11	510807	ENSBTAG00000004136	mapped to different genes	NA	NA	NA	NA	NA	NA	NA	NA	NA	NA	NA	NA	TRUE
cg00370355	NA	NA	NA	NA	NA	NA	NA	NA	NA	NA	NA	NA	NA	NA	NA	NA	NA	NA	NA	NA	NA	NA	NA	NA	NA	NA	NA	NA	NA	NA	NA	NA	NA	NA	NA	NA	NA	NA	NA	NA	NA	NA	NA	NA	NA	NA	NA	NA	NA
cg00370791	BHLHE22	BHLHE22_Intergenic_upstream	14	29122322	29122371	50	-	29122322	29122323	CGGCTCTTTGGTTTCAAGGACACAGCGAGCTGCTCAGGACTTTGGGAGCC	Distal Intergenic	14	29274588	29275673	1086	1	BHLHE22-201	-152266	NA	NA	NA	FALSE	TRUE	FALSE	FALSE	FALSE	FALSE	FALSE	FALSE	TRUE	Intergenic_upstream	17	20	101902844	ENSBTAG00000033173	mapped to different genes	NA	NA	NA	NA	NA	NA	NA	NA	NA	NA	NA	NA	TRUE
cg00370841	EBF1	EBF1_Intron	7	70575614	70575663	50	+	70575614	70575615	CGGCCGCTGTGAGGCTGGAAACCGATGACGGCAGAAACCTAAAAAATCAA	Intron (EBF1-201/EBF1, intron 6 of 15)	7	70286630	70694473	407844	2	EBF1-201	118810	EBF1-201	EBF1	0	TRUE	FALSE	FALSE	FALSE	FALSE	FALSE	TRUE	FALSE	FALSE	Intron	62	83	537712	ENSBTAG00000037508	conserved gene and region	7	70575545	70575643	99	*	99	11	0.7070707071	0.8889795918	0.1111111111	4.26e-08	CpGisland	TRUE
cg00371107	ARID1A	ARID1A_Exon	2	126476128	126476177	50	-	126476176	126476177	TTGGTTGAGGGTGGGGGTGGCGGTGGGCTGGGGAGTTCCCCCGCCGGCCG	Promoter (<=1kb)	2	126408497	126477024	68528	2	ARID1A-201	847	ARID1A-201;ARID1A-203	ARID1A;ARID1A	0;0	TRUE	FALSE	TRUE	FALSE	FALSE	TRUE	FALSE	FALSE	FALSE	Exon	14	31	540181	ENSBTAG00000001024	conserved gene and region	2	126475844	126476367	524	*	524	62	0.7786259542	0.7825416707	0.1183206107	1.98e-45	CpGisland	TRUE
cg00372284	SNX2	SNX2_Exon	7	30997316	30997365	50	+	30997364	30997365	TTGAGCAAAGTAATTTGAGCATCTTCCCATTTCTGCCAGCACTTCATTCG	Exon (SNX2-201/SNX2, exon 12 of 15)	7	30993858	31052612	58755	2	SNX2-201	55247	SNX2-201	SNX2	0	TRUE	FALSE	FALSE	FALSE	FALSE	TRUE	FALSE	FALSE	FALSE	Exon	5	6	509769	ENSBTAG00000025358	conserved gene and region	NA	NA	NA	NA	NA	NA	NA	NA	NA	NA	NA	NA	TRUE
cg00373808	DIAPH3	DIAPH3_Intron	12	2203017	2203066	50	-	2203017	2203018	CGTATATTTTTCTTGGAATTAAGTCTGTAGCAGGTGACAACATCAATAAT	Intron (DIAPH3-201/DIAPH3, intron 1 of 28)	12	2180988	2743479	562492	1	DIAPH3-201	22029	DIAPH3-201	DIAPH3	0	TRUE	FALSE	FALSE	FALSE	FALSE	FALSE	TRUE	FALSE	FALSE	Intron	4	14	525628	ENSBTAG00000012443	conserved gene and region	NA	NA	NA	NA	NA	NA	NA	NA	NA	NA	NA	NA	TRUE
cg00374382	POGZ	POGZ_Intron	3	19351031	19351080	50	+	19351079	19351080	TTCCCCTCTCCACCTGCAGTGAGCATTGCCAGCTTTGTCACTGTGAAGCG	Intron (POGZ-201/POGZ, intron 5 of 16)	3	19322591	19369632	47042	1	POGZ-201	28440	POGZ-201	POGZ	0	TRUE	FALSE	FALSE	FALSE	FALSE	FALSE	TRUE	FALSE	FALSE	Intron	4	7	535254	ENSBTAG00000021289	conserved gene but different region	NA	NA	NA	NA	NA	NA	NA	NA	NA	NA	NA	NA	TRUE
cg00374717	NA	NA	NA	NA	NA	NA	NA	NA	NA	NA	NA	NA	NA	NA	NA	NA	NA	NA	NA	NA	NA	NA	NA	NA	NA	NA	NA	NA	NA	NA	NA	NA	NA	NA	NA	NA	NA	NA	NA	NA	NA	NA	NA	NA	NA	NA	NA	NA	NA
cg00376184	TBCA	TBCA_Intergenic_upstream	10	9048303	9048352	50	+	9048351	9048352	TTTATTGTCCATCCATAAATTAGAAAAATATGCTCTGGAATTCCATCCCG	Distal Intergenic	10	8804197	8885008	80812	2	TBCA-201	-163295	NA	NA	NA	FALSE	TRUE	FALSE	FALSE	FALSE	FALSE	FALSE	FALSE	TRUE	Intergenic_upstream	71	80	327683	ENSBTAG00000003263	mapped to different genes	NA	NA	NA	NA	NA	NA	NA	NA	NA	NA	NA	NA	TRUE
cg00379717	NA	NA	NA	NA	NA	NA	NA	NA	NA	NA	NA	NA	NA	NA	NA	NA	NA	NA	NA	NA	NA	NA	NA	NA	NA	NA	NA	NA	NA	NA	NA	NA	NA	NA	NA	NA	NA	NA	NA	NA	NA	NA	NA	NA	NA	NA	NA	NA	NA
cg00379872	NFIB	NFIB_Intergenic_upstream	8	29747447	29747496	50	-	29747447	29747448	CGCACCAATAAAAATAATTGTGCAAGCCTAAATTTGGAAGTGTTCCCAGC	Distal Intergenic	8	29852454	30102705	250252	1	NFIB-201	-105007	NA	NA	NA	FALSE	TRUE	FALSE	FALSE	FALSE	FALSE	FALSE	FALSE	TRUE	Intergenic_upstream	3	62	538474	ENSBTAG00000027442	conserved gene but different region	NA	NA	NA	NA	NA	NA	NA	NA	NA	NA	NA	NA	TRUE
cg00380167	LRPPRC	LRPPRC_Exon	11	26122593	26122642	50	-	26122641	26122642	TAATGTGACGTAAAGGTCAAGCATTGTGACATACCTTTCAAATAATCCCG	Exon (LRPPRC-201/LRPPRC, exon 31 of 38)	11	26107978	26207684	99707	2	LRPPRC-201	85042	LRPPRC-201	LRPPRC	0	TRUE	FALSE	FALSE	FALSE	FALSE	TRUE	TRUE	FALSE	FALSE	Exon	4	17	509995	ENSBTAG00000016368	conserved gene and region	NA	NA	NA	NA	NA	NA	NA	NA	NA	NA	NA	NA	TRUE
cg00381965	MBNL1	MBNL1_Exon	1	115311941	115311990	50	-	115311989	115311990	CACTTGTGGCAGATGTTGTTGCTGCGGACACAGTGGCTGGCGTAGCACCG	Exon (MBNL1-202/MBNL1, exon 10 of 12)	1	115303718	115524968	221251	2	MBNL1-202	212978	MBNL1-202;MBNL1-203;MBNL1-204;MBNL1-205;MBNL1-206;MBNL1-201;MBNL1-207;MBNL1-208;MBNL1-209	MBNL1;MBNL1;MBNL1;MBNL1;MBNL1;MBNL1;MBNL1;MBNL1;MBNL1	0;0;0;0;0;0;0;0;0	TRUE	FALSE	FALSE	FALSE	FALSE	TRUE	TRUE	FALSE	FALSE	Exon	13	38	781653	ENSBTAG00000004564	conserved gene and region	NA	NA	NA	NA	NA	NA	NA	NA	NA	NA	NA	NA	TRUE
cg00382005	DCUN1D4	DCUN1D4_threeUTR	6	67785790	67785839	50	+	67785790	67785791	CGTCCTCACTGTGATTATGTGTATATTGCTGTTTAAATTTTGTATATGTG	3' UTR	6	67717450	67787380	69931	1	DCUN1D4-202	68340	DCUN1D4-201;DCUN1D4-202;DCUN1D4-203	DCUN1D4;DCUN1D4;DCUN1D4	78780;0;0	TRUE	FALSE	FALSE	FALSE	TRUE	TRUE	FALSE	FALSE	FALSE	threeUTR	1	2	538195	ENSBTAG00000001600	conserved gene and region	NA	NA	NA	NA	NA	NA	NA	NA	NA	NA	NA	NA	TRUE
cg00383161	RSRC1	RSRC1_Intron	1	109018000	109018049	50	-	109018000	109018001	CGAAGCTTAGCGTCCGCACAGATTTCAGTGAGACACATGGAGTTTCAGGA	Intron (RSRC1-201/RSRC1, intron 6 of 8)	1	108967043	109414482	447440	2	RSRC1-202	396433	RSRC1-202;RSRC1-201	RSRC1;RSRC1	0;0	TRUE	FALSE	FALSE	FALSE	FALSE	FALSE	TRUE	FALSE	FALSE	Intron	33	33	509437	ENSBTAG00000031561	conserved gene and region	NA	NA	NA	NA	NA	NA	NA	NA	NA	NA	NA	NA	TRUE
cg00383766	NPTN	NPTN_Exon	10	20405974	20406023	50	+	20405974	20405975	CGTCCCCCGTGAGCTTAGTTTCTGACATGGGCGACTTGACAAACCCAGCT	Exon (NPTN-204/NPTN, exon 2 of 8)	10	20373350	20437689	64340	2	NPTN-201	31666	NPTN-201;NPTN-202;NPTN-203;NPTN-204;NPTN-205;NPTN-206	NPTN;NPTN;NPTN;NPTN;NPTN;NPTN	0;0;0;0;0;0	TRUE	FALSE	FALSE	FALSE	FALSE	TRUE	TRUE	FALSE	FALSE	Exon	20	22	540039	ENSBTAG00000008218	conserved gene and region	10	20405752	20406006	255	*	255	19	0.6039215686	0.8239795918	0.07450980392	1.8e-10	CpGisland	TRUE
cg00384342	DYNC1I1	DYNC1I1_Intron	4	13416174	13416223	50	+	13416174	13416175	CGTTTTATTTCTGGTGTACTTTCAAACTTGCCTCTGACTTCTGTGCTATT	Intron (DYNC1I1-201/DYNC1I1, intron 14 of 16)	4	13061840	13440251	378412	1	DYNC1I1-201	354334	DYNC1I1-201;DYNC1I1-202;DYNC1I1-203	DYNC1I1;DYNC1I1;DYNC1I1	0;0;0	TRUE	FALSE	FALSE	FALSE	FALSE	FALSE	TRUE	FALSE	FALSE	Intron	3	9	613724	ENSBTAG00000027134	conserved gene and region	NA	NA	NA	NA	NA	NA	NA	NA	NA	NA	NA	NA	TRUE
cg00385093	AOC2	AOC2_fiveUTR	19	42864068	42864117	50	-	42864116	42864117	GTGAGTCTGGCTCAAGACCGACATTGCCTTGGTTTGTTACATGACTATCG	Promoter (<=1kb)	19	42863961	42872446	8486	1	AOC2-201	107	AOC2-201;PSME3-201;PSME3-202	AOC2;PSME3;PSME3	0;0;0	TRUE	FALSE	TRUE	TRUE	TRUE	TRUE	TRUE	FALSE	FALSE	fiveUTR	1	1	100336082	ENSBTAG00000030334	mapped to different genes	NA	NA	NA	NA	NA	NA	NA	NA	NA	NA	NA	NA	TRUE
cg00386499	ZNF462	ZNF462_Intergenic_upstream	8	96320873	96320922	50	+	96320873	96320874	CGAGGCTGGCAGAAGCTGAAATTGAAGTGGTCTCTGACCTAATTTTCTTC	Distal Intergenic	8	96644114	96759752	115639	1	ZNF462-201	-323192	NA	NA	NA	FALSE	TRUE	FALSE	FALSE	FALSE	FALSE	FALSE	FALSE	TRUE	Intergenic_upstream	13	28	515561	ENSBTAG00000019187	mapped to different genes	NA	NA	NA	NA	NA	NA	NA	NA	NA	NA	NA	NA	TRUE
cg00386797	POU3F1	POU3F1_Intergenic_upstream	3	107767481	107767530	50	+	107767529	107767530	TGAGTTATATTCATTTCTGACAGCTTCCTGAATCACAGCCCACGTCTCCG	Distal Intergenic	3	107920730	107922862	2133	1	POU3F1-201	-153200	NA	NA	NA	FALSE	TRUE	FALSE	FALSE	FALSE	FALSE	FALSE	FALSE	TRUE	Intergenic_upstream	61	85	617830	ENSBTAG00000012061	mapped to different genes	NA	NA	NA	NA	NA	NA	NA	NA	NA	NA	NA	NA	TRUE
cg00386839	TMSB4	TMSB4_Intergenic_downstream	1	96021942	96021991	50	-	96021990	96021991	CACAAGCAAAGAAGCATGTCCCATTTAAATACACCCACGCAGCCCCAGCG	Distal Intergenic	1	96158154	96158791	638	2	TMSB4-201	136849	NA	NA	NA	FALSE	TRUE	FALSE	FALSE	FALSE	FALSE	FALSE	FALSE	TRUE	Intergenic_downstream	3	3	781334	ENSBTAG00000051079	mapped to different genes	1	96021979	96022177	199	*	199	24	0.743718593	0.8761695102	0.1206030151	3.97e-18	CpGisland	TRUE
cg00388556	PAX9	PAX9_Promoter	21	46858791	46858840	50	+	46858791	46858792	CGCTAATATGGGGAAACTGAAAAGAAATGTCGATTGTTTTTATTGTAATA	Promoter (1-2kb)	21	46860164	46877480	17317	1	PAX9-201	-1324	PAX9-201	PAX9	0	FALSE	TRUE	TRUE	FALSE	FALSE	FALSE	FALSE	FALSE	FALSE	Promoter	2	7	540196	ENSBTAG00000009186	conserved gene and region	NA	NA	NA	NA	NA	NA	NA	NA	NA	NA	NA	NA	TRUE
cg00389116	ASXL3	ASXL3_Exon	24	23568822	23568871	50	-	23568822	23568823	CGAGTGTTAGTGTGAAGCATTGCATTCAGACAGGCTAATGGAGAGGTTCC	Exon (ASXL3-201/ASXL3, exon 2 of 11)	24	23449909	23607695	157787	2	ASXL3-201	38824	ASXL3-201;ASXL3-202	ASXL3;ASXL3	0;0	TRUE	FALSE	FALSE	FALSE	FALSE	TRUE	FALSE	FALSE	FALSE	Exon	2	5	538107	ENSBTAG00000047003	conserved gene but different region	NA	NA	NA	NA	NA	NA	NA	NA	NA	NA	NA	NA	TRUE
cg00389526	NA	NA	NA	NA	NA	NA	NA	NA	NA	NA	NA	NA	NA	NA	NA	NA	NA	NA	NA	NA	NA	NA	NA	NA	NA	NA	NA	NA	NA	NA	NA	NA	NA	NA	NA	NA	NA	NA	NA	NA	NA	NA	NA	NA	NA	NA	NA	NA	NA
cg00391579	FOXP4	FOXP4_Intron	23	15406543	15406592	50	+	15406543	15406544	CGCTGTCTCCCAGACCCTTGCAGCATCAGGGTCAAACAAATTGTTTTCAC	Intron (FOXP4-201/FOXP4, intron 8 of 14)	23	15366276	15416697	50422	1	FOXP4-201	40267	FOXP4-201;FOXP4-202;FOXP4-203	FOXP4;FOXP4;FOXP4	0;0;0	TRUE	FALSE	FALSE	FALSE	FALSE	FALSE	TRUE	FALSE	FALSE	Intron	24	48	517805	ENSBTAG00000014211	conserved gene and region	NA	NA	NA	NA	NA	NA	NA	NA	NA	NA	NA	NA	TRUE
cg00393155	GRIA2	GRIA2_Exon	17	41792489	41792538	50	+	41792537	41792538	TATTGTTATACTATTCCACCCACCTTAATGAGGATCCTTTAGGTGTTGCG	Exon (GRIA2-201/GRIA2, exon 13 of 16)	17	41785259	41971293	186035	2	GRIA2-201	178755	GRIA2-201;GRIA2-202;GRIA2-203	GRIA2;GRIA2;GRIA2	0;0;0	TRUE	FALSE	FALSE	FALSE	FALSE	TRUE	TRUE	FALSE	FALSE	Exon	13	18	614283	ENSBTAG00000004775	conserved gene and region	NA	NA	NA	NA	NA	NA	NA	NA	NA	NA	NA	NA	TRUE
cg00393367	ZEB2	ZEB2_Intron	2	52199485	52199534	50	+	52199485	52199486	CGCCTGGGAACTGCAGCAAATGGGAGAAGTATGCATGGATTTCACAGGTA	Intron (ZEB2-201/ZEB2, intron 2 of 2)	2	52174189	52264474	90286	1	ZEB2-201	25296	ZEB2-201	ZEB2	0	TRUE	FALSE	FALSE	FALSE	FALSE	FALSE	TRUE	FALSE	FALSE	Intron	121	223	539873	ENSBTAG00000048810	mapped to different genes	NA	NA	NA	NA	NA	NA	NA	NA	NA	NA	NA	NA	TRUE
cg00396618	RHOT1	RHOT1_Exon	19	17909952	17910001	50	+	17910000	17910001	AACTTGCTCGAAGCCAAAACGTGGAGCTCTTGAGGTCAGCTTGTGTCACG	Exon (RHOT1-201/RHOT1, exon 19 of 19)	19	17908914	17977375	68462	2	RHOT1-201	67374	RHOT1-201;RHOT1-202;RHOT1-203;RHOT1-204;RHOT1-205	RHOT1;RHOT1;RHOT1;RHOT1;RHOT1	0;0;0;0;0	TRUE	FALSE	FALSE	FALSE	FALSE	TRUE	FALSE	FALSE	FALSE	Exon	6	6	511257	ENSBTAG00000010001	conserved gene but different region	NA	NA	NA	NA	NA	NA	NA	NA	NA	NA	NA	NA	TRUE
cg00398876	DLX3	DLX3_Intergenic_downstream	19	36668994	36669043	50	-	36668994	36668995	CGGGCAGACTTGCTGGAGACACTGCATTTTATTAGGGCTGGGCTGCCAGC	Downstream (1-2kb)	19	36662421	36667620	5200	1	DLX3-201	6622	DLX3-201	DLX3	6573	FALSE	TRUE	FALSE	FALSE	FALSE	FALSE	FALSE	FALSE	FALSE	Intergenic_downstream	1	1	784366	ENSBTAG00000017409	conserved gene and region	NA	NA	NA	NA	NA	NA	NA	NA	NA	NA	NA	NA	TRUE
cg00399596	NFE2L3	NFE2L3_Intergenic_upstream	4	69948269	69948318	50	-	69948269	69948270	CGTCTCCAAACCCAAAATTTCCACGTCGGCAAAAGTCAAGATGGAAGGGA	Distal Intergenic	4	69748359	69782790	34432	2	NFE2L3-202	-165528	NA	NA	NA	FALSE	TRUE	FALSE	FALSE	FALSE	FALSE	FALSE	FALSE	TRUE	Intergenic_upstream	6	11	510807	ENSBTAG00000004136	mapped to different genes	4	69947885	69948351	467	*	467	57	0.7494646681	0.8732981201	0.1220556745	1.13e-42	CpGisland	TRUE
cg00399624	KHSRP	KHSRP_threeUTR	7	18046899	18046948	50	+	18046899	18046900	CGTTGCCACCTTCCAACCTACCTCACAGGGGTGTTGTGGGGACACCATGA	3' UTR	7	18036577	18047821	11245	1	KHSRP-202	10322	KHSRP-201;KHSRP-202;KHSRP-203;KHSRP-204	KHSRP;KHSRP;KHSRP;KHSRP	11511;0;0;10177	TRUE	FALSE	FALSE	FALSE	TRUE	TRUE	TRUE	FALSE	FALSE	threeUTR	1	2	505564	ENSBTAG00000021018	conserved gene and region	7	18046738	18046900	163	*	163	19	0.773006135	0.7804939516	0.1165644172	3.89e-14	CpGisland	TRUE
cg00400141	CCNT2	CCNT2_Intron	2	62329932	62329981	50	+	62329980	62329981	ATTCACTCAAATGTTTCTTGCTATCCCCCAAAGATCTGAGAAACAAGCCG	Intron (CCNT2-201/CCNT2, intron 5 of 8)	2	62319905	62351940	32036	2	CCNT2-201	21959	CCNT2-201;CCNT2-202	CCNT2;CCNT2	0;0	TRUE	FALSE	FALSE	FALSE	FALSE	FALSE	TRUE	FALSE	FALSE	Intron	4	10	521089	ENSBTAG00000014158	conserved gene but different region	NA	NA	NA	NA	NA	NA	NA	NA	NA	NA	NA	NA	TRUE
cg00401084	CNTN6	CNTN6_fiveUTR	22	25263778	25263827	50	+	25263826	25263827	TATCCACTGAGTATTGCGTGGCTCTTCTCTGGTCTTAAGCATGAAATACG	Promoter (<=1kb)	22	24943531	25264487	320957	2	CNTN6-201	660	CNTN6-201	CNTN6	0	TRUE	FALSE	TRUE	TRUE	FALSE	TRUE	FALSE	FALSE	FALSE	fiveUTR	3	4	533402	ENSBTAG00000003592	conserved gene and region	NA	NA	NA	NA	NA	NA	NA	NA	NA	NA	NA	NA	TRUE
cg00401116	NFIA	NFIA_Exon	3	84238913	84238962	50	-	84238913	84238914	CGGCCCACCTGTGTCTGTTGAGGGATATTTACAAAGCTTGGATCCCGTGG	Exon (NFIA-201/NFIA, exon 10 of 11)	3	84203809	84620790	416982	2	NFIA-201	381828	NFIA-201;NFIA-202;NFIA-205;NFIA-204;NFIA-203	NFIA;NFIA;NFIA;NFIA;NFIA	0;0;0;0;0	TRUE	FALSE	FALSE	FALSE	FALSE	TRUE	TRUE	FALSE	FALSE	Exon	10	65	615371	ENSBTAG00000000074	conserved gene but different region	NA	NA	NA	NA	NA	NA	NA	NA	NA	NA	NA	NA	TRUE
cg00401433	ZFPM2	ZFPM2_Intron	14	58974963	58975012	50	+	58975011	58975012	CGCCTTATCGCCCCCATTCCTTTGGGGGTTGCCAATTGGTTTTATCCACG	Intron (ZFPM2-201/ZFPM2, intron 5 of 8)	14	58819937	59239114	419178	2	ZFPM2-201	264102	ZFPM2-201	ZFPM2	0	TRUE	FALSE	FALSE	FALSE	FALSE	FALSE	TRUE	FALSE	FALSE	Intron	35	61	784747	ENSBTAG00000001649	mapped to different genes	NA	NA	NA	NA	NA	NA	NA	NA	NA	NA	NA	NA	TRUE
cg00402434	SHISAL2B	SHISAL2B_Exon	20	14790385	14790434	50	+	14790433	14790434	TGAGGCTCCACATGTAGCTGTGCTTGTAGGGGAAGTAGCTGCCCGGCTCG	Promoter (<=1kb)	20	14767974	14790737	22764	2	SHISAL2B-201	303	SHISAL2B-201	SHISAL2B	0	TRUE	FALSE	TRUE	FALSE	FALSE	TRUE	FALSE	FALSE	FALSE	Exon	2	2	515994	ENSBTAG00000009468	conserved gene and region	20	14790428	14790853	426	*	426	44	0.6901408451	0.8791744841	0.103286385	1.27e-29	CpGisland	TRUE
cg00403457	PTPN12	PTPN12_Exon	4	43690475	43690524	50	-	43690475	43690476	CGAAGTTGTCCTCCCCATTGTGGTCAGGACTCTTCATGGCCTGGACCCTC	Promoter (<=1kb)	4	43598679	43690863	92185	2	PTPN12-201	339	PTPN12-201;PTPN12-202;PTPN12-203	PTPN12;PTPN12;PTPN12	0;0;0	TRUE	FALSE	TRUE	FALSE	FALSE	TRUE	FALSE	FALSE	FALSE	Exon	1	1	531877	ENSBTAG00000003825	conserved gene and region	4	43690126	43690501	376	*	376	39	0.6914893617	0.86851457	0.1037234043	2.11e-26	CpGisland	TRUE
cg00403869	NA	NA	NA	NA	NA	NA	NA	NA	NA	NA	NA	NA	NA	NA	NA	NA	NA	NA	NA	NA	NA	NA	NA	NA	NA	NA	NA	NA	NA	NA	NA	NA	NA	NA	NA	NA	NA	NA	NA	NA	NA	NA	NA	NA	NA	NA	NA	NA	NA
cg00405803	MEF2C	MEF2C_Intergenic_downstream	7	88185315	88185364	50	+	88185363	88185364	GGTATTCAAGGCTATGCTCGCTCATTGTTTAGTGACACACAAATCCAGCG	Distal Intergenic	7	88250023	88349262	99240	2	MEF2C-201	163898	NA	NA	NA	FALSE	TRUE	FALSE	FALSE	FALSE	FALSE	FALSE	FALSE	TRUE	Intergenic_downstream	36	106	512254	ENSBTAG00000020701	mapped to different genes	NA	NA	NA	NA	NA	NA	NA	NA	NA	NA	NA	NA	TRUE
cg00407148	HOXC9	HOXC9_Exon	5	26032321	26032370	50	-	26032369	26032370	GATGAGCCCCGGTGGCCGGAAACCTGGACGCTAGGAGGTCTTCATTGTCG	Promoter (<=1kb)	5	26029920	26032423	2504	2	HOXC9-201	53	HOXC9-201	HOXC9	0	TRUE	FALSE	TRUE	FALSE	FALSE	TRUE	FALSE	FALSE	FALSE	Exon	16	23	100295214	ENSBTAG00000005606	mapped to different genes	5	26031898	26032425	528	*	528	70	0.7045454545	1.091327841	0.1325757576	4.08e-55	CpGisland	TRUE
cg00409684	LBX1	LBX1_Intergenic_downstream	26	22024251	22024300	50	+	22024251	22024252	CGGGGACCTAATCCATCAAATTGTCTACAAATTGTGAAGAAAATTCAAAA	Downstream (2-3kb)	26	22026546	22029801	3256	2	LBX1-201	5501	LBX1-201	LBX1	0	FALSE	TRUE	FALSE	FALSE	FALSE	FALSE	FALSE	FALSE	FALSE	Intergenic_downstream	33	54	534470	ENSBTAG00000002261	mapped to different genes	26	22023904	22024252	349	*	349	52	0.782234957	0.9851264792	0.1489971347	3.52e-44	CpGisland	TRUE
cg00410898.1	NA	NA	NA	NA	NA	NA	NA	NA	NA	NA	NA	NA	NA	NA	NA	NA	NA	NA	NA	NA	NA	NA	NA	NA	NA	NA	NA	NA	NA	NA	NA	NA	NA	NA	NA	NA	NA	NA	NA	NA	NA	NA	NA	NA	NA	NA	NA	NA	NA
cg00410898.2	NA	NA	NA	NA	NA	NA	NA	NA	NA	NA	NA	NA	NA	NA	NA	NA	NA	NA	NA	NA	NA	NA	NA	NA	NA	NA	NA	NA	NA	NA	NA	NA	NA	NA	NA	NA	NA	NA	NA	NA	NA	NA	NA	NA	NA	NA	NA	NA	NA
cg00411555	UBTF	UBTF_threeUTR	19	44023698	44023747	50	-	44023698	44023699	CGAGATCGGTAGGAAACGTCTCGTTGACAGCTCAGAGCTTAAAAAAAAAT	3' UTR	19	44022180	44035259	13080	2	UBTF-201	11512	UBTF-201	UBTF	0	TRUE	FALSE	FALSE	FALSE	TRUE	TRUE	FALSE	FALSE	FALSE	threeUTR	1	8	497012	ENSBTAG00000005067	conserved gene and region	NA	NA	NA	NA	NA	NA	NA	NA	NA	NA	NA	NA	TRUE
cg00411965	MCU	MCU_Exon	28	28891507	28891556	50	-	28891507	28891508	CGAATTGAGATTAGCAGAAAAGCTGAGAAGAGGACCACTTTGGTGCTATG	Exon (MCU-201/MCU, exon 6 of 8)	28	28709027	28902834	193808	1	MCU-201	182480	MCU-201;MCU-202;MCU-203	MCU;MCU;MCU	0;0;0	TRUE	FALSE	FALSE	FALSE	FALSE	TRUE	FALSE	FALSE	FALSE	Exon	3	4	536656	ENSBTAG00000003876	conserved gene but different region	NA	NA	NA	NA	NA	NA	NA	NA	NA	NA	NA	NA	TRUE
cg00412772	NA	NA	NA	NA	NA	NA	NA	NA	NA	NA	NA	NA	NA	NA	NA	NA	NA	NA	NA	NA	NA	NA	NA	NA	NA	NA	NA	NA	NA	NA	NA	NA	NA	NA	NA	NA	NA	NA	NA	NA	NA	NA	NA	NA	NA	NA	NA	NA	NA
cg00412805	NA	NA	NA	NA	NA	NA	NA	NA	NA	NA	NA	NA	NA	NA	NA	NA	NA	NA	NA	NA	NA	NA	NA	NA	NA	NA	NA	NA	NA	NA	NA	NA	NA	NA	NA	NA	NA	NA	NA	NA	NA	NA	NA	NA	NA	NA	NA	NA	NA
cg00414520	DNAJC19	DNAJC19_Intron	1	85305266	85305315	50	+	85305314	85305315	GCACGTCCGTTACAAATAGGTAGTTTTGTTTCTCTTGTTGTCGCTACACG	Intron (NA, intron 1 of 3)	1	86035467	86040735	5269	1	DNAJC19-201	-730152	NA	NA	NA	TRUE	FALSE	FALSE	FALSE	FALSE	FALSE	TRUE	FALSE	FALSE	Intron	34	84	513918	ENSBTAG00000023513	mapped to different genes	NA	NA	NA	NA	NA	NA	NA	NA	NA	NA	NA	NA	TRUE
cg00416783	NA	NA	NA	NA	NA	NA	NA	NA	NA	NA	NA	NA	NA	NA	NA	NA	NA	NA	NA	NA	NA	NA	NA	NA	NA	NA	NA	NA	NA	NA	NA	NA	NA	NA	NA	NA	NA	NA	NA	NA	NA	NA	NA	NA	NA	NA	NA	NA	NA
cg00418090	EHBP1	EHBP1_Exon	11	61496992	61497041	50	-	61496992	61496993	CGCTGGTGGAGAAGCGCCTTCGCTATCTCATGGACACAGGTACGGTGCCC	Exon (EHBP1-201/EHBP1, exon 21 of 25)	11	61185353	61540443	355091	1	EHBP1-201	311639	EHBP1-201;EHBP1-202;EHBP1-203	EHBP1;EHBP1;EHBP1	0;0;0	TRUE	FALSE	FALSE	FALSE	FALSE	TRUE	TRUE	FALSE	FALSE	Exon	11	48	100300164	ENSBTAG00000044173	mapped to different genes	NA	NA	NA	NA	NA	NA	NA	NA	NA	NA	NA	NA	TRUE
cg00418401	ARAP3	ARAP3_Intergenic_upstream	7	52790178	52790227	50	-	52790226	52790227	CAGCTGGGCTCAAGCCGGGAAATGAATATAAGTTGCATTTCTATGCATCG	Distal Intergenic	7	52747335	52773654	26320	2	ARAP3-201	-16573	NA	NA	NA	FALSE	TRUE	FALSE	FALSE	FALSE	FALSE	FALSE	FALSE	TRUE	Intergenic_upstream	8	11	112447442	ENSBTAG00000015938	conserved gene and region	NA	NA	NA	NA	NA	NA	NA	NA	NA	NA	NA	NA	TRUE
cg00419202	PTBP2	PTBP2_Intergenic_upstream	3	47434891	47434940	50	-	47434939	47434940	CAGCTTAGCTGCAATTATTATGGAATGTCTGAGGTATAATTTCCCCTGCG	Distal Intergenic	3	46655713	46739928	84216	2	PTBP2-201	-695012	NA	NA	NA	FALSE	TRUE	FALSE	FALSE	FALSE	FALSE	FALSE	FALSE	TRUE	Intergenic_upstream	11	24	537341	ENSBTAG00000008809	mapped to different genes	NA	NA	NA	NA	NA	NA	NA	NA	NA	NA	NA	NA	TRUE
cg00419757	TMEM161B	TMEM161B_Intron	7	87936440	87936489	50	-	87936440	87936441	CGCAGACACCAGAACAATTATATTACAATCCCATTGGGAATGCCAGCACC	Intron (NA, intron 1 of 3)	7	87739194	87817552	78359	2	TMEM161B-201	-118937	NA	NA	NA	TRUE	FALSE	FALSE	FALSE	FALSE	FALSE	TRUE	FALSE	FALSE	Intron	6	32	510378	ENSBTAG00000008484	mapped to different genes	NA	NA	NA	NA	NA	NA	NA	NA	NA	NA	NA	NA	TRUE
cg00422594	CACNB4	CACNB4_Exon	2	44317914	44317963	50	-	44317914	44317915	CGGAAGTACAAAGTGAAATTGAAAGAATCTTTGAGTTGGCAAGATCTTTG	Exon (CACNB4-201/CACNB4, exon 11 of 14)	2	44073031	44344826	271796	1	CACNB4-201	244883	CACNB4-201;CACNB4-202;CACNB4-203;CACNB4-204	CACNB4;CACNB4;CACNB4;CACNB4	0;0;0;0	TRUE	FALSE	FALSE	FALSE	FALSE	TRUE	FALSE	FALSE	FALSE	Exon	2	2	282161	ENSBTAG00000002297	conserved gene but different region	NA	NA	NA	NA	NA	NA	NA	NA	NA	NA	NA	NA	TRUE
cg00422680	RANBP17	RANBP17_Intron	20	3145828	3145877	50	+	3145828	3145829	CGGTGTTATTGTGATTTAAATCCAAGCTCTATAAAAGAGAGCAGTTCTTT	Intron (RANBP17-203/RANBP17, intron 26 of 27)	20	2765576	3149145	383570	1	RANBP17-203	380252	RANBP17-203;RANBP17-204;RANBP17-201;RANBP17-202	RANBP17;RANBP17;RANBP17;RANBP17	0;0;0;0	TRUE	FALSE	FALSE	FALSE	FALSE	FALSE	TRUE	FALSE	FALSE	Intron	28	33	100337114	ENSBTAG00000024801	conserved gene and region	NA	NA	NA	NA	NA	NA	NA	NA	NA	NA	NA	NA	TRUE
cg00422730	MEF2C	MEF2C_Intergenic_upstream	7	88929577	88929626	50	+	88929577	88929578	CGTTTCTGTGCGTGTGCGTGTGGAAACCAGCAAGGAGTTTGACACTGATG	Distal Intergenic	7	88250406	88407702	157297	2	MEF2C-204	-521875	NA	NA	NA	FALSE	TRUE	FALSE	FALSE	FALSE	FALSE	FALSE	FALSE	TRUE	Intergenic_upstream	28	106	512254	ENSBTAG00000020701	mapped to different genes	7	88929533	88929594	62	*	62	8	0.564516129	1.878787879	0.1290322581	1.77e-06	CpGisland	TRUE
cg00423854	NA	NA	NA	NA	NA	NA	NA	NA	NA	NA	NA	NA	NA	NA	NA	NA	NA	NA	NA	NA	NA	NA	NA	NA	NA	NA	NA	NA	NA	NA	NA	NA	NA	NA	NA	NA	NA	NA	NA	NA	NA	NA	NA	NA	NA	NA	NA	NA	NA
cg00424048	GPATCH2L	GPATCH2L_Intergenic_upstream	10	87438053	87438102	50	+	87438101	87438102	AGAATTACTTAACCCTGACCCGTGTATTAGGGGCCTGTATTAATGCCGCG	Distal Intergenic	10	87459365	87517588	58224	1	GPATCH2L-201	-21263	NA	NA	NA	FALSE	TRUE	FALSE	FALSE	FALSE	FALSE	FALSE	FALSE	TRUE	Intergenic_upstream	15	17	509393	ENSBTAG00000003084	conserved gene but different region	10	87437856	87438142	287	*	287	22	0.543554007	1.05180743	0.07665505226	2.8e-12	CpGisland	TRUE
cg00424298	FAM222A	FAM222A_Promoter	17	63514713	63514762	50	+	63514761	63514762	GATAAAAGTGATTACCTTGGATGCAAATCACTTAGCAACCAATCAGGGCG	Promoter (4-5kb)	17	63456481	63510511	54031	2	FAM222A-201	-4202	FAM222A-201	FAM222A	0	FALSE	TRUE	TRUE	FALSE	FALSE	FALSE	FALSE	FALSE	FALSE	Promoter	6	17	617781	ENSBTAG00000050459	conserved gene but different region	17	63514761	63515069	309	*	309	28	0.644012945	0.875	0.09061488673	1.93e-17	CpGisland	TRUE
cg00424367	HES1	HES1_Intergenic_upstream	1	73542577	73542626	50	+	73542625	73542626	AAAAATTAATGAGTTCAGATACAGACTTGCCTTATTCCGGTCCAGCTGCG	Distal Intergenic	1	73362759	73365438	2680	2	HES1-201	-177139	NA	NA	NA	FALSE	TRUE	FALSE	FALSE	FALSE	FALSE	FALSE	FALSE	TRUE	Intergenic_upstream	8	22	539547	ENSBTAG00000000569	mapped to different genes	NA	NA	NA	NA	NA	NA	NA	NA	NA	NA	NA	NA	TRUE
cg00424624	HNRNPL	HNRNPL_Exon	18	48561334	48561383	50	+	48561382	48561383	TCATCTTAGATTGATCCAAGCCATAGACCATGAGCACAGGGCTGTCGGCG	Exon (HNRNPL-201/HNRNPL, exon 8 of 13)	18	48557658	48569498	11841	2	HNRNPL-201	8115	HNRNPL-201	HNRNPL	0	TRUE	FALSE	FALSE	FALSE	FALSE	TRUE	FALSE	FALSE	FALSE	Exon	2	6	504520	ENSBTAG00000001055	conserved gene but different region	NA	NA	NA	NA	NA	NA	NA	NA	NA	NA	NA	NA	TRUE
cg00426154	MYCBP2	MYCBP2_Exon	12	52316624	52316673	50	+	52316624	52316625	CGTTTATGCTTTAGCTGTGCTGGATGGGATCTGAGTCTGGCTAGAGCCTG	Exon (MYCBP2-201/MYCBP2, exon 16 of 81)	12	52149494	52373739	224246	2	MYCBP2-201	57066	MYCBP2-201	MYCBP2	0	TRUE	FALSE	FALSE	FALSE	FALSE	TRUE	FALSE	FALSE	FALSE	Exon	3	6	534496	ENSBTAG00000018851	conserved gene and region	NA	NA	NA	NA	NA	NA	NA	NA	NA	NA	NA	NA	TRUE
cg00426659	APAF1	APAF1_Intergenic_downstream	5	63318277	63318326	50	+	63318325	63318326	AAGTTGCTATCAAAGGAGCCCGCCAGCTTGACAGATTAATGTTCTCAGCG	Distal Intergenic	5	62784947	62872819	87873	1	APAF1-207	533330	NA	NA	NA	FALSE	TRUE	FALSE	FALSE	FALSE	FALSE	FALSE	FALSE	TRUE	Intergenic_downstream	5	14	537782	ENSBTAG00000021661	mapped to different genes	NA	NA	NA	NA	NA	NA	NA	NA	NA	NA	NA	NA	TRUE
cg00427623	CYP26B1	CYP26B1_Intron	11	12379806	12379855	50	+	12379806	12379807	CGGCGACCTCGGAAAATTCACAACCCAACTTTTGTGTTGAAAGAAAAGAA	Intron (CYP26B1-201/CYP26B1, intron 1 of 5)	11	12376837	12396521	19685	1	CYP26B1-201	2969	CYP26B1-201	CYP26B1	0	TRUE	FALSE	FALSE	FALSE	FALSE	FALSE	TRUE	FALSE	FALSE	Intron	6	14	540868	ENSBTAG00000012212	conserved gene and region	11	12379744	12380776	1033	*	1033	100	0.6592449177	0.8919936447	0.0968054211	1.98e-63	CpGisland	TRUE
cg00427871	SPRED2	SPRED2_Intergenic_upstream	11	64161168	64161217	50	+	64161216	64161217	GAATTGGTAAGATGTGATCTTAAATTAACATACTTCCTGCAGCACCTGCG	Distal Intergenic	11	63679273	63801394	122122	2	SPRED2-203	-359774	NA	NA	NA	FALSE	TRUE	FALSE	FALSE	FALSE	FALSE	FALSE	FALSE	TRUE	Intergenic_upstream	11	25	519081	ENSBTAG00000019456	conserved gene but different region	NA	NA	NA	NA	NA	NA	NA	NA	NA	NA	NA	NA	TRUE
cg00428557	NA	NA	NA	NA	NA	NA	NA	NA	NA	NA	NA	NA	NA	NA	NA	NA	NA	NA	NA	NA	NA	NA	NA	NA	NA	NA	NA	NA	NA	NA	NA	NA	NA	NA	NA	NA	NA	NA	NA	NA	NA	NA	NA	NA	NA	NA	NA	NA	NA
cg00431549	NA	NA	NA	NA	NA	NA	NA	NA	NA	NA	NA	NA	NA	NA	NA	NA	NA	NA	NA	NA	NA	NA	NA	NA	NA	NA	NA	NA	NA	NA	NA	NA	NA	NA	NA	NA	NA	NA	NA	NA	NA	NA	NA	NA	NA	NA	NA	NA	NA
cg00431974	ZFPM2	ZFPM2_Intron	14	58873398	58873447	50	+	58873398	58873399	CGGCATCGCCATCTGCACCCGACATCTGTCTCTCTATTGATCACACGGGT	Intron (ZFPM2-201/ZFPM2, intron 5 of 8)	14	58819937	59239114	419178	2	ZFPM2-201	365667	ZFPM2-201	ZFPM2	0	TRUE	FALSE	FALSE	FALSE	FALSE	FALSE	TRUE	FALSE	FALSE	Intron	35	61	784747	ENSBTAG00000001649	mapped to different genes	NA	NA	NA	NA	NA	NA	NA	NA	NA	NA	NA	NA	TRUE
cg00433042	TFAP2A	TFAP2A_Intergenic_downstream	23	45639239	45639288	50	-	45639239	45639240	CGTAGATGTAACAAAATAATGAGGCGAATGAACCCTAACTGTACATACTC	Downstream (1-2kb)	23	45622111	45636986	14876	1	TFAP2A-204	17177	TFAP2A-201;TFAP2A-202;TFAP2A-203;TFAP2A-204;TFAP2A-205	TFAP2A;TFAP2A;TFAP2A;TFAP2A;TFAP2A	0;0;0;0;0	FALSE	TRUE	FALSE	FALSE	FALSE	FALSE	FALSE	FALSE	FALSE	Intergenic_downstream	31	69	505849	ENSBTAG00000001250	conserved gene but different region	NA	NA	NA	NA	NA	NA	NA	NA	NA	NA	NA	NA	TRUE
cg00434962	TLE3	TLE3_Promoter	10	16971838	16971887	50	-	16971838	16971839	CGAGCACGAGGTCTGAACTGCCGCGAGAGCAGTTCCAAATAGGGACTGAA	Promoter (1-2kb)	10	16924636	16970803	46168	2	TLE3-202	-1084	TLE3-201;TLE3-202	TLE3;TLE3	0;0	FALSE	TRUE	TRUE	FALSE	FALSE	FALSE	FALSE	FALSE	FALSE	Promoter	14	39	514326	ENSBTAG00000015580	conserved gene but different region	NA	NA	NA	NA	NA	NA	NA	NA	NA	NA	NA	NA	TRUE
cg00436603	NA	NA	NA	NA	NA	NA	NA	NA	NA	NA	NA	NA	NA	NA	NA	NA	NA	NA	NA	NA	NA	NA	NA	NA	NA	NA	NA	NA	NA	NA	NA	NA	NA	NA	NA	NA	NA	NA	NA	NA	NA	NA	NA	NA	NA	NA	NA	NA	NA
cg00436746	TFAP2A	TFAP2A_Intergenic_downstream	23	45639199	45639248	50	+	45639199	45639200	CGGTTATTTATTATTTCCTAGAGAGACTGGTTAACTGTAACGTAGATGTA	Distal Intergenic	23	45622111	45636986	14876	1	TFAP2A-205	17088	TFAP2A-201;TFAP2A-202;TFAP2A-203;TFAP2A-204;TFAP2A-205	TFAP2A;TFAP2A;TFAP2A;TFAP2A;TFAP2A	0;0;0;0;0	FALSE	TRUE	FALSE	FALSE	FALSE	FALSE	FALSE	FALSE	TRUE	Intergenic_downstream	31	69	505849	ENSBTAG00000001250	conserved gene but different region	NA	NA	NA	NA	NA	NA	NA	NA	NA	NA	NA	NA	TRUE
cg00437193	TFAP2D	TFAP2D_Exon	23	23279195	23279244	50	+	23279195	23279196	CGACGGATCAAACAGCTACCGTTTGATGCAGCTTGGCTGTCTGGAGTCAG	Exon (TFAP2D-201/TFAP2D, exon 2 of 8)	23	23277603	23337345	59743	1	TFAP2D-201	1592	TFAP2D-201	TFAP2D	0	TRUE	FALSE	FALSE	FALSE	FALSE	TRUE	FALSE	FALSE	FALSE	Exon	14	33	539910	ENSBTAG00000020425	conserved gene and region	NA	NA	NA	NA	NA	NA	NA	NA	NA	NA	NA	NA	TRUE
cg00437358	CASZ1	CASZ1_Intron	16	42872977	42873026	50	-	42873025	42873026	CTTTAAAACAGCCTTGTAAATAAGCAAACACTCGGTGCCAAGCACCTTCG	Intron (CASZ1-201/CASZ1, intron 1 of 19)	16	42838570	42957501	118932	1	CASZ1-201	34407	CASZ1-201	CASZ1	0	TRUE	FALSE	FALSE	FALSE	FALSE	FALSE	TRUE	FALSE	FALSE	Intron	90	129	536765	ENSBTAG00000019818	conserved gene and region	NA	NA	NA	NA	NA	NA	NA	NA	NA	NA	NA	NA	TRUE
cg00438646	MYOZ2	MYOZ2_Promoter	6	6136052	6136101	50	-	6136100	6136101	ACTGGCTATATATAGCACCAAATACTTTAGCTACTCATATCTTCCTGGCG	Promoter (<=1kb)	6	6097581	6135997	38417	2	MYOZ2-201	-104	MYOZ2-201	MYOZ2	-55	FALSE	TRUE	TRUE	FALSE	FALSE	FALSE	FALSE	FALSE	FALSE	Promoter	1	1	540487	ENSBTAG00000002574	conserved gene and region	NA	NA	NA	NA	NA	NA	NA	NA	NA	NA	NA	NA	TRUE
cg00438946	HMGA1	HMGA1_Exon	23	8324077	8324126	50	+	8324077	8324078	CGACCAGGGTGATGAGGAAGAAGGGCCCCAACACATAGCCCACCATGGAG	Exon (NA, exon 2 of 4)	23	8316901	8320384	3484	1	HMGA1-203	7176	HMGA1-201;HMGA1-202;HMGA1-203	HMGA1;HMGA1;HMGA1	10234;9877;7176	TRUE	FALSE	FALSE	FALSE	FALSE	TRUE	FALSE	FALSE	FALSE	Exon	1	1	618849	ENSBTAG00000034529	mapped to different genes	NA	NA	NA	NA	NA	NA	NA	NA	NA	NA	NA	NA	TRUE
cg00439117	RNF220	RNF220_Intron	3	101384640	101384689	50	-	101384688	101384689	GACAATGCAATTATCCAGTGTGGAGGCAGGGAGTTGGCGTGTGTCAAACG	Intron (RNF220-201/RNF220, intron 4 of 10)	3	101373593	101392996	19404	2	RNF220-201	8307	RNF220-201;RNF220-202;RNF220-203	RNF220;RNF220;RNF220	0;0;0	TRUE	FALSE	FALSE	FALSE	FALSE	FALSE	TRUE	FALSE	FALSE	Intron	134	154	616005	ENSBTAG00000012355	conserved gene and region	3	101384677	101384768	92	*	92	10	0.597826087	1.226666667	0.1086956522	2.71e-07	CpGisland	TRUE
cg00439253	SMURF2	SMURF2_Exon	19	48753686	48753735	50	+	48753686	48753687	CGGATCTCCCATCCAGGAGGCAATGGACCAAGCTCTTCACAATTGATGTT	Exon (SMURF2-201/SMURF2, exon 9 of 18)	19	48732717	48778477	45761	2	SMURF2-201	24742	SMURF2-201;SMURF2-202	SMURF2;SMURF2	0;0	TRUE	FALSE	FALSE	FALSE	FALSE	TRUE	FALSE	FALSE	FALSE	Exon	3	4	540826	ENSBTAG00000019853	conserved gene but different region	NA	NA	NA	NA	NA	NA	NA	NA	NA	NA	NA	NA	TRUE
cg00439445	NA	NA	NA	NA	NA	NA	NA	NA	NA	NA	NA	NA	NA	NA	NA	NA	NA	NA	NA	NA	NA	NA	NA	NA	NA	NA	NA	NA	NA	NA	NA	NA	NA	NA	NA	NA	NA	NA	NA	NA	NA	NA	NA	NA	NA	NA	NA	NA	NA
cg00439981	NA	NA	NA	NA	NA	NA	NA	NA	NA	NA	NA	NA	NA	NA	NA	NA	NA	NA	NA	NA	NA	NA	NA	NA	NA	NA	NA	NA	NA	NA	NA	NA	NA	NA	NA	NA	NA	NA	NA	NA	NA	NA	NA	NA	NA	NA	NA	NA	NA
cg00440980	NA	NA	NA	NA	NA	NA	NA	NA	NA	NA	NA	NA	NA	NA	NA	NA	NA	NA	NA	NA	NA	NA	NA	NA	NA	NA	NA	NA	NA	NA	NA	NA	NA	NA	NA	NA	NA	NA	NA	NA	NA	NA	NA	NA	NA	NA	NA	NA	NA
cg00441553	MCTP1	MCTP1_Intron	7	94215893	94215942	50	+	94215941	94215942	GAAGTGTGAAATCAGACCTCATGAGTTGAACGGTTCCCCAGGGAACGCCG	Intron (MCTP1-201/MCTP1, intron 12 of 22)	7	94029771	94398651	368881	2	MCTP1-201	182709	MCTP1-201;MCTP1-202;MCTP1-203;MCTP1-204	MCTP1;MCTP1;MCTP1;MCTP1	0;0;0;0	TRUE	FALSE	FALSE	FALSE	FALSE	FALSE	TRUE	FALSE	FALSE	Intron	17	22	533635	ENSBTAG00000054976	conserved gene and region	NA	NA	NA	NA	NA	NA	NA	NA	NA	NA	NA	NA	TRUE
cg00442423	MARCHF3	MARCHF3_Exon	7	27066139	27066188	50	-	27066187	27066188	TCAAACACCAGCTACTGTGAACTCTGCCACTTCAGGTTTGCAGTCGAGCG	Exon (MARCHF3-201/MARCHF3, exon 3 of 5)	7	26947768	27104258	156491	1	MARCHF3-201	118371	MARCHF3-201	MARCHF3	0	TRUE	FALSE	FALSE	FALSE	FALSE	TRUE	FALSE	FALSE	FALSE	Exon	6	7	520348	ENSBTAG00000006797	conserved gene and region	NA	NA	NA	NA	NA	NA	NA	NA	NA	NA	NA	NA	TRUE
cg00443041	WSB1	WSB1_threeUTR	19	18999841	18999890	50	-	18999889	18999890	TACCGGGCTGGGGGCGACCTTTACCATAGGATGAAGTAACCTTGCATTCG	3' UTR	19	18989423	18999917	10495	1	WSB1-201	10418	WSB1-201;WSB1-202	WSB1;WSB1	0;0	TRUE	FALSE	FALSE	FALSE	TRUE	TRUE	TRUE	FALSE	FALSE	threeUTR	7	7	614851	ENSBTAG00000005008	conserved gene and region	NA	NA	NA	NA	NA	NA	NA	NA	NA	NA	NA	NA	TRUE
cg00443833	NA	NA	NA	NA	NA	NA	NA	NA	NA	NA	NA	NA	NA	NA	NA	NA	NA	NA	NA	NA	NA	NA	NA	NA	NA	NA	NA	NA	NA	NA	NA	NA	NA	NA	NA	NA	NA	NA	NA	NA	NA	NA	NA	NA	NA	NA	NA	NA	NA
cg00444649	RSRC1	RSRC1_Intron	1	109381690	109381739	50	+	109381738	109381739	TATCAATCACTGCCTCCTGTCCACTCAATCCACTTTTGATTTATCAGCCG	Intron (RSRC1-201/RSRC1, intron 2 of 8)	1	108967043	109414482	447440	2	RSRC1-202	32743	RSRC1-202;RSRC1-201	RSRC1;RSRC1	0;0	TRUE	FALSE	FALSE	FALSE	FALSE	FALSE	TRUE	FALSE	FALSE	Intron	33	33	509437	ENSBTAG00000031561	conserved gene and region	NA	NA	NA	NA	NA	NA	NA	NA	NA	NA	NA	NA	TRUE
cg00444928	RORA	RORA_Intergenic_upstream	10	48786711	48786760	50	+	48786711	48786712	CGTACTGTGGCACAATGTATCCCTGGAATTCATAAGTAGGTTGTTTAAAT	Distal Intergenic	10	48892525	49692318	799794	1	RORA-201	-105765	NA	NA	NA	FALSE	TRUE	FALSE	FALSE	FALSE	FALSE	FALSE	FALSE	TRUE	Intergenic_upstream	2	25	535597	ENSBTAG00000015904	conserved gene but different region	NA	NA	NA	NA	NA	NA	NA	NA	NA	NA	NA	NA	TRUE
cg00445879	HOXA6	HOXA6_Exon	4	68895163	68895212	50	-	68895211	68895212	CTACGAGTACGGGGCCTCGTGTTTCTATTCTGATAAGGACCTCAGTGGCG	Promoter (<=1kb)	4	68894951	68898550	3600	1	HOXA6-201	212	HOXA6-201;HOXA5-201	HOXA6;HOXA5	0;0	TRUE	FALSE	TRUE	FALSE	FALSE	TRUE	FALSE	FALSE	FALSE	Exon	5	12	100848736	ENSBTAG00000024341	mapped to different genes	4	68895211	68895391	181	*	181	15	0.6464088398	0.8004127358	0.08287292818	4.94e-09	CpGisland	TRUE
cg00445959	NA	NA	NA	NA	NA	NA	NA	NA	NA	NA	NA	NA	NA	NA	NA	NA	NA	NA	NA	NA	NA	NA	NA	NA	NA	NA	NA	NA	NA	NA	NA	NA	NA	NA	NA	NA	NA	NA	NA	NA	NA	NA	NA	NA	NA	NA	NA	NA	NA
cg00447136	NA	NA	NA	NA	NA	NA	NA	NA	NA	NA	NA	NA	NA	NA	NA	NA	NA	NA	NA	NA	NA	NA	NA	NA	NA	NA	NA	NA	NA	NA	NA	NA	NA	NA	NA	NA	NA	NA	NA	NA	NA	NA	NA	NA	NA	NA	NA	NA	NA
cg00449321	TAS1R2	TAS1R2_Intergenic_downstream	2	133899322	133899371	50	-	133899322	133899323	CGGAGACCTAGAAGGCGGCCTATGTTTTTTAAAAAGCAGCGGACAAAAAT	Distal Intergenic	2	133800882	133813306	12425	1	TAS1R2-201	98489	NA	NA	NA	FALSE	TRUE	FALSE	FALSE	FALSE	FALSE	FALSE	FALSE	TRUE	Intergenic_downstream	2	2	529847	ENSBTAG00000015246	conserved gene and region	NA	NA	NA	NA	NA	NA	NA	NA	NA	NA	NA	NA	TRUE
cg00449726	SPTSSA	SPTSSA_Intergenic_downstream	21	44700407	44700456	50	+	44700455	44700456	AGTGTCCTAAACCAAATTAACCATCGAAATAGATTATCATAAAAATAACG	Distal Intergenic	21	44882558	44901774	19217	2	SPTSSA-201	201318	NA	NA	NA	FALSE	TRUE	FALSE	FALSE	FALSE	FALSE	FALSE	FALSE	TRUE	Intergenic_downstream	3	3	615641	ENSBTAG00000013981	mapped to different genes	NA	NA	NA	NA	NA	NA	NA	NA	NA	NA	NA	NA	TRUE
cg00450713	CCNL1	CCNL1_Exon	1	110460780	110460829	50	-	110460780	110460781	CGCTCCTTTGAGAGGTCCCATAAAAGCAAGCACCATGGTGGCAGTCGCTC	Exon (CCNL1-201/CCNL1, exon 11 of 11)	1	110447554	110461439	13886	1	CCNL1-201	13226	CCNL1-201	CCNL1	0	TRUE	FALSE	FALSE	FALSE	FALSE	TRUE	FALSE	FALSE	FALSE	Exon	5	7	514613	ENSBTAG00000003851	conserved gene but different region	NA	NA	NA	NA	NA	NA	NA	NA	NA	NA	NA	NA	TRUE
cg00450884	FAM205C	FAM205C_Intergenic_downstream	8	58928076	58928125	50	+	58928076	58928077	CGTTATGTAAACTACACAGCTGTCCAAGCAATTAAGATATGATTTTGGGA	Distal Intergenic	8	59176689	59182194	5506	2	FAM205C-201	254069	NA	NA	NA	FALSE	TRUE	FALSE	FALSE	FALSE	FALSE	FALSE	FALSE	TRUE	Intergenic_downstream	9	9	767962	ENSBTAG00000017338	mapped to different genes	NA	NA	NA	NA	NA	NA	NA	NA	NA	NA	NA	NA	TRUE
cg00450891	CLPB	CLPB_Intron	15	51925939	51925988	50	+	51925987	51925988	CCCAGTCTCACAGGATTTTAATTACTGGTTTGGGGCAGCAGAGATAGGCG	Intron (CLPB-201/CLPB, intron 5 of 14)	15	51880779	52022991	142213	2	CLPB-202	97003	CLPB-202;CLPB-203;CLPB-201	CLPB;CLPB;CLPB	0;0;0	TRUE	FALSE	FALSE	FALSE	FALSE	FALSE	TRUE	FALSE	FALSE	Intron	20	20	520639	ENSBTAG00000001280	conserved gene and region	NA	NA	NA	NA	NA	NA	NA	NA	NA	NA	NA	NA	TRUE
cg00450910	HECTD1	HECTD1_Exon	21	41747656	41747705	50	-	41747704	41747705	TCACAAACTTCTTTTAACAGTGCTTCAGAGCAAAAATGAATCATTTTTCG	Exon (HECTD1-201/HECTD1, exon 10 of 42)	21	41701589	41776463	74875	2	HECTD1-201	28758	HECTD1-201;HECTD1-202	HECTD1;HECTD1	0;0	TRUE	FALSE	FALSE	FALSE	FALSE	TRUE	FALSE	FALSE	FALSE	Exon	19	19	536240	ENSBTAG00000032477	conserved gene and region	NA	NA	NA	NA	NA	NA	NA	NA	NA	NA	NA	NA	TRUE
cg00451044	TENM2	TENM2_Exon	7	80053903	80053952	50	+	80053903	80053904	CGATGATGTGGCAACAATGCCATCTGGAGGCAAAGGTGAGGTTACAGCTG	Exon (TENM2-201/TENM2, exon 5 of 28)	7	79741698	80300928	559231	1	TENM2-201	312205	TENM2-201;TENM2-202;TENM2-203;TENM2-204;TENM2-205;TENM2-206;TENM2-207;TENM2-208	TENM2;TENM2;TENM2;TENM2;TENM2;TENM2;TENM2;TENM2	0;0;0;0;0;0;0;0	TRUE	FALSE	FALSE	FALSE	FALSE	TRUE	TRUE	FALSE	FALSE	Exon	18	90	100138541	ENSBTAG00000025071	conserved gene and region	NA	NA	NA	NA	NA	NA	NA	NA	NA	NA	NA	NA	TRUE
cg00452125	MRM1	MRM1_Intergenic_downstream	19	13048391	13048440	50	-	13048391	13048392	CGGAAGGAACCCATCACCTGACTCCTGGTTTAATGTCCCATGAAAATATC	Distal Intergenic	19	12941110	12950393	9284	1	MRM1-201	107330	NA	NA	NA	FALSE	TRUE	FALSE	FALSE	FALSE	FALSE	FALSE	FALSE	TRUE	Intergenic_downstream	42	42	526282	ENSBTAG00000010311	conserved gene and region	NA	NA	NA	NA	NA	NA	NA	NA	NA	NA	NA	NA	TRUE
cg00453591	DNM3	DNM3_Exon	16	39625374	39625423	50	+	39625422	39625423	ACTGTACAACGGCATTGTCCTGAACAGGTAGTCTGAACACTGGGGCGACG	Exon (bta-mir-199a-1-201/bta-mir-199a-1-201, exon 1 of 1)	16	39259084	39909380	650297	1	DNM3-203	366290	DNM3-203;DNM3-204;DNM3-205;DNM3-206;DNM3-202;DNM3-201;DNM3-207	DNM3;DNM3;DNM3;DNM3;DNM3;DNM3;DNM3	0;0;0;0;0;0;0	TRUE	FALSE	FALSE	FALSE	FALSE	TRUE	TRUE	FALSE	FALSE	Exon	4	6	506315	ENSBTAG00000014319	mapped to different genes	NA	NA	NA	NA	NA	NA	NA	NA	NA	NA	NA	NA	TRUE
cg00454274	GLIS1	GLIS1_Intron	3	92483680	92483729	50	+	92483728	92483729	ATTGTCATCATTTACAATAAGAATCATGATCTGTTTATGGCAGAGTCCCG	Intron (GLIS1-201/GLIS1, intron 2 of 10)	3	92479529	92739937	260409	1	GLIS1-201	4151	GLIS1-201;GLIS1-202	GLIS1;GLIS1	0;0	TRUE	FALSE	FALSE	FALSE	FALSE	FALSE	TRUE	FALSE	FALSE	Intron	11	12	541222	ENSBTAG00000017986	conserved gene and region	NA	NA	NA	NA	NA	NA	NA	NA	NA	NA	NA	NA	TRUE
cg00454305	NA	NA	NA	NA	NA	NA	NA	NA	NA	NA	NA	NA	NA	NA	NA	NA	NA	NA	NA	NA	NA	NA	NA	NA	NA	NA	NA	NA	NA	NA	NA	NA	NA	NA	NA	NA	NA	NA	NA	NA	NA	NA	NA	NA	NA	NA	NA	NA	NA
cg00455143	BCOR	BCOR_Promoter	X	103402166	103402215	50	-	103402214	103402215	AAAAATAATTTTCTTTCAACGATATGCAATGTATTAGTCACTTGTTATCG	Promoter (6-7kb)	30	103408842	103432576	23735	1	BCOR-201	-6676	NA	NA	NA	FALSE	TRUE	TRUE	FALSE	FALSE	FALSE	FALSE	FALSE	FALSE	Promoter	19	159	784529	ENSBTAG00000047339	conserved gene but different region	X	103402185	103402317	133	*	133	12	0.5563909774	1.166666667	0.09022556391	9.71e-08	CpGisland	TRUE
cg00455362	LOXL1	LOXL1_Exon	21	34668124	34668173	50	-	34668124	34668125	CGCTTGAGGTTGCCGAAGTCACAGGTGCTGTCCTCCAGGCAGAAACTGGC	Exon (LOXL1-201/LOXL1, exon 4 of 7)	21	34663151	34687592	24442	2	LOXL1-201	19419	LOXL1-201	LOXL1	0	TRUE	FALSE	FALSE	FALSE	FALSE	TRUE	FALSE	FALSE	FALSE	Exon	4	4	281903	ENSBTAG00000009086	conserved gene but different region	NA	NA	NA	NA	NA	NA	NA	NA	NA	NA	NA	NA	TRUE
cg00455875	TSHZ3	TSHZ3_Intergenic_downstream	18	41649274	41649323	50	+	41649322	41649323	CCTGAGATAAGATTTAAGTATTCATATTTCTATCATGTTAATACAACACG	Distal Intergenic	18	41847634	41916280	68647	2	TSHZ3-201	266957	NA	NA	NA	FALSE	TRUE	FALSE	FALSE	FALSE	FALSE	FALSE	FALSE	TRUE	Intergenic_downstream	30	77	540209	ENSBTAG00000002687	mapped to different genes	NA	NA	NA	NA	NA	NA	NA	NA	NA	NA	NA	NA	TRUE
cg00456768	TBC1D5	TBC1D5_Intron	1	154421867	154421916	50	+	154421867	154421868	CGCATCTTTACTTAGCTACACCAGAATGAGGAATAAAGGGGTTTACATAT	Intron (TBC1D5-201/TBC1D5, intron 3 of 22)	1	154096128	154616588	520461	2	TBC1D5-203	194672	TBC1D5-203;TBC1D5-201;TBC1D5-202;TBC1D5-204	TBC1D5;TBC1D5;TBC1D5;TBC1D5	0;0;0;0	TRUE	FALSE	FALSE	FALSE	FALSE	FALSE	TRUE	FALSE	FALSE	Intron	13	27	614554	ENSBTAG00000030581	conserved gene and region	NA	NA	NA	NA	NA	NA	NA	NA	NA	NA	NA	NA	TRUE
cg00457583	DPYD	DPYD_Exon	3	45521631	45521680	50	-	45521631	45521632	CGAGAAGCAATGAGGTAAGTCTGGGTCACCATAGCAACAGTCACAGATGT	Exon (DPYD-201/DPYD, exon 3 of 23)	3	45408337	46330781	922445	1	DPYD-201	113294	DPYD-201;DPYD-202;DPYD-203;DPYD-204;DPYD-205;DPYD-206	DPYD;DPYD;DPYD;DPYD;DPYD;DPYD	0;0;0;0;0;0	TRUE	FALSE	FALSE	FALSE	FALSE	TRUE	TRUE	FALSE	FALSE	Exon	9	30	281124	ENSBTAG00000031358	conserved gene and region	NA	NA	NA	NA	NA	NA	NA	NA	NA	NA	NA	NA	TRUE
cg00458124	PTPN5	PTPN5_threeUTR	29	26050215	26050264	50	+	26050263	26050264	TATCTTGGAGCCACGTGTTTTTATTGCTGACTTTAAATATTTATCCCACG	3' UTR	29	25991833	26050347	58515	1	PTPN5-201	58382	PTPN5-201;PTPN5-202	PTPN5;PTPN5	0;0	TRUE	FALSE	FALSE	FALSE	TRUE	TRUE	FALSE	FALSE	FALSE	threeUTR	3	4	615850	ENSBTAG00000020257	conserved gene and region	NA	NA	NA	NA	NA	NA	NA	NA	NA	NA	NA	NA	TRUE
cg00458681	NA	NA	NA	NA	NA	NA	NA	NA	NA	NA	NA	NA	NA	NA	NA	NA	NA	NA	NA	NA	NA	NA	NA	NA	NA	NA	NA	NA	NA	NA	NA	NA	NA	NA	NA	NA	NA	NA	NA	NA	NA	NA	NA	NA	NA	NA	NA	NA	NA
cg00458823	PKNOX2	PKNOX2_Promoter	29	28801272	28801321	50	+	28801272	28801273	CGGTAGGAAGATCTAATGGACAATTGCCGCTATCAGGGGGAATTAAATTG	Promoter (8-9kb)	29	28809868	28892935	83068	1	PKNOX2-201	-8547	NA	NA	NA	FALSE	TRUE	TRUE	FALSE	FALSE	FALSE	FALSE	FALSE	FALSE	Promoter	4	36	617454	ENSBTAG00000000052	conserved gene but different region	NA	NA	NA	NA	NA	NA	NA	NA	NA	NA	NA	NA	TRUE
cg00459263	LHX2	LHX2_Intron	11	95130998	95131047	50	-	95130998	95130999	CGATGGGTTAATAACAGATCACGAGTAAATTATTCATGATTTTACGAGCT	Intron (LHX2-201/LHX2, intron 3 of 4)	11	95125097	95144837	19741	1	LHX2-201	5901	LHX2-201	LHX2	0	TRUE	FALSE	FALSE	FALSE	FALSE	FALSE	TRUE	FALSE	FALSE	Intron	8	34	783763	ENSBTAG00000010990	conserved gene and region	NA	NA	NA	NA	NA	NA	NA	NA	NA	NA	NA	NA	TRUE
cg00462525	TBR1	TBR1_Exon	2	34965372	34965421	50	+	34965420	34965421	GCAGGCGGGGCTGGTACTTGTGCAAGGACTGTAAAACCACCATCTGTCCG	Exon (TBR1-201/TBR1, exon 4 of 6)	2	34958624	34968526	9903	2	TBR1-201	3105	TBR1-201	TBR1	0	TRUE	FALSE	FALSE	FALSE	FALSE	TRUE	TRUE	FALSE	FALSE	Exon	17	29	505142	ENSBTAG00000021692	conserved gene and region	2	34965420	34965636	217	*	217	29	0.7004608295	1.094244479	0.133640553	3.01e-23	CpGisland	TRUE
cg00462994	NA	NA	NA	NA	NA	NA	NA	NA	NA	NA	NA	NA	NA	NA	NA	NA	NA	NA	NA	NA	NA	NA	NA	NA	NA	NA	NA	NA	NA	NA	NA	NA	NA	NA	NA	NA	NA	NA	NA	NA	NA	NA	NA	NA	NA	NA	NA	NA	NA
cg00463693	TPM3	TPM3_Intron	3	16343125	16343174	50	-	16343125	16343126	CGTCTCTACAGCCAACTTGAGCGAAACCGCCTGCTTTCTAATGAGCTGAA	Intron (TPM3-203/TPM3, intron 7 of 7)	3	16324934	16346043	21110	1	TPM3-203	18191	TPM3-203;NUP210L-201	TPM3;NUP210L	0;-3949	TRUE	FALSE	FALSE	FALSE	FALSE	FALSE	TRUE	FALSE	FALSE	Intron	4	7	497019	ENSBTAG00000033217	conserved gene but different region	NA	NA	NA	NA	NA	NA	NA	NA	NA	NA	NA	NA	TRUE
cg00464569	PBX1	PBX1_Intergenic_upstream	3	4419648	4419697	50	+	4419696	4419697	CTAAAATATCATTAACATGTCTCTTGATCATTAGCATAACGTATGAGGCG	Distal Intergenic	3	4187268	4246502	59235	2	PBX1-203	-173146	NA	NA	NA	FALSE	TRUE	FALSE	FALSE	FALSE	FALSE	FALSE	FALSE	TRUE	Intergenic_upstream	24	79	540688	ENSBTAG00000013801	conserved gene but different region	3	4419687	4419767	81	*	81	9	0.5802469136	1.35	0.1111111111	1.12e-06	CpGisland	TRUE
cg00464610	ESRRG	ESRRG_Intron	16	19933699	19933748	50	-	19933699	19933700	CGCTAAACAGAGCTGCACAGATGGAGGGATATTAAATGCCGCACTGGAAA	Intron (ESRRG-201/ESRRG, intron 5 of 6)	16	19907145	20149352	242208	2	ESRRG-204	215604	ESRRG-204;ESRRG-203;ESRRG-202;ESRRG-201	ESRRG;ESRRG;ESRRG;ESRRG	0;0;0;0	TRUE	FALSE	FALSE	FALSE	FALSE	FALSE	TRUE	FALSE	FALSE	Intron	42	62	536732	ENSBTAG00000010392	conserved gene and region	NA	NA	NA	NA	NA	NA	NA	NA	NA	NA	NA	NA	TRUE
cg00464803	MEIS2	MEIS2_Exon	10	32767539	32767588	50	+	32767587	32767588	GGTCGCCAGCTCGCACTTCTCAAAGACCAGAGCTAACAGAGGAAACAACG	Exon (MEIS2-201/MEIS2, exon 3 of 13)	10	32547550	32770601	223052	2	MEIS2-201	3013	MEIS2-201;MEIS2-202;MEIS2-203	MEIS2;MEIS2;MEIS2	0;0;0	TRUE	FALSE	FALSE	FALSE	FALSE	TRUE	FALSE	FALSE	FALSE	Exon	10	117	539573	ENSBTAG00000003172	conserved gene but different region	NA	NA	NA	NA	NA	NA	NA	NA	NA	NA	NA	NA	TRUE
cg00465284	LRRTM1	LRRTM1_fiveUTR	11	55211459	55211508	50	+	55211459	55211460	CGCACAATCGTGAGCAGCTTACGACACTCAGTGAGCAGTAGGTGCCTGTG	Promoter (<=1kb)	11	55211496	55214132	2637	1	LRRTM1-201	0	CTNNA2-202;LRRTM1-201	CTNNA2;LRRTM1	0;0	TRUE	FALSE	TRUE	TRUE	FALSE	TRUE	TRUE	FALSE	FALSE	fiveUTR	3	3	538452	ENSBTAG00000054157	mapped to different genes	11	55211451	55211704	254	*	254	31	0.7086614173	0.9731800766	0.1220472441	1.86e-23	CpGisland	TRUE
cg00465985	CHAMP1	CHAMP1_Exon	12	87095934	87095983	50	+	87095934	87095935	CGTGCTATGAAAAAAGGTGCTGTTTTGCATCATTTGGTTAATAAGCATAA	Exon (CHAMP1-201/CHAMP1, exon 3 of 3)	12	87088127	87097222	9096	1	CHAMP1-201	7807	CHAMP1-201	CHAMP1	0	TRUE	FALSE	FALSE	FALSE	FALSE	TRUE	FALSE	FALSE	FALSE	Exon	2	2	100137827	ENSBTAG00000020861	conserved gene and region	NA	NA	NA	NA	NA	NA	NA	NA	NA	NA	NA	NA	TRUE
cg00466720	ARID1A	ARID1A_Exon	2	126410783	126410832	50	+	126410783	126410784	CGCTTGGCAAGAGAATCCTGCCAGTCCAGAAGGGTACACAGTGGGGTCTC	Exon (ARID1A-201/ARID1A, exon 20 of 20)	2	126408497	126477024	68528	2	ARID1A-201	66192	ARID1A-201;ARID1A-203;ARID1A-202	ARID1A;ARID1A;ARID1A	0;0;0	TRUE	FALSE	FALSE	FALSE	FALSE	TRUE	FALSE	FALSE	FALSE	Exon	14	31	540181	ENSBTAG00000001024	conserved gene but different region	NA	NA	NA	NA	NA	NA	NA	NA	NA	NA	NA	NA	TRUE
cg00466950	NA	NA	NA	NA	NA	NA	NA	NA	NA	NA	NA	NA	NA	NA	NA	NA	NA	NA	NA	NA	NA	NA	NA	NA	NA	NA	NA	NA	NA	NA	NA	NA	NA	NA	NA	NA	NA	NA	NA	NA	NA	NA	NA	NA	NA	NA	NA	NA	NA
cg00467357	PICALM	PICALM_Exon	29	9602007	9602056	50	-	9602055	9602056	TAATTGTTCTCCCTGGGAAAAACAGAATGGCATGCATTTTCCACAATACG	Exon (PICALM-201/PICALM, exon 18 of 20)	29	9519111	9619246	100136	1	PICALM-201	82896	PICALM-201;PICALM-202;PICALM-203;PICALM-204;PICALM-205;PICALM-206;PICALM-207;PICALM-208	PICALM;PICALM;PICALM;PICALM;PICALM;PICALM;PICALM;PICALM	0;0;0;0;0;0;0;0	TRUE	FALSE	FALSE	FALSE	FALSE	TRUE	TRUE	FALSE	FALSE	Exon	3	4	513579	ENSBTAG00000001657	conserved gene and region	NA	NA	NA	NA	NA	NA	NA	NA	NA	NA	NA	NA	TRUE
cg00469450	CTCF	CTCF_Exon	18	35176768	35176817	50	+	35176768	35176769	CGGTTTACCCAAAGTGGTACCATGAAGATGCACATTTTACAGAAGCACAC	Exon (CTCF-201/CTCF, exon 6 of 11)	18	35149908	35189850	39943	1	CTCF-201	26860	CTCF-201	CTCF	0	TRUE	FALSE	FALSE	FALSE	FALSE	TRUE	FALSE	FALSE	FALSE	Exon	7	8	517097	ENSBTAG00000013757	conserved gene and region	NA	NA	NA	NA	NA	NA	NA	NA	NA	NA	NA	NA	TRUE
cg00470694	MCTP1	MCTP1_Intron	7	94215606	94215655	50	-	94215654	94215655	AAATTCATTTCATGCATATCTCATTTGCTTCTTAGCTGATATTTACCACG	Intron (MCTP1-201/MCTP1, intron 12 of 22)	7	94029771	94398651	368881	2	MCTP1-201	182996	MCTP1-201;MCTP1-202;MCTP1-203;MCTP1-204	MCTP1;MCTP1;MCTP1;MCTP1	0;0;0;0	TRUE	FALSE	FALSE	FALSE	FALSE	FALSE	TRUE	FALSE	FALSE	Intron	17	22	533635	ENSBTAG00000054976	conserved gene and region	NA	NA	NA	NA	NA	NA	NA	NA	NA	NA	NA	NA	TRUE
cg00470955	RBFOX1	RBFOX1_Intergenic_upstream	25	6198892	6198941	50	+	6198892	6198893	CGTGGGCATGTGTCCCCAGCTTTCGTGTGCCTTGACTTTTATGTACTTAC	Distal Intergenic	25	6424841	6638491	213651	1	RBFOX1-201	-225900	NA	NA	NA	FALSE	TRUE	FALSE	FALSE	FALSE	FALSE	FALSE	FALSE	TRUE	Intergenic_upstream	19	36	521304	ENSBTAG00000007210	conserved gene but different region	25	6198783	6198916	134	*	134	14	0.6940298507	0.8677150786	0.1044776119	7.82e-10	CpGisland	TRUE
cg00470976	NA	NA	NA	NA	NA	NA	NA	NA	NA	NA	NA	NA	NA	NA	NA	NA	NA	NA	NA	NA	NA	NA	NA	NA	NA	NA	NA	NA	NA	NA	NA	NA	NA	NA	NA	NA	NA	NA	NA	NA	NA	NA	NA	NA	NA	NA	NA	NA	NA
cg00471170	VTI1A	VTI1A_Intron	26	33052445	33052494	50	-	33052493	33052494	ATTAAATTCCCAGGTGAGGCAATTTAAGCAATTGCTTTGCCATGTGCACG	Intron (VTI1A-202/VTI1A, intron 3 of 7)	26	32977191	33345647	368457	1	VTI1A-201	75254	VTI1A-201;VTI1A-202;VTI1A-203	VTI1A;VTI1A;VTI1A	0;0;0	TRUE	FALSE	FALSE	FALSE	FALSE	FALSE	TRUE	FALSE	FALSE	Intron	25	29	780850	ENSBTAG00000050055	conserved gene and region	NA	NA	NA	NA	NA	NA	NA	NA	NA	NA	NA	NA	TRUE
cg00471663	MAP2K5	MAP2K5_Intron	10	14620463	14620512	50	+	14620511	14620512	GTTTATTCAGCATTCACAGGGAGCAGCTAATTGTCTATGAAGGGCCCCCG	Intron (MAP2K5-201/MAP2K5, intron 22 of 22)	10	14382469	14672701	290233	1	MAP2K5-202	237994	MAP2K5-202;MAP2K5-201	MAP2K5;MAP2K5	0;0	TRUE	FALSE	FALSE	FALSE	FALSE	FALSE	TRUE	FALSE	FALSE	Intron	43	46	100295732	ENSBTAG00000000218	conserved gene and region	NA	NA	NA	NA	NA	NA	NA	NA	NA	NA	NA	NA	TRUE
cg00471664	RABAC1	RABAC1_Exon	18	51274646	51274695	50	+	51274646	51274647	CGTGGAGTACTACCAGAGCAACTATGTGTTCGTGTTCCTGGGCCTCATCC	Exon (RABAC1-201/RABAC1, exon 2 of 5)	18	51273044	51276954	3911	1	RABAC1-201	1602	RABAC1-201;RABAC1-202	RABAC1;RABAC1	0;0	TRUE	FALSE	FALSE	FALSE	FALSE	TRUE	FALSE	FALSE	FALSE	Exon	1	30	512653	ENSBTAG00000018633	conserved gene but different region	18	51274395	51274677	283	*	283	32	0.6784452297	0.9878913494	0.1130742049	4.83e-23	CpGisland	TRUE
cg00471897	FOXP2	FOXP2_Exon	4	53816102	53816151	50	+	53816102	53816103	CGCATGTGCAAGTGGGTCATCATTGCTTGAAGACGTTCGCGTTCTTTAGA	Exon (FOXP2-201/FOXP2, exon 10 of 17)	4	53771530	54076899	305370	2	FOXP2-201	260748	FOXP2-201	FOXP2	0	TRUE	FALSE	FALSE	FALSE	FALSE	TRUE	FALSE	FALSE	FALSE	Exon	11	61	505502	ENSBTAG00000011246	mapped to different genes	NA	NA	NA	NA	NA	NA	NA	NA	NA	NA	NA	NA	TRUE
cg00472347	BCL11A	BCL11A_Exon	11	43217952	43218001	50	-	43218000	43218001	CTGAAATTTGAACGTCTTGCCGCAGAACTCGCATGACTTGGACTTGACCG	Exon (BCL11A-204/BCL11A, exon 4 of 4)	11	43208567	43311324	102758	2	BCL11A-203	93323	BCL11A-203;BCL11A-201;BCL11A-202;BCL11A-204;BCL11A-205	BCL11A;BCL11A;BCL11A;BCL11A;BCL11A	0;0;0;0;0	TRUE	FALSE	FALSE	FALSE	FALSE	TRUE	TRUE	FALSE	FALSE	Exon	48	199	538680	ENSBTAG00000016534	conserved gene and region	11	43217645	43218064	420	*	420	39	0.6571428571	0.8733671021	0.09285714286	1.84e-24	CpGisland	TRUE
cg00472898	ATXN2L	ATXN2L_threeUTR	25	25974941	25974990	50	+	25974941	25974942	CGGCGACTGTGGCTTCTGCCCACCCTACATACTTCACAGACAGGTGCAGG	3' UTR	25	25974051	25984994	10944	2	ATXN2L-201	10004	ATXN2L-201;ATXN2L-202;ATXN2L-203;ATXN2L-204;TUFM-201	ATXN2L;ATXN2L;ATXN2L;ATXN2L;TUFM	0;0;0;0;7159	TRUE	FALSE	FALSE	FALSE	TRUE	TRUE	TRUE	FALSE	FALSE	threeUTR	8	13	539507	ENSBTAG00000032087	conserved gene and region	NA	NA	NA	NA	NA	NA	NA	NA	NA	NA	NA	NA	TRUE
cg00472926	VRK1	VRK1_Intergenic_downstream	21	61941430	61941479	50	+	61941478	61941479	ATTAAACCACCCCTTTAAGAATATTTAGATCTGGTCTGCCAAGCGGAACG	Distal Intergenic	21	61642063	61722288	80226	1	VRK1-203	299367	NA	NA	NA	FALSE	TRUE	FALSE	FALSE	FALSE	FALSE	FALSE	FALSE	TRUE	Intergenic_downstream	53	61	618880	ENSBTAG00000014230	mapped to different genes	NA	NA	NA	NA	NA	NA	NA	NA	NA	NA	NA	NA	TRUE
cg00473176	TMEM164	TMEM164_Exon	X	58424859	58424908	50	+	58424907	58424908	TGGCTCTGTTGGAGATCCTGGTGGCCCTGCGGCACATCCTGAGGCAGACG	Promoter (<=1kb)	30	58423905	58602728	178824	1	TMEM164-204	954	TMEM164-204;TMEM164-201;TMEM164-202;TMEM164-203	TMEM164;TMEM164;TMEM164;TMEM164	0;0;0;0	TRUE	FALSE	TRUE	FALSE	FALSE	TRUE	FALSE	FALSE	FALSE	Exon	14	15	524183	ENSBTAG00000037413	conserved gene and region	NA	NA	NA	NA	NA	NA	NA	NA	NA	NA	NA	NA	TRUE
cg00474060	NA	NA	NA	NA	NA	NA	NA	NA	NA	NA	NA	NA	NA	NA	NA	NA	NA	NA	NA	NA	NA	NA	NA	NA	NA	NA	NA	NA	NA	NA	NA	NA	NA	NA	NA	NA	NA	NA	NA	NA	NA	NA	NA	NA	NA	NA	NA	NA	NA
cg00474657	SPNS1	SPNS1_Exon	25	25873583	25873632	50	-	25873631	25873632	GGATGAAGGATGACCCCAGTGTCACCAGGGACCAGAAGGCAATGCCCCCG	Exon (SPNS1-201/SPNS1, exon 3 of 12)	25	25867538	25876113	8576	2	SPNS1-201	2481	SPNS1-201	SPNS1	0	TRUE	FALSE	FALSE	FALSE	FALSE	TRUE	FALSE	FALSE	FALSE	Exon	1	1	505997	ENSBTAG00000014653	conserved gene and region	NA	NA	NA	NA	NA	NA	NA	NA	NA	NA	NA	NA	TRUE
cg00475260	ZNF800	ZNF800_fiveUTR	4	91637905	91637954	50	-	91637953	91637954	GTGGTCAGTCTGACAGTATTTGTCCCTTAAAGGCATTTTCAGTGGACTCG	Promoter (<=1kb)	4	91589029	91637998	48970	2	ZNF800-201	44	ZNF800-201;ZNF800-202;ZNF800-203;ZNF800-204	ZNF800;ZNF800;ZNF800;ZNF800	0;0;0;0	TRUE	FALSE	TRUE	TRUE	FALSE	TRUE	FALSE	FALSE	FALSE	fiveUTR	2	10	510277	ENSBTAG00000020004	conserved gene and region	NA	NA	NA	NA	NA	NA	NA	NA	NA	NA	NA	NA	TRUE
cg00475509	ZIC1	ZIC1_Promoter	1	120902282	120902331	50	-	120902330	120902331	AGTTCACAAATCAGTCACCCTTGTCACAGTTATTGAAATTCCGCAACTCG	Promoter (1-2kb)	1	120897288	120900384	3097	2	ZIC1-201	-1947	ZIC1-201	ZIC1	0	FALSE	TRUE	TRUE	FALSE	FALSE	FALSE	FALSE	FALSE	FALSE	Promoter	22	31	516827	NA	mapped to different genes	1	120902323	120902391	69	*	69	8	0.6086956522	1.254545455	0.115942029	4.16e-06	CpGisland	TRUE
cg00476429	RALGAPA2	RALGAPA2_Intron	13	39952364	39952413	50	+	39952412	39952413	ATGCGAAGGCCTATTACTTTATTCGGTGCCACCGCTGACAGGCAGCCACG	Intron (RALGAPA2-201/RALGAPA2, intron 37 of 39)	13	39901567	40152476	250910	2	RALGAPA2-201	200063	RALGAPA2-201;RALGAPA2-202;RALGAPA2-203;RALGAPA2-204;RALGAPA2-205;RALGAPA2-206;RALGAPA2-207;RALGAPA2-208	RALGAPA2;RALGAPA2;RALGAPA2;RALGAPA2;RALGAPA2;RALGAPA2;RALGAPA2;RALGAPA2	0;0;0;0;0;0;0;0	TRUE	FALSE	FALSE	FALSE	FALSE	FALSE	TRUE	FALSE	FALSE	Intron	21	22	507082	ENSBTAG00000014178	conserved gene and region	13	39952318	39952485	168	*	168	12	0.5833333333	0.8410513141	0.07142857143	1.28e-06	CpGisland	TRUE
cg00477261	IQSEC3	IQSEC3_Exon	5	107098096	107098145	50	-	107098144	107098145	TCACAGTGATGGCTCCTGCACCCAGGCCGGTGGGGGCATGGAGGACTCCG	Exon (IQSEC3-201/IQSEC3, exon 3 of 13)	5	107048490	107137449	88960	1	IQSEC3-201	49606	IQSEC3-201;IQSEC3-202	IQSEC3;IQSEC3	0;0	TRUE	FALSE	FALSE	FALSE	FALSE	TRUE	TRUE	FALSE	FALSE	Exon	3	3	786925	ENSBTAG00000019058	conserved gene and region	5	107098025	107098185	161	*	161	20	0.7763975155	0.8482613277	0.1242236025	1.87e-15	CpGisland	TRUE
cg00478851	NA	NA	NA	NA	NA	NA	NA	NA	NA	NA	NA	NA	NA	NA	NA	NA	NA	NA	NA	NA	NA	NA	NA	NA	NA	NA	NA	NA	NA	NA	NA	NA	NA	NA	NA	NA	NA	NA	NA	NA	NA	NA	NA	NA	NA	NA	NA	NA	NA
cg00479641	ARFGEF2	ARFGEF2_Exon	13	77177690	77177739	50	+	77177738	77177739	TGTGAAATTATGCAGTTTGACCTGATCCCTGAGCTCCGAGCAGTTCTGCG	Exon (ARFGEF2-201/ARFGEF2, exon 38 of 38)	13	77097708	77178252	80545	1	ARFGEF2-201	79982	ARFGEF2-201;ARFGEF2-202	ARFGEF2;ARFGEF2	0;0	TRUE	FALSE	FALSE	FALSE	FALSE	TRUE	FALSE	FALSE	FALSE	Exon	4	4	539295	ENSBTAG00000007120	conserved gene and region	NA	NA	NA	NA	NA	NA	NA	NA	NA	NA	NA	NA	TRUE
cg00480149	CSDE1	CSDE1_threeUTR	3	28614786	28614835	50	-	28614786	28614787	CGAATAAAGTTTTACTGATTTTTGAGACACTAGCACCTAGCGCTTTCATT	3' UTR	3	28586362	28614809	28448	1	CSDE1-202	28424	CSDE1-201;CSDE1-202;NRAS-201	CSDE1;CSDE1;NRAS	0;0;-130	TRUE	FALSE	FALSE	FALSE	TRUE	TRUE	FALSE	FALSE	FALSE	threeUTR	2	12	513993	ENSBTAG00000000678	conserved gene and region	NA	NA	NA	NA	NA	NA	NA	NA	NA	NA	NA	NA	TRUE
cg00480381	NA	NA	NA	NA	NA	NA	NA	NA	NA	NA	NA	NA	NA	NA	NA	NA	NA	NA	NA	NA	NA	NA	NA	NA	NA	NA	NA	NA	NA	NA	NA	NA	NA	NA	NA	NA	NA	NA	NA	NA	NA	NA	NA	NA	NA	NA	NA	NA	NA
cg00481760	NA	NA	NA	NA	NA	NA	NA	NA	NA	NA	NA	NA	NA	NA	NA	NA	NA	NA	NA	NA	NA	NA	NA	NA	NA	NA	NA	NA	NA	NA	NA	NA	NA	NA	NA	NA	NA	NA	NA	NA	NA	NA	NA	NA	NA	NA	NA	NA	NA
cg00481951	NA	NA	NA	NA	NA	NA	NA	NA	NA	NA	NA	NA	NA	NA	NA	NA	NA	NA	NA	NA	NA	NA	NA	NA	NA	NA	NA	NA	NA	NA	NA	NA	NA	NA	NA	NA	NA	NA	NA	NA	NA	NA	NA	NA	NA	NA	NA	NA	NA
cg00482994	BRD2	BRD2_Exon	23	7291782	7291831	50	+	7291830	7291831	CTGTGCAGCTTCTGATGCTGCCTCCTTCTGCAGCGGAAGATGGAGAACCG	Exon (BRD2-201/BRD2, exon 7 of 12)	23	7286988	7294770	7783	1	BRD2-201	4794	BRD2-201	BRD2	0	TRUE	FALSE	FALSE	FALSE	FALSE	TRUE	TRUE	FALSE	FALSE	Exon	4	4	505358	ENSBTAG00000011074	conserved gene but different region	NA	NA	NA	NA	NA	NA	NA	NA	NA	NA	NA	NA	TRUE
cg00483633	SOCS7	SOCS7_Exon	19	39022686	39022735	50	+	39022686	39022687	CGCTGCCTACATCTGTCCTTGTGGCTCCGATGGGGTCTTCCTTGCAGTCT	Exon (SOCS7-201/SOCS7, exon 4 of 9)	19	39011186	39036089	24904	1	SOCS7-201	11500	SOCS7-201;SOCS7-202;SOCS7-203	SOCS7;SOCS7;SOCS7	0;0;0	TRUE	FALSE	FALSE	FALSE	FALSE	TRUE	TRUE	FALSE	FALSE	Exon	4	5	540586	ENSBTAG00000008535	conserved gene and region	NA	NA	NA	NA	NA	NA	NA	NA	NA	NA	NA	NA	TRUE
cg00484915	DCAF8	DCAF8_Exon	3	9453522	9453571	50	+	9453522	9453523	CGGTAGTGACTGTGGGCACATCTTCCTCTGGGAGAAATCATCCTGCCAGA	Exon (DCAF8-201/DCAF8, exon 11 of 14)	3	9420056	9458503	38448	1	DCAF8-201	33466	DCAF8-201;DCAF8-202	DCAF8;DCAF8	0;0	TRUE	FALSE	FALSE	FALSE	FALSE	TRUE	FALSE	FALSE	FALSE	Exon	2	2	510316	ENSBTAG00000005796	conserved gene but different region	NA	NA	NA	NA	NA	NA	NA	NA	NA	NA	NA	NA	TRUE
cg00485323	PRDM8	PRDM8_Intron	6	94884027	94884076	50	+	94884075	94884076	CAGAATTAGTGGCCCTGACATTCCACTTGAAATCCATTCGCCATGCTCCG	Intron (PRDM8-201/PRDM8, intron 1 of 4)	6	94882088	94888983	6896	1	PRDM8-201	1939	PRDM8-201	PRDM8	0	TRUE	FALSE	FALSE	FALSE	FALSE	FALSE	TRUE	FALSE	FALSE	Intron	2	10	507890	ENSBTAG00000020570	conserved gene and region	NA	NA	NA	NA	NA	NA	NA	NA	NA	NA	NA	NA	TRUE
cg00485681	LHX6	LHX6_Promoter	11	93109380	93109429	50	-	93109428	93109429	GCTTTTTGAGAAATTCCTCCAACATTTGCATAATGTGTTCCCGCTTTCCG	Promoter (<=1kb)	11	93083908	93109821	25914	2	LHX6-201	392	LHX6-201;LHX6-202	LHX6;LHX6	0;0	TRUE	FALSE	TRUE	FALSE	FALSE	FALSE	TRUE	FALSE	FALSE	Promoter	4	9	541261	ENSBTAG00000005525	conserved gene and region	11	93109421	93109886	466	*	466	66	0.7939914163	0.9212796549	0.1416309013	3.31e-54	CpGisland	TRUE
cg00486031	OGT	OGT_Exon	X	79120416	79120465	50	-	79120464	79120465	GCTTCTTCCAAGCGACCCAGGGCTTTGAGCAGGTTCCCCAGGTCACTGCG	Exon (OGT-201/OGT, exon 4 of 22)	30	79093648	79135279	41632	2	OGT-201	14814	OGT-201;OGT-202	OGT;OGT	0;0	TRUE	FALSE	FALSE	FALSE	FALSE	TRUE	FALSE	FALSE	FALSE	Exon	10	34	532053	ENSBTAG00000000902	conserved gene and region	NA	NA	NA	NA	NA	NA	NA	NA	NA	NA	NA	NA	TRUE
cg00486113	NA	NA	NA	NA	NA	NA	NA	NA	NA	NA	NA	NA	NA	NA	NA	NA	NA	NA	NA	NA	NA	NA	NA	NA	NA	NA	NA	NA	NA	NA	NA	NA	NA	NA	NA	NA	NA	NA	NA	NA	NA	NA	NA	NA	NA	NA	NA	NA	NA
cg00486998	MECOM	MECOM_Intergenic_upstream	1	98045417	98045466	50	-	98045417	98045418	CGGGATGCTATCTGTGTTTGGCTACAGGTGGGCACTCTAAGGGGTCAGTC	Distal Intergenic	1	98280869	98347503	66635	1	MECOM-201	-235452	NA	NA	NA	FALSE	TRUE	FALSE	FALSE	FALSE	FALSE	FALSE	FALSE	TRUE	Intergenic_upstream	26	49	532209	ENSBTAG00000005871	conserved gene but different region	NA	NA	NA	NA	NA	NA	NA	NA	NA	NA	NA	NA	TRUE
cg00487538	PAX7	PAX7_Exon	2	134024333	134024382	50	-	134024333	134024334	CGAACTTGATTCTGAGCACGCGGCTAATCGAACTCACTAAACCTCAGAAA	Exon (PAX7-201/PAX7, exon 4 of 9)	2	133926471	134029644	103174	2	PAX7-201	5262	PAX7-201	PAX7	0	TRUE	FALSE	FALSE	FALSE	FALSE	TRUE	TRUE	FALSE	FALSE	Exon	1	26	NA	NA	mapped to different genes	2	134023911	134024362	452	*	452	61	0.7389380531	1.000253945	0.1349557522	1.19e-48	CpGisland	TRUE
cg00489376	CADPS	CADPS_Intron	22	38880190	38880239	50	-	38880190	38880191	CGGATAAGCTGCACGGCGCAGTTCCGCCTTTGTACATCTGTCAGCAAAAA	Intron (CADPS-201/CADPS, intron 28 of 29)	22	38430995	38900735	469741	1	CADPS-201	449195	CADPS-201;CADPS-202	CADPS;CADPS	0;0	TRUE	FALSE	FALSE	FALSE	FALSE	FALSE	TRUE	FALSE	FALSE	Intron	22	34	534328	ENSBTAG00000005321	conserved gene and region	NA	NA	NA	NA	NA	NA	NA	NA	NA	NA	NA	NA	TRUE
cg00489428	FAM222B	FAM222B_Exon	19	20176871	20176920	50	+	20176919	20176920	GAGGTAGACACGGTCACATTCGGGGGGGCATCTGAGTCTGGCATCTTCCG	Exon (FAM222B-201/FAM222B, exon 3 of 3)	19	20174919	20210449	35531	2	FAM222B-201	33529	FAM222B-201;FAM222B-202	FAM222B;FAM222B	0;0	TRUE	FALSE	FALSE	FALSE	FALSE	TRUE	FALSE	FALSE	FALSE	Exon	20	21	506074	ENSBTAG00000047717	conserved gene but different region	19	20176668	20176920	253	*	253	15	0.6126482213	0.6547619048	0.05928853755	4.53e-07	CpGisland	TRUE
cg00490620	LHX2	LHX2_Intergenic_downstream	11	95193645	95193694	50	-	95193693	95193694	AACAATTTATACATTTAGAATCCTAAGTTTTCAAAACTCAGCCCGCCGCG	Distal Intergenic	11	95125097	95144837	19741	1	LHX2-201	68597	NA	NA	NA	FALSE	TRUE	FALSE	FALSE	FALSE	FALSE	FALSE	FALSE	TRUE	Intergenic_downstream	6	34	783763	ENSBTAG00000010990	conserved gene and region	NA	NA	NA	NA	NA	NA	NA	NA	NA	NA	NA	NA	TRUE
cg00491561	KLHL1	KLHL1_Intergenic_downstream	12	41464033	41464082	50	-	41464081	41464082	ACCAAAGAGCCCTTCTGTTCTTTAATGGCTGCACTAAATCTTAACAAACG	Distal Intergenic	12	43998992	44525321	526330	2	KLHL1-201	3061288	NA	NA	NA	FALSE	TRUE	FALSE	FALSE	FALSE	FALSE	FALSE	FALSE	TRUE	Intergenic_downstream	5	16	614976	ENSBTAG00000008647	mapped to different genes	NA	NA	NA	NA	NA	NA	NA	NA	NA	NA	NA	NA	TRUE
cg00493297	PLPPR2	PLPPR2_Exon	7	15763106	15763155	50	-	15763106	15763107	CGCCTGGAGTTCACGGACACCTTCCCTGTGCACACCCAGGGATTCTTCTG	Exon (PLPPR2-201/PLPPR2, exon 4 of 10)	7	15759391	15768134	8744	1	PLPPR2-201	3715	CCDC159-201;CCDC159-202;PLPPR2-201;PLPPR2-202;PLPPR2-203	CCDC159;CCDC159;PLPPR2;PLPPR2;PLPPR2	11031;8908;0;0;0	TRUE	FALSE	FALSE	FALSE	FALSE	TRUE	TRUE	FALSE	FALSE	Exon	1	1	520247	ENSBTAG00000008192	conserved gene and region	NA	NA	NA	NA	NA	NA	NA	NA	NA	NA	NA	NA	TRUE
cg00493831	HES5	HES5_Promoter	16	50330973	50331022	50	+	50330973	50330974	CGTTATAATAGAGCAATAAAGGGCTTGTCTGCCTTTCAGAGGTTGGGAAC	Promoter (8-9kb)	16	50339379	50341218	1840	1	HES5-201	-8357	NA	NA	NA	FALSE	TRUE	TRUE	FALSE	FALSE	FALSE	FALSE	FALSE	FALSE	Promoter	2	3	787633	ENSBTAG00000002483	conserved gene but different region	NA	NA	NA	NA	NA	NA	NA	NA	NA	NA	NA	NA	TRUE
cg00493843	MYCL	MYCL_Intron	3	106189186	106189235	50	+	106189234	106189235	CTGCCCACAGACCCCTCATTTACAATTCTGATGGGGCATGAAAGAGCCCG	Intron (MYCL-201/MYCL, intron 1 of 1)	3	106185440	106192263	6824	1	MYCL-201	3746	MYCL-201;MYCL-202	MYCL;MYCL	0;0	TRUE	FALSE	FALSE	FALSE	FALSE	FALSE	TRUE	FALSE	FALSE	Intron	1	4	540350	ENSBTAG00000054059	conserved gene and region	NA	NA	NA	NA	NA	NA	NA	NA	NA	NA	NA	NA	TRUE
cg00493887	DPYSL3	DPYSL3_Exon	7	58632150	58632199	50	-	58632198	58632199	AGCCATCTTCCATGTAAATATCAGCATAAAAGGACTGATCATCATTGACG	Exon (DPYSL3-201/DPYSL3, exon 2 of 14)	7	58595964	58710806	114843	2	DPYSL3-201	78607	DPYSL3-201;DPYSL3-202	DPYSL3;DPYSL3	0;0	TRUE	FALSE	FALSE	FALSE	FALSE	TRUE	FALSE	FALSE	FALSE	Exon	2	2	509796	ENSBTAG00000010661	conserved gene and region	NA	NA	NA	NA	NA	NA	NA	NA	NA	NA	NA	NA	TRUE
cg00495443	NA	NA	NA	NA	NA	NA	NA	NA	NA	NA	NA	NA	NA	NA	NA	NA	NA	NA	NA	NA	NA	NA	NA	NA	NA	NA	NA	NA	NA	NA	NA	NA	NA	NA	NA	NA	NA	NA	NA	NA	NA	NA	NA	NA	NA	NA	NA	NA	NA
cg00495518	CLPB	CLPB_Intron	15	51920223	51920272	50	-	51920271	51920272	TTGACTAATTGCTGTAATAATTGATAGAACCTGACTTCTACCACTGATCG	Intron (CLPB-201/CLPB, intron 5 of 14)	15	51880779	52022991	142213	2	CLPB-202	102719	CLPB-202;CLPB-203;CLPB-201	CLPB;CLPB;CLPB	0;0;0	TRUE	FALSE	FALSE	FALSE	FALSE	FALSE	TRUE	FALSE	FALSE	Intron	20	20	520639	ENSBTAG00000001280	conserved gene and region	NA	NA	NA	NA	NA	NA	NA	NA	NA	NA	NA	NA	TRUE
cg00499875	NA	NA	NA	NA	NA	NA	NA	NA	NA	NA	NA	NA	NA	NA	NA	NA	NA	NA	NA	NA	NA	NA	NA	NA	NA	NA	NA	NA	NA	NA	NA	NA	NA	NA	NA	NA	NA	NA	NA	NA	NA	NA	NA	NA	NA	NA	NA	NA	NA
cg00499973	JAG1	JAG1_Intergenic_upstream	13	4387266	4387315	50	-	4387266	4387267	CGTGGTGTCTGTATGTATGTGGTCATAGATTTGTTATAACCTCTTGTCTG	Distal Intergenic	13	3939809	3984202	44394	2	JAG1-201	-403113	NA	NA	NA	FALSE	TRUE	FALSE	FALSE	FALSE	FALSE	FALSE	FALSE	TRUE	Intergenic_upstream	7	14	783681	ENSBTAG00000012817	mapped to different genes	NA	NA	NA	NA	NA	NA	NA	NA	NA	NA	NA	NA	TRUE
cg00500341	TAOK1	TAOK1_Exon	19	20801634	20801683	50	+	20801682	20801683	GGCGGACAGCTTCTGGGGGACGGACGGAGCAGGGCATGAGCAGAAGCACG	Exon (TAOK1-201/TAOK1, exon 20 of 20)	19	20700379	20801731	101353	1	TAOK1-201	101255	TAOK1-201	TAOK1	0	TRUE	FALSE	FALSE	FALSE	FALSE	TRUE	FALSE	FALSE	FALSE	Exon	7	7	536532	ENSBTAG00000000827	conserved gene and region	NA	NA	NA	NA	NA	NA	NA	NA	NA	NA	NA	NA	TRUE
cg00500681	BICRAL	BICRAL_fiveUTR	23	16428797	16428846	50	+	16428797	16428798	CGTTGACAAGGCACTGCTTTTTCATGACGGTGAGTTTCCCTTTGAGTGTA	Promoter (<=1kb)	23	16428773	16503789	75017	1	BICRAL-201	24	BICRAL-201	BICRAL	0	TRUE	FALSE	TRUE	TRUE	FALSE	TRUE	TRUE	FALSE	FALSE	fiveUTR	4	5	540169	ENSBTAG00000014814	conserved gene and region	23	16428549	16428825	277	*	277	46	0.7436823105	1.208345187	0.1660649819	8.94e-42	CpGisland	TRUE
cg00503840	NA	NA	NA	NA	NA	NA	NA	NA	NA	NA	NA	NA	NA	NA	NA	NA	NA	NA	NA	NA	NA	NA	NA	NA	NA	NA	NA	NA	NA	NA	NA	NA	NA	NA	NA	NA	NA	NA	NA	NA	NA	NA	NA	NA	NA	NA	NA	NA	NA
cg00504333	NA	NA	NA	NA	NA	NA	NA	NA	NA	NA	NA	NA	NA	NA	NA	NA	NA	NA	NA	NA	NA	NA	NA	NA	NA	NA	NA	NA	NA	NA	NA	NA	NA	NA	NA	NA	NA	NA	NA	NA	NA	NA	NA	NA	NA	NA	NA	NA	NA
cg00504554	BCL11A	BCL11A_Exon	11	43218509	43218558	50	-	43218509	43218510	CGTGTTCGCTTTCTAAGTAGATTCTTAATCCATGAGTGTTCTGTGCGTGT	Exon (BCL11A-201/BCL11A, exon 4 of 5)	11	43208567	43311324	102758	2	BCL11A-203	92766	BCL11A-203;BCL11A-201;BCL11A-202;BCL11A-204;BCL11A-205	BCL11A;BCL11A;BCL11A;BCL11A;BCL11A	0;0;0;0;0	TRUE	FALSE	FALSE	FALSE	FALSE	TRUE	FALSE	FALSE	FALSE	Exon	48	199	538680	ENSBTAG00000016534	conserved gene but different region	NA	NA	NA	NA	NA	NA	NA	NA	NA	NA	NA	NA	TRUE
cg00505361	SVEP1	SVEP1_fiveUTR	8	100106301	100106350	50	-	100106301	100106302	CGGAGATTCCATGACACCAGAACCCCGCGTCTGTCAGGCTGTCAACATTC	Promoter (<=1kb)	8	99929908	100106553	176646	2	SVEP1-201	203	SVEP1-201	SVEP1	0	TRUE	FALSE	TRUE	TRUE	FALSE	TRUE	FALSE	FALSE	FALSE	fiveUTR	2	2	781282	ENSBTAG00000020243	conserved gene but different region	NA	NA	NA	NA	NA	NA	NA	NA	NA	NA	NA	NA	TRUE
cg00505445	CAMK2D	CAMK2D_Exon	6	12343786	12343835	50	-	12343786	12343787	CGGTTTTTCTTGCAGGCAATGTGCAGTGGAGTAAAACCATTCTGTGCAAA	Exon (NA, exon 12 of 4)	6	11800394	12103160	302767	1	CAMK2D-202	543441	NA	NA	NA	TRUE	FALSE	FALSE	FALSE	FALSE	TRUE	TRUE	FALSE	FALSE	Exon	6	10	532713	ENSBTAG00000014463	mapped to different genes	NA	NA	NA	NA	NA	NA	NA	NA	NA	NA	NA	NA	TRUE
cg00507817	FOXO6	FOXO6_Intron	3	104831576	104831625	50	-	104831576	104831577	CGTCTCATCTCTTTAAATTAGTCTGTCTGCAATTACCGCCTGGCACGGCG	Intron (FOXO6-201/FOXO6, intron 1 of 3)	3	104816227	104836692	20466	2	FOXO6-202	5067	FOXO6-202;FOXO6-201	FOXO6;FOXO6	0;0	TRUE	FALSE	FALSE	FALSE	FALSE	FALSE	TRUE	FALSE	FALSE	Intron	14	42	112446032	ENSBTAG00000024115	conserved gene and region	NA	NA	NA	NA	NA	NA	NA	NA	NA	NA	NA	NA	TRUE
cg00508255	AMBRA1	AMBRA1_Intron	15	76447179	76447228	50	+	76447227	76447228	ATGGAAATGTGCTGAACGTGGGTTTGACTGGCAGCTTTCCTCATCTGTCG	Intron (AMBRA1-201/AMBRA1, intron 12 of 18)	15	76389709	76562282	172574	2	AMBRA1-201	115054	AMBRA1-201;AMBRA1-202;AMBRA1-203;AMBRA1-204	AMBRA1;AMBRA1;AMBRA1;AMBRA1	0;0;0;0	TRUE	FALSE	FALSE	FALSE	FALSE	FALSE	TRUE	FALSE	FALSE	Intron	5	13	517263	ENSBTAG00000004282	conserved gene and region	NA	NA	NA	NA	NA	NA	NA	NA	NA	NA	NA	NA	TRUE
cg00510450	MCTP1	MCTP1_Intron	7	94223438	94223487	50	-	94223438	94223439	CGGTGGACAATCCGGTCAAGGGACATTAAATCAGATGACTGTGAAATGTC	Intron (MCTP1-201/MCTP1, intron 11 of 22)	7	94029771	94398651	368881	2	MCTP1-201	175164	MCTP1-201;MCTP1-202;MCTP1-203;MCTP1-204	MCTP1;MCTP1;MCTP1;MCTP1	0;0;0;0	TRUE	FALSE	FALSE	FALSE	FALSE	FALSE	TRUE	FALSE	FALSE	Intron	17	22	533635	ENSBTAG00000054976	conserved gene and region	NA	NA	NA	NA	NA	NA	NA	NA	NA	NA	NA	NA	TRUE
cg00512700	NPAS3	NPAS3_Intron	21	44157576	44157625	50	+	44157576	44157577	CGCTGGCCAAGGTGTTGAGGGAGCTGTTAATAATGTCACTCCAGTTATTG	Intron (NPAS3-201/NPAS3, intron 3 of 8)	21	44020190	44285742	265553	1	NPAS3-201	137386	NPAS3-201;NPAS3-202;NPAS3-203	NPAS3;NPAS3;NPAS3	0;0;0	TRUE	FALSE	FALSE	FALSE	FALSE	FALSE	TRUE	FALSE	FALSE	Intron	50	92	527053	ENSBTAG00000004462	conserved gene and region	NA	NA	NA	NA	NA	NA	NA	NA	NA	NA	NA	NA	TRUE
cg00513357	EIF4G2	EIF4G2_Exon	15	41872294	41872343	50	-	41872294	41872295	CGAGTTCCTGGGGAAAACCCCAGGGCAAAACGCTCAGAAATGGATTCCTG	Exon (EIF4G2-201/EIF4G2, exon 4 of 22)	15	41870512	41879737	9226	1	EIF4G2-201	1782	EIF4G2-201;EIF4G2-202;EIF4G2-203	EIF4G2;EIF4G2;EIF4G2	0;0;0	TRUE	FALSE	FALSE	FALSE	FALSE	TRUE	FALSE	FALSE	FALSE	Exon	14	15	286870	ENSBTAG00000020308	conserved gene and region	NA	NA	NA	NA	NA	NA	NA	NA	NA	NA	NA	NA	TRUE
cg00515235	CTNNA3	CTNNA3_Exon	28	23367316	23367365	50	+	23367364	23367365	TGACTCCCAGCACCCAGGAATTTTATGTAGATTATAAACCCACCAACACG	Exon (LRRTM3-201/LRRTM3, exon 2 of 4)	28	22282909	24121400	1838492	2	CTNNA3-201	754035	CTNNA3-201;LRRTM3-201	CTNNA3;LRRTM3	0;0	TRUE	FALSE	FALSE	FALSE	FALSE	TRUE	TRUE	FALSE	FALSE	Exon	5	10	780777	ENSBTAG00000045699	conserved gene and region	NA	NA	NA	NA	NA	NA	NA	NA	NA	NA	NA	NA	TRUE
cg00515905	NA	NA	NA	NA	NA	NA	NA	NA	NA	NA	NA	NA	NA	NA	NA	NA	NA	NA	NA	NA	NA	NA	NA	NA	NA	NA	NA	NA	NA	NA	NA	NA	NA	NA	NA	NA	NA	NA	NA	NA	NA	NA	NA	NA	NA	NA	NA	NA	NA
cg00515954	APAF1	APAF1_Intergenic_downstream	5	63318500	63318549	50	-	63318500	63318501	CGTTCTATGTGATTGTTGGAGTACTCCACAATGAGCAATGCACGGCCGGC	Distal Intergenic	5	62784947	62872819	87873	1	APAF1-207	533602	NA	NA	NA	FALSE	TRUE	FALSE	FALSE	FALSE	FALSE	FALSE	FALSE	TRUE	Intergenic_downstream	5	14	537782	ENSBTAG00000021661	mapped to different genes	NA	NA	NA	NA	NA	NA	NA	NA	NA	NA	NA	NA	TRUE
cg00516349	VPS13B	VPS13B_Intron	14	65022720	65022769	50	+	65022720	65022721	CGTGAACAAAAATGCTAGGAGCATGAAATCATTCAGGCAAGCTCTGTCAT	Intron (VPS13B-204/VPS13B, intron 17 of 59)	14	64454510	65258852	804343	2	VPS13B-201	236083	VPS13B-201;VPS13B-202;VPS13B-203;VPS13B-204	VPS13B;VPS13B;VPS13B;VPS13B	0;0;0;0	TRUE	FALSE	FALSE	FALSE	FALSE	FALSE	TRUE	FALSE	FALSE	Intron	6	9	512656	ENSBTAG00000012357	conserved gene and region	NA	NA	NA	NA	NA	NA	NA	NA	NA	NA	NA	NA	TRUE
cg00518702	MARCKS	MARCKS_Intergenic_upstream	9	36849992	36850041	50	-	36850040	36850041	CAGTAGCCACTTGACAGGCTCCCTGCTGCCAAGAATTTGCATGACGAGCG	Distal Intergenic	9	36555312	36560717	5406	2	MARCKS-202	-289324	NA	NA	NA	FALSE	TRUE	FALSE	FALSE	FALSE	FALSE	FALSE	FALSE	TRUE	Intergenic_upstream	3	10	613548	ENSBTAG00000002082	mapped to different genes	NA	NA	NA	NA	NA	NA	NA	NA	NA	NA	NA	NA	TRUE
cg00518708	RABGAP1L	RABGAP1L_fiveUTR	16	55611759	55611808	50	-	55611759	55611760	CGTGAAGAACAGTGACATGCATTTACTGGATATGGTAATGATAATCTTAA	5' UTR	16	55568552	55575264	6713	1	RABGAP1L-202	43256	NA	NA	NA	TRUE	FALSE	FALSE	TRUE	FALSE	TRUE	TRUE	FALSE	FALSE	fiveUTR	2	2	527428	ENSBTAG00000027809	mapped to different genes	NA	NA	NA	NA	NA	NA	NA	NA	NA	NA	NA	NA	TRUE
cg00519119	TFAP2A	TFAP2A_Intergenic_downstream	23	45936356	45936405	50	-	45936356	45936357	CGCTAATAATGATATGAGTCTTCAGCTGTAAATAATTATGCTGCCCCAAG	Distal Intergenic	23	45622111	45636986	14876	1	TFAP2A-204	314294	NA	NA	NA	FALSE	TRUE	FALSE	FALSE	FALSE	FALSE	FALSE	FALSE	TRUE	Intergenic_downstream	31	69	505849	ENSBTAG00000001250	mapped to different genes	NA	NA	NA	NA	NA	NA	NA	NA	NA	NA	NA	NA	TRUE
cg00519284	TRIM2	TRIM2_Exon	17	4349492	4349541	50	-	4349492	4349493	CGACACATGGCAGTCTCACAGGACTGGCAGTAAAATTCCATCACCTGTGG	Exon (TRIM2-201/TRIM2, exon 4 of 12)	17	4309174	4436986	127813	2	TRIM2-201	87445	TRIM2-201	TRIM2	0	TRUE	FALSE	FALSE	FALSE	FALSE	TRUE	TRUE	FALSE	FALSE	Exon	3	4	538617	ENSBTAG00000008816	conserved gene and region	17	4349337	4349503	167	*	167	15	0.7065868263	0.7214861751	0.08982035928	1.56e-09	CpGisland	TRUE
cg00519301	OLIG3	OLIG3_Intergenic_downstream	9	75252359	75252408	50	-	75252407	75252408	TTCACACACTCCACAATGTTGGCGACCAATGCTTGTTTTAATGAGTCACG	Distal Intergenic	9	75390062	75390880	819	2	OLIG3-201	138521	NA	NA	NA	FALSE	TRUE	FALSE	FALSE	FALSE	FALSE	FALSE	FALSE	TRUE	Intergenic_downstream	6	12	532191	ENSBTAG00000008749	mapped to different genes	NA	NA	NA	NA	NA	NA	NA	NA	NA	NA	NA	NA	TRUE
cg00519323	IL20RB	IL20RB_Intergenic_downstream	1	131975228	131975277	50	+	131975228	131975229	CGATGTCTGCTAAGAAACCCAATTTCCATGATGAATTGCCCGAAGCCCCT	Distal Intergenic	1	132167385	132207262	39878	2	IL20RB-201	231985	NA	NA	NA	FALSE	TRUE	FALSE	FALSE	FALSE	FALSE	FALSE	FALSE	TRUE	Intergenic_downstream	30	30	534581	ENSBTAG00000008299	conserved gene and region	NA	NA	NA	NA	NA	NA	NA	NA	NA	NA	NA	NA	TRUE
cg00519918	KIF13B	KIF13B_Intergenic_downstream	8	9637712	9637761	50	+	9637712	9637713	CGAGTGGCAGGTTAGTTCATTATATAGAGCTTTTTGCACTTTTGGCTCAT	Distal Intergenic	8	9505658	9630218	124561	1	KIF13B-209	132054	NA	NA	NA	FALSE	TRUE	FALSE	FALSE	FALSE	FALSE	FALSE	FALSE	TRUE	Intergenic_downstream	1	1	534909	ENSBTAG00000017232	mapped to different genes	NA	NA	NA	NA	NA	NA	NA	NA	NA	NA	NA	NA	TRUE
cg00521920	GLYCTK	GLYCTK_Intergenic_downstream	22	48581101	48581150	50	-	48581101	48581102	CGCCTCCCGCTGACAGCTCCTAATTGCATGTTGAAGCCATGTGATGGAGC	Distal Intergenic	22	48589696	48595068	5373	2	GLYCTK-201	13967	NA	NA	NA	FALSE	TRUE	FALSE	FALSE	FALSE	FALSE	FALSE	FALSE	TRUE	Intergenic_downstream	4	6	507949	ENSBTAG00000021695	mapped to different genes	NA	NA	NA	NA	NA	NA	NA	NA	NA	NA	NA	NA	TRUE
cg00522231	NA	NA	NA	NA	NA	NA	NA	NA	NA	NA	NA	NA	NA	NA	NA	NA	NA	NA	NA	NA	NA	NA	NA	NA	NA	NA	NA	NA	NA	NA	NA	NA	NA	NA	NA	NA	NA	NA	NA	NA	NA	NA	NA	NA	NA	NA	NA	NA	NA
cg00522402	RSRC1	RSRC1_Intron	1	108985559	108985608	50	-	108985607	108985608	ATGTAATTCAATGCTCAATTTACCCTTGTCTCGCAGGAGATTTTTCCCCG	Intron (RSRC1-201/RSRC1, intron 6 of 8)	1	108967043	109414482	447440	2	RSRC1-202	428874	RSRC1-202;RSRC1-201	RSRC1;RSRC1	0;0	TRUE	FALSE	FALSE	FALSE	FALSE	FALSE	TRUE	FALSE	FALSE	Intron	33	33	509437	ENSBTAG00000031561	conserved gene and region	NA	NA	NA	NA	NA	NA	NA	NA	NA	NA	NA	NA	TRUE
cg00522519	TNPO1	TNPO1_Exon	20	8729632	8729681	50	+	8729632	8729633	CGCTCTTTTAAGGGAAGAGGAAACTGGTCAGAGAAACGCCTCCAATTTTC	Exon (TNPO1-201/TNPO1, exon 24 of 25)	20	8728071	8816598	88528	2	TNPO1-201	86917	TNPO1-201;TNPO1-202;TNPO1-204;TNPO1-203	TNPO1;TNPO1;TNPO1;TNPO1	0;0;0;0	TRUE	FALSE	FALSE	FALSE	FALSE	TRUE	FALSE	FALSE	FALSE	Exon	7	10	767620	ENSBTAG00000007979	conserved gene and region	NA	NA	NA	NA	NA	NA	NA	NA	NA	NA	NA	NA	TRUE
cg00522668	CCDC178	CCDC178_Intron	24	24029676	24029725	50	+	24029724	24029725	GAGTAATTAAACCTGAAATCAATAGCAGGCATTTGTCATGTTTACAGCCG	Intron (CCDC178-201/CCDC178, intron 14 of 17)	24	23839854	24195827	355974	1	CCDC178-201	189822	CCDC178-201;CCDC178-202	CCDC178;CCDC178	0;0	TRUE	FALSE	FALSE	FALSE	FALSE	FALSE	TRUE	FALSE	FALSE	Intron	19	19	532148	ENSBTAG00000000138	conserved gene and region	NA	NA	NA	NA	NA	NA	NA	NA	NA	NA	NA	NA	TRUE
cg00523349	MGMT	MGMT_Intergenic_upstream	26	48717844	48717893	50	+	48717892	48717893	CTCTATTATAGTATAAGTGTGCTTGTAAATATTCACTACATGTTATTACG	Distal Intergenic	26	48818674	49095122	276449	1	MGMT-201	-100781	NA	NA	NA	FALSE	TRUE	FALSE	FALSE	FALSE	FALSE	FALSE	FALSE	TRUE	Intergenic_upstream	22	38	616091	ENSBTAG00000050386	conserved gene and region	NA	NA	NA	NA	NA	NA	NA	NA	NA	NA	NA	NA	TRUE
cg00523361	NA	NA	NA	NA	NA	NA	NA	NA	NA	NA	NA	NA	NA	NA	NA	NA	NA	NA	NA	NA	NA	NA	NA	NA	NA	NA	NA	NA	NA	NA	NA	NA	NA	NA	NA	NA	NA	NA	NA	NA	NA	NA	NA	NA	NA	NA	NA	NA	NA
cg00523855	HHEX	HHEX_Promoter	26	14076825	14076874	50	+	14076873	14076874	TGAAGCAGACCCTTCCCCCGGAGTAGTGCACGCTGCTGATTATTTTATCG	Promoter (<=1kb)	26	14075882	14081682	5801	1	HHEX-201	943	HHEX-201	HHEX	0	TRUE	FALSE	TRUE	FALSE	FALSE	FALSE	TRUE	FALSE	FALSE	Promoter	5	11	539542	ENSBTAG00000014217	conserved gene and region	NA	NA	NA	NA	NA	NA	NA	NA	NA	NA	NA	NA	TRUE
cg00524115	UBIAD1	UBIAD1_Exon	16	42386529	42386578	50	-	42386577	42386578	CAATGCCCTTGGAAAAGTCATAGTAAGTGTTGACCAAATTACCGGCCCCG	Promoter (<=1kb)	16	42376909	42387230	10322	2	UBIAD1-201	652	UBIAD1-201	UBIAD1	0	TRUE	FALSE	TRUE	FALSE	FALSE	TRUE	FALSE	FALSE	FALSE	Exon	1	1	508501	ENSBTAG00000014014	conserved gene and region	NA	NA	NA	NA	NA	NA	NA	NA	NA	NA	NA	NA	TRUE
cg00525251	MPDZ	MPDZ_Intergenic_upstream	8	30518739	30518788	50	-	30518739	30518740	CGATCTATTAGGATTAATCGTACTTGATCACTAATCCATTGTAATGCCAT	Distal Intergenic	8	31058380	31205199	146820	1	MPDZ-201	-539641	NA	NA	NA	FALSE	TRUE	FALSE	FALSE	FALSE	FALSE	FALSE	FALSE	TRUE	Intergenic_upstream	7	10	536863	ENSBTAG00000043961	mapped to different genes	NA	NA	NA	NA	NA	NA	NA	NA	NA	NA	NA	NA	TRUE
cg00526068	NA	NA	NA	NA	NA	NA	NA	NA	NA	NA	NA	NA	NA	NA	NA	NA	NA	NA	NA	NA	NA	NA	NA	NA	NA	NA	NA	NA	NA	NA	NA	NA	NA	NA	NA	NA	NA	NA	NA	NA	NA	NA	NA	NA	NA	NA	NA	NA	NA
cg00527415	BCOR	BCOR_Intergenic_downstream	X	103883012	103883061	50	+	103883060	103883061	AAGCAATCTGCTAAGTCTGACAGTCGGAAGAAATGCCGGGCTGCTGAGCG	Distal Intergenic	30	103408842	103432576	23735	1	BCOR-201	474170	NA	NA	NA	FALSE	TRUE	FALSE	FALSE	FALSE	FALSE	FALSE	FALSE	TRUE	Intergenic_downstream	82	159	784529	ENSBTAG00000047339	mapped to different genes	NA	NA	NA	NA	NA	NA	NA	NA	NA	NA	NA	NA	TRUE
cg00527510	ZNF608	ZNF608_Intergenic_upstream	7	28359115	28359164	50	+	28359115	28359116	CGAAATTGCTGCCTATTCAGAGATAATGAGATTTTTATTACTCTGTCAAA	Distal Intergenic	7	29020202	29124809	104608	1	ZNF608-201	-661038	NA	NA	NA	FALSE	TRUE	FALSE	FALSE	FALSE	FALSE	FALSE	FALSE	TRUE	Intergenic_upstream	5	43	509992	ENSBTAG00000016137	mapped to different genes	NA	NA	NA	NA	NA	NA	NA	NA	NA	NA	NA	NA	TRUE
cg00528052	KDM5B	KDM5B_Exon	16	79950202	79950251	50	+	79950202	79950203	CGCTTTCATCCACAAGATCCGGCCCATAGCCGAGCAGACTGGCATCTGTA	Promoter (<=1kb)	16	79949862	80022792	72931	1	KDM5B-201	340	KDM5B-201	KDM5B	0	TRUE	FALSE	TRUE	FALSE	FALSE	TRUE	FALSE	FALSE	FALSE	Exon	1	1	540633	ENSBTAG00000006175	conserved gene and region	16	79950022	79951202	1181	*	1181	199	0.8247248095	0.9957883676	0.1685012701	1.49e-180	CpGisland	TRUE
cg00528541	ENOX2	ENOX2_Intron	X	14881991	14882040	50	+	14882039	14882040	TGTATATTGTACCAGGAACATTGTGACACTCTTCAGGGAACTGTTTCACG	Intron (ENOX2-201/ENOX2, intron 1 of 14)	30	14612887	14898706	285820	2	ENOX2-201	16666	ENOX2-201;ENOX2-202	ENOX2;ENOX2	0;0	TRUE	FALSE	FALSE	FALSE	FALSE	FALSE	TRUE	FALSE	FALSE	Intron	2	2	100848511	ENSBTAG00000049641	conserved gene and region	NA	NA	NA	NA	NA	NA	NA	NA	NA	NA	NA	NA	TRUE
cg00529649	NPAS3	NPAS3_Intron	21	44119553	44119602	50	+	44119553	44119554	CGGATGTGTCAAAAAGCATCTTTGTTCTGTGGGTTAAGCAGTAAGCTCTC	Intron (NPAS3-201/NPAS3, intron 2 of 8)	21	44020190	44285742	265553	1	NPAS3-201	99363	NPAS3-201;NPAS3-202;NPAS3-203	NPAS3;NPAS3;NPAS3	0;0;0	TRUE	FALSE	FALSE	FALSE	FALSE	FALSE	TRUE	FALSE	FALSE	Intron	50	92	527053	ENSBTAG00000004462	conserved gene and region	NA	NA	NA	NA	NA	NA	NA	NA	NA	NA	NA	NA	TRUE
cg00531009	SF1	SF1_Exon	29	43004063	43004112	50	+	43004063	43004064	CGCCACCCCCATGCCCATCATGGTGACAAAGTTAGAAGGGTCCATGGGAG	Exon (SF1-201/SF1, exon 13 of 13)	29	43002801	43016362	13562	2	SF1-201	12250	SF1-201;SF1-202	SF1;SF1	0;0	TRUE	FALSE	FALSE	FALSE	FALSE	TRUE	FALSE	FALSE	FALSE	Exon	15	28	541229	ENSBTAG00000001035	conserved gene but different region	NA	NA	NA	NA	NA	NA	NA	NA	NA	NA	NA	NA	TRUE
cg00531909	TMEM182	TMEM182_Intergenic_downstream	11	7582724	7582773	50	-	7582724	7582725	CGGAAACTCCAAATGTAAAGATGTATTAAGGAAATATCTCAAAGTTATTA	Distal Intergenic	11	7459624	7502937	43314	1	TMEM182-201	123149	NA	NA	NA	FALSE	TRUE	FALSE	FALSE	FALSE	FALSE	FALSE	FALSE	TRUE	Intergenic_downstream	22	22	618298	ENSBTAG00000038462	conserved gene but different region	NA	NA	NA	NA	NA	NA	NA	NA	NA	NA	NA	NA	TRUE
cg00532890	PBX1	PBX1_fiveUTR	3	4480752	4480801	50	-	4480752	4480753	CGCTTAAATCTGTGGCTTAATCCTTTTGCAAATATGCATTGATCGGGAGA	5' UTR	3	4187268	4246502	59235	2	PBX1-203	-234299	NA	NA	NA	TRUE	FALSE	FALSE	TRUE	FALSE	TRUE	FALSE	FALSE	FALSE	fiveUTR	6	79	540688	ENSBTAG00000013801	conserved gene and region	NA	NA	NA	NA	NA	NA	NA	NA	NA	NA	NA	NA	TRUE
cg00533774	SPTBN1	SPTBN1_Exon	11	37320158	37320207	50	+	37320158	37320159	CGTGAAGCCGTGCAGAAGAAGACCTTCACCAAGTGGGTCAATTCCCACCT	Exon (SPTBN1-201/SPTBN1, exon 3 of 36)	11	37177107	37388781	211675	1	SPTBN1-201	143051	SPTBN1-201;SPTBN1-202;SPTBN1-203;SPTBN1-204	SPTBN1;SPTBN1;SPTBN1;SPTBN1	0;0;0;0	TRUE	FALSE	FALSE	FALSE	FALSE	TRUE	FALSE	FALSE	FALSE	Exon	3	5	526027	ENSBTAG00000006995	conserved gene and region	NA	NA	NA	NA	NA	NA	NA	NA	NA	NA	NA	NA	TRUE
cg00535482	TBR1	TBR1_fiveUTR	2	34968482	34968531	50	+	34968530	34968531	TTCAGTTGAATGTAACGATTTCAAGTGCAAAGTATACAAAGCGCGAGCCG	Promoter (<=1kb)	2	34958624	34968526	9903	2	TBR1-201	0	TBR1-201;PSMD14-201	TBR1;PSMD14	0;0	TRUE	FALSE	TRUE	TRUE	FALSE	TRUE	FALSE	FALSE	FALSE	fiveUTR	7	29	505142	ENSBTAG00000021692	conserved gene but different region	NA	NA	NA	NA	NA	NA	NA	NA	NA	NA	NA	NA	TRUE
cg00538388	CLASP1	CLASP1_Intron	2	73141809	73141858	50	+	73141809	73141810	CGTCGAGAGGCTGCAGGTAAAAGGAATGGCAACACCCACAGGATTAACAC	Intron (CLASP1-201/CLASP1, intron 22 of 38)	2	73071996	73306346	234351	2	CLASP1-201	164488	CLASP1-201;CLASP1-202;CLASP1-203;CLASP1-204;CLASP1-205	CLASP1;CLASP1;CLASP1;CLASP1;CLASP1	0;0;0;0;0	TRUE	FALSE	FALSE	FALSE	FALSE	FALSE	TRUE	FALSE	FALSE	Intron	1	6	523441	ENSBTAG00000019781	conserved gene and region	NA	NA	NA	NA	NA	NA	NA	NA	NA	NA	NA	NA	TRUE
cg00539598	AUTS2	AUTS2_Intergenic_upstream	25	30315109	30315158	50	+	30315109	30315110	CGTGAACATGAAATTACATTGAACCTGGGGAGTCTAACTCCATTAATTTT	Distal Intergenic	25	29784196	29817161	32966	2	AUTS2-203	-497948	NA	NA	NA	FALSE	TRUE	FALSE	FALSE	FALSE	FALSE	FALSE	FALSE	TRUE	Intergenic_upstream	85	92	615936	ENSBTAG00000002083	conserved gene but different region	NA	NA	NA	NA	NA	NA	NA	NA	NA	NA	NA	NA	TRUE
cg00540391	EDN3	EDN3_fiveUTR	13	57088560	57088609	50	-	57088560	57088561	CGGAGGTCACTGTGAGCCCGAAAAGGAGCCACAGCCCCGGCTCCATGAAC	Promoter (<=1kb)	13	57061094	57088790	27697	2	EDN3-201	181	EDN3-201;EDN3-202	EDN3;EDN3	0;0	TRUE	FALSE	TRUE	TRUE	FALSE	TRUE	FALSE	FALSE	FALSE	fiveUTR	1	1	513753	ENSBTAG00000012109	conserved gene but different region	13	57088304	57088579	276	*	276	29	0.6956521739	0.8847131646	0.1050724638	5.96e-20	CpGisland	TRUE
cg00540706	MECOM	MECOM_Exon	1	98312004	98312053	50	+	98312052	98312053	GTCTGCCATAAATCCTATACTCAGTTTTCAAACCTTTGCCGTCATAAGCG	Exon (MECOM-202/MECOM, exon 7 of 16)	1	98280869	98347503	66635	1	MECOM-201	31135	MECOM-201;MECOM-202;MECOM-203;MECOM-204;MECOM-205	MECOM;MECOM;MECOM;MECOM;MECOM	0;0;0;0;0	TRUE	FALSE	FALSE	FALSE	FALSE	TRUE	TRUE	FALSE	FALSE	Exon	11	49	532209	ENSBTAG00000005871	conserved gene and region	NA	NA	NA	NA	NA	NA	NA	NA	NA	NA	NA	NA	TRUE
cg00542313	NA	NA	NA	NA	NA	NA	NA	NA	NA	NA	NA	NA	NA	NA	NA	NA	NA	NA	NA	NA	NA	NA	NA	NA	NA	NA	NA	NA	NA	NA	NA	NA	NA	NA	NA	NA	NA	NA	NA	NA	NA	NA	NA	NA	NA	NA	NA	NA	NA
cg00542737	HDGFL1	HDGFL1_Intergenic_upstream	23	36053601	36053650	50	-	36053649	36053650	TCAGGCCTGTATTTCTAAAAATGCTACGGTCTAGTAACCCCACTGTCCCG	Distal Intergenic	23	35662148	35664136	1989	2	HDGFL1-201	-389514	NA	NA	NA	FALSE	TRUE	FALSE	FALSE	FALSE	FALSE	FALSE	FALSE	TRUE	Intergenic_upstream	2	3	407143	ENSBTAG00000015130	mapped to different genes	NA	NA	NA	NA	NA	NA	NA	NA	NA	NA	NA	NA	TRUE
cg00543023	AP5M1	AP5M1_Intergenic_downstream	10	69694215	69694264	50	+	69694263	69694264	CTGCTAAGTTAGAAAGTCAATTGAATACCAAATGAAGTTTATTTCTTACG	Distal Intergenic	10	69671251	69691278	20028	1	AP5M1-201	22964	AP5M1-201	AP5M1	22964	FALSE	TRUE	FALSE	FALSE	FALSE	FALSE	FALSE	FALSE	TRUE	Intergenic_downstream	8	8	539663	ENSBTAG00000013043	conserved gene but different region	NA	NA	NA	NA	NA	NA	NA	NA	NA	NA	NA	NA	TRUE
cg00543458	RNF220	RNF220_Intron	3	101427130	101427179	50	+	101427178	101427179	TTTAGTGTCGTGGAGAATTCACGTCTTCACTCCCAGGAGCCCAGCTTCCG	Intron (RNF220-202/RNF220, intron 1 of 13)	3	101374501	101645892	271392	2	RNF220-202	218713	RNF220-202	RNF220	0	TRUE	FALSE	FALSE	FALSE	FALSE	FALSE	TRUE	FALSE	FALSE	Intron	134	154	616005	ENSBTAG00000012355	conserved gene and region	NA	NA	NA	NA	NA	NA	NA	NA	NA	NA	NA	NA	TRUE
cg00545236	HOXB5	HOXB5_Intergenic_downstream	19	37902130	37902179	50	-	37902130	37902131	CGAGAAAGTCACGTGAGGTCCATAAAGTTAGTTTTATGGTTTTGGGGAGT	Downstream (<1kb)	19	37898743	37901190	2448	1	HOXB5-201	3436	HOXB5-201	HOXB5	0	FALSE	TRUE	FALSE	FALSE	FALSE	FALSE	FALSE	FALSE	FALSE	Intergenic_downstream	8	34	112442653	ENSBTAG00000045835	mapped to different genes	NA	NA	NA	NA	NA	NA	NA	NA	NA	NA	NA	NA	TRUE
cg00545696	TOX3	TOX3_Intergenic_downstream	18	20298906	20298955	50	-	20298906	20298907	CGTAAGCAGCTGTGCTGAAATTGTAAAATCTCACCCTTGTGTCTGGTTTC	Distal Intergenic	18	20894276	21014894	120619	2	TOX3-201	715988	NA	NA	NA	FALSE	TRUE	FALSE	FALSE	FALSE	FALSE	FALSE	FALSE	TRUE	Intergenic_downstream	14	27	539135	ENSBTAG00000000418	mapped to different genes	NA	NA	NA	NA	NA	NA	NA	NA	NA	NA	NA	NA	TRUE
cg00546281	LBX1	LBX1_Intergenic_upstream	26	22056762	22056811	50	+	22056762	22056763	CGATTTTCACCGACAGAACTTCAATAAATCTTGTTTTGAGAAAAATGATA	Distal Intergenic	26	22026546	22029801	3256	2	LBX1-201	-26961	NA	NA	NA	FALSE	TRUE	FALSE	FALSE	FALSE	FALSE	FALSE	FALSE	TRUE	Intergenic_upstream	16	54	534470	ENSBTAG00000002261	mapped to different genes	NA	NA	NA	NA	NA	NA	NA	NA	NA	NA	NA	NA	TRUE
cg00546693	TFAP2A	TFAP2A_Intergenic_downstream	23	45649561	45649610	50	+	45649609	45649610	ATTAATAAACATGGTAATTTCACACCCGGAGAAGGACATAATTTCATCCG	Distal Intergenic	23	45622111	45636986	14876	1	TFAP2A-205	27450	NA	NA	NA	FALSE	TRUE	FALSE	FALSE	FALSE	FALSE	FALSE	FALSE	TRUE	Intergenic_downstream	31	69	505849	ENSBTAG00000001250	mapped to different genes	23	45649587	45649897	311	*	311	35	0.6366559486	1.117900791	0.1125401929	4.49e-25	CpGisland	TRUE
cg00547789	RAB39B	RAB39B_Promoter	X	35765755	35765804	50	+	35765803	35765804	TCAGAGTGCGTGGTGCTGATGCTGCTGCCATTTCATCACCTTTGCGAGCG	Promoter (<=1kb)	30	35765821	35770072	4252	1	RAB39B-201	-17	RAB39B-201	RAB39B	-17	FALSE	TRUE	TRUE	FALSE	FALSE	FALSE	FALSE	FALSE	FALSE	Promoter	3	3	537560	ENSBTAG00000019779	conserved gene but different region	NA	NA	NA	NA	NA	NA	NA	NA	NA	NA	NA	NA	TRUE
cg00548085	NA	NA	NA	NA	NA	NA	NA	NA	NA	NA	NA	NA	NA	NA	NA	NA	NA	NA	NA	NA	NA	NA	NA	NA	NA	NA	NA	NA	NA	NA	NA	NA	NA	NA	NA	NA	NA	NA	NA	NA	NA	NA	NA	NA	NA	NA	NA	NA	NA
cg00548487	SMARCC2	SMARCC2_Exon	5	57158894	57158943	50	-	57158894	57158895	CGGGCACCCAGGCGTGGCGGGTAATGCTCCTTTGGGTTTGCCTTTTGGCA	Exon (SMARCC2-201/SMARCC2, exon 27 of 27)	5	57140987	57159452	18466	1	SMARCC2-201	17907	MYL6-201;MYL6-202;MYL6-203;SMARCC2-201;SMARCC2-202;SMARCC2-203;SMARCC2-204	MYL6;MYL6;MYL6;SMARCC2;SMARCC2;SMARCC2;SMARCC2	0;0;0;0;0;0;0	TRUE	FALSE	FALSE	FALSE	FALSE	TRUE	TRUE	FALSE	FALSE	Exon	10	13	509060	ENSBTAG00000014697	conserved gene but different region	NA	NA	NA	NA	NA	NA	NA	NA	NA	NA	NA	NA	TRUE
cg00548719	KCNQ3	KCNQ3_Exon	14	9019535	9019584	50	-	9019583	9019584	ATTGTTCACTTTTGCTTATTTTGTAGCCAAAAGCTGGGTCTCTTGGATCG	Exon (KCNQ3-201/KCNQ3, exon 10 of 15)	14	8738181	9029965	291785	1	KCNQ3-201	281354	KCNQ3-201;KCNQ3-202	KCNQ3;KCNQ3	0;0	TRUE	FALSE	FALSE	FALSE	FALSE	TRUE	TRUE	FALSE	FALSE	Exon	4	6	281884	ENSBTAG00000020667	conserved gene and region	NA	NA	NA	NA	NA	NA	NA	NA	NA	NA	NA	NA	TRUE
cg00549985	CNTFR	CNTFR_Intron	8	75948640	75948689	50	+	75948640	75948641	CGCTTTATCAGGAGACGCTTTTCTGACTTGGCAGCGTTGGGCGTTTTAAA	Intron (CNTFR-202/CNTFR, intron 2 of 7)	8	75920672	75958549	37878	2	CNTFR-202	9860	CNTFR-201;CNTFR-202	CNTFR;CNTFR	0;0	TRUE	FALSE	FALSE	FALSE	FALSE	FALSE	TRUE	FALSE	FALSE	Intron	9	11	539548	ENSBTAG00000015361	conserved gene and region	8	75948528	75948678	151	*	151	12	0.6291390728	0.8103756708	0.07947019868	4.02e-07	CpGisland	TRUE
cg00550040	TSHZ3	TSHZ3_Intergenic_downstream	18	41720422	41720471	50	+	41720422	41720423	CGGGAAATGATTTCTGTCAAAACCATCTTTACTGCAATTATAATATGTTA	Distal Intergenic	18	41847634	41916280	68647	2	TSHZ3-201	195809	NA	NA	NA	FALSE	TRUE	FALSE	FALSE	FALSE	FALSE	FALSE	FALSE	TRUE	Intergenic_downstream	30	77	540209	ENSBTAG00000002687	mapped to different genes	NA	NA	NA	NA	NA	NA	NA	NA	NA	NA	NA	NA	TRUE
cg00551264	CITED2	CITED2_Promoter	9	77049358	77049407	50	-	77049406	77049407	AGCTTTGGCATCCGAGCTGAGGCGTCTCTGCTCTGTAAACAAACTCAGCG	Promoter (<=1kb)	9	77046182	77048572	2391	2	CITED2-201	-835	CITED2-201	CITED2	0	FALSE	TRUE	TRUE	FALSE	FALSE	FALSE	FALSE	FALSE	FALSE	Promoter	5	11	521378	ENSBTAG00000011224	conserved gene and region	9	77049199	77049414	216	*	216	26	0.662037037	1.099021526	0.1203703704	1.41e-19	CpGisland	TRUE
cg00551503	MAFB	MAFB_Intergenic_upstream	13	69504934	69504983	50	+	69504934	69504935	CGGTGGCAAGTATTTAATCTCTGGACAATGGATAGAGATGTTAGTGCATG	Distal Intergenic	13	69378600	69379571	972	2	MAFB-201	-125363	NA	NA	NA	FALSE	TRUE	FALSE	FALSE	FALSE	FALSE	FALSE	FALSE	TRUE	Intergenic_upstream	9	32	532376	ENSBTAG00000003396	conserved gene and region	NA	NA	NA	NA	NA	NA	NA	NA	NA	NA	NA	NA	TRUE
cg00552731	DYSF	DYSF_Intergenic_downstream	11	12863517	12863566	50	-	12863517	12863518	CGGAGACGGCCACTTAAACACACATTCCTGATAACTGAATAATCTTTGGC	Distal Intergenic	11	12899796	13123408	223613	2	DYSF-202	259891	NA	NA	NA	FALSE	TRUE	FALSE	FALSE	FALSE	FALSE	FALSE	FALSE	TRUE	Intergenic_downstream	4	15	508157	ENSBTAG00000013290	conserved gene and region	NA	NA	NA	NA	NA	NA	NA	NA	NA	NA	NA	NA	TRUE
cg00553880	PSIP1	PSIP1_Promoter	8	28792562	28792611	50	-	28792610	28792611	ACATACAGTACACATACAAATACACACACGCAGAGAAGCCAGCAGGGGCG	Promoter (<=1kb)	8	28792830	28833726	40897	1	PSIP1-201	-268	PSIP1-201	PSIP1	0	FALSE	TRUE	TRUE	FALSE	FALSE	FALSE	FALSE	FALSE	FALSE	Promoter	1	2	282011	ENSBTAG00000007872	conserved gene and region	8	28792590	28793066	477	*	477	58	0.7106918239	0.9636363636	0.1215932914	2.64e-43	CpGisland	TRUE
cg00553886	TEAD1	TEAD1_fiveUTR	15	40014125	40014174	50	+	40014173	40014174	ATGTTTCTGCTGACTCCTGAAAATTTTCCACTTGAATGTGCAATGAAGCG	5' UTR	15	39748793	40015294	266502	2	TEAD1-204	1120	TEAD1-204;TEAD1-205;TEAD1-207	TEAD1;TEAD1;TEAD1	0;0;0	TRUE	FALSE	FALSE	TRUE	FALSE	TRUE	TRUE	FALSE	FALSE	fiveUTR	3	16	536560	ENSBTAG00000032657	conserved gene and region	15	40014173	40014998	826	*	826	115	0.7663438257	0.9508508509	0.1392251816	5.67e-93	CpGisland	TRUE
cg00553911	TRIM8	TRIM8_Exon	26	23266339	23266388	50	-	23266339	23266340	CGAGGCGCCCTGCTGCCAGTCCCACGTGCAGACGCACCTGCAGCAGCCCT	Promoter (<=1kb)	26	23265725	23279452	13728	1	TRIM8-201	614	TRIM8-201;TRIM8-202	TRIM8;TRIM8	0;0	TRUE	FALSE	TRUE	FALSE	FALSE	TRUE	FALSE	FALSE	FALSE	Exon	15	23	782444	ENSBTAG00000021071	conserved gene and region	26	23266231	23266578	348	*	348	39	0.6982758621	0.9201355932	0.1120689655	8.47e-28	CpGisland	TRUE
cg00554332	ZNF507	ZNF507_Intergenic_upstream	18	42565587	42565636	50	-	42565587	42565588	CGGAAAATTGATGACAATGCTGTCTAAACCATTCATTAGGATTTGAAACT	Distal Intergenic	18	42860282	42898922	38641	1	ZNF507-201	-294695	NA	NA	NA	FALSE	TRUE	FALSE	FALSE	FALSE	FALSE	FALSE	FALSE	TRUE	Intergenic_upstream	32	32	540613	ENSBTAG00000014123	mapped to different genes	NA	NA	NA	NA	NA	NA	NA	NA	NA	NA	NA	NA	TRUE
cg00555047	ATXN7L1	ATXN7L1_Exon	4	46726074	46726123	50	-	46726074	46726075	CGAGAGCAGGAAGTATTTTTTATGGAAAGAGAAATACCTTGCAGGTGAGG	Exon (ATXN7L1-201/ATXN7L1, exon 4 of 9)	4	46703819	46757682	53864	2	ATXN7L1-201	31559	ATXN7L1-201	ATXN7L1	0	TRUE	FALSE	FALSE	FALSE	FALSE	TRUE	TRUE	FALSE	FALSE	Exon	16	24	534448	ENSBTAG00000002037	conserved gene but different region	NA	NA	NA	NA	NA	NA	NA	NA	NA	NA	NA	NA	TRUE
cg00555070	TBC1D22A	TBC1D22A_Intron	5	117229022	117229071	50	+	117229022	117229023	CGAAGTGGATTAAAAATAAAACCAAAGGTATTTATTTATGACCTGCTCAG	Intron (TBC1D22A-202/TBC1D22A, intron 12 of 12)	5	116973678	117230659	256982	1	TBC1D22A-202	255344	TBC1D22A-202	TBC1D22A	0	TRUE	FALSE	FALSE	FALSE	FALSE	FALSE	TRUE	FALSE	FALSE	Intron	3	3	618784	ENSBTAG00000012291	conserved gene and region	NA	NA	NA	NA	NA	NA	NA	NA	NA	NA	NA	NA	TRUE
cg00556573	MYH7B	MYH7B_Promoter	13	64280290	64280339	50	-	64280338	64280339	GGGAATTTGCCTTTTGTGTCCTGTGGCCAGGCTGGGGGGGCTGTGACACG	Promoter (<=1kb)	13	64280737	64309631	28895	1	MYH7B-201	-447	MYH7B-201;MYH7B-202	MYH7B;MYH7B	0;0	FALSE	TRUE	TRUE	FALSE	FALSE	FALSE	FALSE	FALSE	FALSE	Promoter	1	7	521764	ENSBTAG00000003512	conserved gene but different region	NA	NA	NA	NA	NA	NA	NA	NA	NA	NA	NA	NA	TRUE
cg00557468	NA	NA	NA	NA	NA	NA	NA	NA	NA	NA	NA	NA	NA	NA	NA	NA	NA	NA	NA	NA	NA	NA	NA	NA	NA	NA	NA	NA	NA	NA	NA	NA	NA	NA	NA	NA	NA	NA	NA	NA	NA	NA	NA	NA	NA	NA	NA	NA	NA
cg00557947	PAX2	PAX2_Intergenic_upstream	26	21526615	21526664	50	-	21526615	21526616	CGGATTCTATTTGCATCCGGAATCGCATGTACATGAAAAATGTGTCCGCG	Distal Intergenic	26	21590656	21680714	90059	1	PAX2-203	-64041	NA	NA	NA	FALSE	TRUE	FALSE	FALSE	FALSE	FALSE	FALSE	FALSE	TRUE	Intergenic_upstream	100	166	100297382	ENSBTAG00000021566	conserved gene and region	NA	NA	NA	NA	NA	NA	NA	NA	NA	NA	NA	NA	TRUE
cg00559067	LBX1	LBX1_Intergenic_downstream	26	22018499	22018548	50	+	22018547	22018548	CAGGGGACATTAAGGACCCGGCTGCTCAGGCTGAGCAGATCATAAAACCG	Distal Intergenic	26	22026546	22029801	3256	2	LBX1-201	11253	NA	NA	NA	FALSE	TRUE	FALSE	FALSE	FALSE	FALSE	FALSE	FALSE	TRUE	Intergenic_downstream	33	54	534470	ENSBTAG00000002261	mapped to different genes	26	22018420	22018590	171	*	171	13	0.5789473684	0.9095744681	0.07602339181	1.91e-07	CpGisland	TRUE
cg00560327	NA	NA	NA	NA	NA	NA	NA	NA	NA	NA	NA	NA	NA	NA	NA	NA	NA	NA	NA	NA	NA	NA	NA	NA	NA	NA	NA	NA	NA	NA	NA	NA	NA	NA	NA	NA	NA	NA	NA	NA	NA	NA	NA	NA	NA	NA	NA	NA	NA
cg00562080	MED13L	MED13L_Intergenic_downstream	17	59180736	59180785	50	-	59180736	59180737	CGGCTCCCTGCAGGATTCATTTAATCTCTTGGGGATTTACTGACCTTCAA	Distal Intergenic	17	58611134	58888297	277164	1	MED13L-201	569651	NA	NA	NA	FALSE	TRUE	FALSE	FALSE	FALSE	FALSE	FALSE	FALSE	TRUE	Intergenic_downstream	3	20	517336	ENSBTAG00000001888	conserved gene and region	NA	NA	NA	NA	NA	NA	NA	NA	NA	NA	NA	NA	TRUE
cg00562438	DNAH2	DNAH2_Exon	19	27507254	27507303	50	+	27507302	27507303	TTTATTCTCAGCATTGACAAAAGCCACCGCAGCAATAAGCTGGAGGACCG	Exon (DNAH2-201/DNAH2, exon 71 of 85)	19	27416681	27523393	106713	1	DNAH2-201	90573	DNAH2-201	DNAH2	0	TRUE	FALSE	FALSE	FALSE	FALSE	TRUE	FALSE	FALSE	FALSE	Exon	1	9	789044	ENSBTAG00000008605	conserved gene and region	19	27506704	27507379	676	*	676	53	0.6464497041	0.7758000953	0.07840236686	4.29e-29	CpGisland	TRUE
cg00562553	HOXA3	HOXA3_Exon	4	68912551	68912600	50	-	68912599	68912600	GGGCAAGGAGCCCGTGGTGTACCCCTGGATGAAGAAGATCCATGTCAGCG	Exon (HOXA4-201/HOXA4, exon 1 of 2)	4	68902556	68934981	32426	1	HOXA3-201	9995	HOXA3-201;HOXA4-201;HOXA3-202	HOXA3;HOXA4;HOXA3	0;0;0	TRUE	FALSE	FALSE	FALSE	FALSE	TRUE	TRUE	FALSE	FALSE	Exon	1	42	509991	ENSBTAG00000008139	mapped to different genes	4	68912599	68912671	73	*	73	10	0.7945205479	1.013888889	0.1369863014	2.54e-08	CpGisland	TRUE
cg00562749	SALL1	SALL1_Intergenic_upstream	18	19899591	19899640	50	+	19899591	19899592	CGTGTGAAGTTAATAACTGAATAAATCACTGGCAGCTCTCTCTGAATGAT	Distal Intergenic	18	19546249	19560362	14114	2	SALL1-201	-339229	NA	NA	NA	FALSE	TRUE	FALSE	FALSE	FALSE	FALSE	FALSE	FALSE	TRUE	Intergenic_upstream	21	49	514467	ENSBTAG00000008544	mapped to different genes	NA	NA	NA	NA	NA	NA	NA	NA	NA	NA	NA	NA	TRUE
cg00563016	NF1	NF1_Promoter	19	18874159	18874208	50	+	18874159	18874160	CGCCATGACACCCCACCGGAAGTGGGATCCTTTCCACGGCCCGGGGAGAG	Promoter (<=1kb)	19	18763113	18873847	110735	2	NF1-201	-312	NF1-201	NF1	-312	FALSE	TRUE	TRUE	FALSE	FALSE	FALSE	FALSE	FALSE	FALSE	Promoter	1	1	280877	ENSBTAG00000011829	mapped to different genes	19	18873688	18874305	618	*	618	58	0.7459546926	0.6901039661	0.09385113269	2.6e-36	CpGisland	TRUE
cg00563045	GTF2H4	GTF2H4_Exon	23	28163756	28163805	50	-	28163756	28163757	CGGGCATGCTTGTCTGGTCCCAGCTGACTTGTGTCATCAGACCAGGCCTT	Exon (GTF2H4-201/GTF2H4, exon 5 of 14)	23	28159277	28166226	6950	2	GTF2H4-201	2421	GTF2H4-201;GTF2H4-202;VARS2-201	GTF2H4;GTF2H4;VARS2	0;0;-4669	TRUE	FALSE	FALSE	FALSE	FALSE	TRUE	FALSE	FALSE	FALSE	Exon	3	3	100137723	ENSBTAG00000046757	conserved gene and region	NA	NA	NA	NA	NA	NA	NA	NA	NA	NA	NA	NA	TRUE
cg00564054	NA	NA	NA	NA	NA	NA	NA	NA	NA	NA	NA	NA	NA	NA	NA	NA	NA	NA	NA	NA	NA	NA	NA	NA	NA	NA	NA	NA	NA	NA	NA	NA	NA	NA	NA	NA	NA	NA	NA	NA	NA	NA	NA	NA	NA	NA	NA	NA	NA
cg00566346	MVB12B	MVB12B_Exon	11	97205823	97205872	50	-	97205823	97205824	CGTGAATTTGGAAAGTGTGTCAAAACACAACTTCAATTAGTTTGCTCTAA	Exon (NRON-201/NRON-201, exon 1 of 1)	11	97112230	97306620	194391	1	MVB12B-201	93593	MVB12B-201;MVB12B-202;MVB12B-203	MVB12B;MVB12B;MVB12B	0;0;0	TRUE	FALSE	FALSE	FALSE	FALSE	TRUE	TRUE	FALSE	FALSE	Exon	2	61	617416	ENSBTAG00000050426	mapped to different genes	NA	NA	NA	NA	NA	NA	NA	NA	NA	NA	NA	NA	TRUE
cg00566395	UBFD1	UBFD1_Exon	25	21240229	21240278	50	-	21240229	21240230	CGTTTCAGTTGGGCCCCACGGAAGCCTCTTACTACTGGGTGTACTGGGTT	Exon (UBFD1-201/UBFD1, exon 7 of 7)	25	21228703	21240606	11904	1	UBFD1-201	11526	UBFD1-201;UBFD1-202	UBFD1;UBFD1	0;0	TRUE	FALSE	FALSE	FALSE	FALSE	TRUE	FALSE	FALSE	FALSE	Exon	2	2	100125938	ENSBTAG00000046033	conserved gene and region	NA	NA	NA	NA	NA	NA	NA	NA	NA	NA	NA	NA	TRUE
cg00566855	NA	NA	NA	NA	NA	NA	NA	NA	NA	NA	NA	NA	NA	NA	NA	NA	NA	NA	NA	NA	NA	NA	NA	NA	NA	NA	NA	NA	NA	NA	NA	NA	NA	NA	NA	NA	NA	NA	NA	NA	NA	NA	NA	NA	NA	NA	NA	NA	NA
cg00567001	SIX3	SIX3_Intergenic_upstream	11	27266855	27266904	50	-	27266903	27266904	AGCACAAAAAAATCAATTATTTCCCCACAAAGACTTGAAAGTACTTAGCG	Distal Intergenic	11	27366407	27370463	4057	1	SIX3-201	-99552	NA	NA	NA	FALSE	TRUE	FALSE	FALSE	FALSE	FALSE	FALSE	FALSE	TRUE	Intergenic_upstream	28	50	616756	ENSBTAG00000027017	mapped to different genes	NA	NA	NA	NA	NA	NA	NA	NA	NA	NA	NA	NA	TRUE
cg00568797	FOXP1	FOXP1_Intron	22	30684728	30684777	50	+	30684728	30684729	CGTTTGTGTTTCCTGGCAGGGCTTTTCTTGCCTTATTGACAGTTTGTAAA	Intron (FOXP1-201/FOXP1, intron 17 of 17)	22	30294351	30686756	392406	1	FOXP1-201	390377	FOXP1-201;FOXP1-202;FOXP1-203;FOXP1-204;FOXP1-205;FOXP1-206;FOXP1-207	FOXP1;FOXP1;FOXP1;FOXP1;FOXP1;FOXP1;FOXP1	0;0;0;0;0;0;0	TRUE	FALSE	FALSE	FALSE	FALSE	FALSE	TRUE	FALSE	FALSE	Intron	65	95	515903	ENSBTAG00000016533	conserved gene and region	NA	NA	NA	NA	NA	NA	NA	NA	NA	NA	NA	NA	TRUE
cg00569374	ELAVL4	ELAVL4_Exon	3	96078738	96078787	50	+	96078786	96078787	TCTGGCTGGGGTTGTTGGCAAACTTCACAGTAATCGGTTCCGTAGCACCG	Exon (ELAVL4-201/ELAVL4, exon 5 of 7)	3	96071533	96161168	89636	2	ELAVL4-201	82381	ELAVL4-201;ELAVL4-204;ELAVL4-205;ELAVL4-203;ELAVL4-202	ELAVL4;ELAVL4;ELAVL4;ELAVL4;ELAVL4	0;0;0;0;0	TRUE	FALSE	FALSE	FALSE	FALSE	TRUE	FALSE	FALSE	FALSE	Exon	7	39	535408	ENSBTAG00000021046	conserved gene and region	NA	NA	NA	NA	NA	NA	NA	NA	NA	NA	NA	NA	TRUE
cg00570517	MAPKAP1	MAPKAP1_Exon	11	96487462	96487511	50	+	96487462	96487463	CGTCTTCTAATACCAAAGTCCCAACTTGAGGTAATATCGACTGACTGGGC	Exon (MAPKAP1-201/MAPKAP1, exon 2 of 12)	11	96283674	96516604	232931	2	MAPKAP1-204	29093	MAPKAP1-204;MAPKAP1-205;MAPKAP1-206;MAPKAP1-203;MAPKAP1-201;MAPKAP1-202	MAPKAP1;MAPKAP1;MAPKAP1;MAPKAP1;MAPKAP1;MAPKAP1	0;0;0;0;0;0	TRUE	FALSE	FALSE	FALSE	FALSE	TRUE	FALSE	FALSE	FALSE	Exon	7	58	533861	ENSBTAG00000010271	conserved gene and region	NA	NA	NA	NA	NA	NA	NA	NA	NA	NA	NA	NA	TRUE
cg00570985	PLEKHA6	PLEKHA6_Exon	16	1995359	1995408	50	+	1995407	1995408	CAATCCGCTTCTCCTGCTCCTGCAGCTGGCTCTCTGAGTCCTGGGGCACG	Exon (PLEKHA6-201/PLEKHA6, exon 23 of 24)	16	1986639	2125248	138610	2	PLEKHA6-210	129840	PLEKHA6-210;PLEKHA6-205;PLEKHA6-206;PLEKHA6-207;PLEKHA6-208;PLEKHA6-209;PLEKHA6-204;PLEKHA6-203;PLEKHA6-202;PLEKHA6-201	PLEKHA6;PLEKHA6;PLEKHA6;PLEKHA6;PLEKHA6;PLEKHA6;PLEKHA6;PLEKHA6;PLEKHA6;PLEKHA6	0;0;0;0;0;0;0;0;0;0	TRUE	FALSE	FALSE	FALSE	FALSE	TRUE	FALSE	FALSE	FALSE	Exon	5	7	532773	NA	mapped to different genes	NA	NA	NA	NA	NA	NA	NA	NA	NA	NA	NA	NA	TRUE
cg00571033	MSRA	MSRA_Exon	8	9301933	9301982	50	+	9301933	9301934	CGGACCTTGATTTAAATGTCCATACAATTAAGGCACGCGGTGAATGCCAA	Exon (MIR124-1-201/MIR124-1-201, exon 1 of 1)	8	8786069	9169658	383590	2	MSRA-203	-132275	NA	NA	NA	TRUE	FALSE	FALSE	FALSE	FALSE	TRUE	FALSE	FALSE	FALSE	Exon	1	5	281312	ENSBTAG00000021632	mapped to different genes	NA	NA	NA	NA	NA	NA	NA	NA	NA	NA	NA	NA	TRUE
cg00571633	KCNMA1	KCNMA1_Intergenic_downstream	28	32487404	32487453	50	+	32487404	32487405	CGGGAAATGATTTGAATCAATTGCTAATGAAATTGAGAAATTTAGGAGCT	Distal Intergenic	28	32616314	33160893	544580	2	KCNMA1-201	673440	NA	NA	NA	FALSE	TRUE	FALSE	FALSE	FALSE	FALSE	FALSE	FALSE	TRUE	Intergenic_downstream	5	45	282573	ENSBTAG00000013300	conserved gene and region	NA	NA	NA	NA	NA	NA	NA	NA	NA	NA	NA	NA	TRUE
cg00571722	PAX2	PAX2_Intergenic_upstream	26	21548164	21548213	50	+	21548164	21548165	CGATTATGAATGGGTTAGTCACAGGTGGAGTTAAAGGCCTTCAGAGGGAT	Distal Intergenic	26	21590656	21680714	90059	1	PAX2-201	-42443	NA	NA	NA	FALSE	TRUE	FALSE	FALSE	FALSE	FALSE	FALSE	FALSE	TRUE	Intergenic_upstream	100	166	100297382	ENSBTAG00000021566	conserved gene and region	NA	NA	NA	NA	NA	NA	NA	NA	NA	NA	NA	NA	TRUE
cg00572334	KLF9	KLF9_Exon	8	46610636	46610685	50	-	46610636	46610637	CGCCGCTAACCTGTATGCACTCTGTAATGGGCTTTGAGATGGGAGGATTT	Promoter (<=1kb)	8	46586710	46611498	24789	2	KLF9-201	813	KLF9-201	KLF9	0	TRUE	FALSE	TRUE	FALSE	FALSE	TRUE	TRUE	FALSE	FALSE	Exon	9	13	539139	ENSBTAG00000016229	conserved gene but different region	NA	NA	NA	NA	NA	NA	NA	NA	NA	NA	NA	NA	TRUE
cg00573041	NR4A3	NR4A3_Exon	8	64884363	64884412	50	-	64884363	64884364	CGTACAGATAGTCTGAAAGGGAGGAGAGGTCGTCTGCCTTCCAAACCAAA	Exon (NR4A3-201/NR4A3, exon 5 of 8)	8	64872311	64912348	40038	1	NR4A3-201	12052	NR4A3-201;NR4A3-202	NR4A3;NR4A3	0;0	TRUE	FALSE	FALSE	FALSE	FALSE	TRUE	FALSE	FALSE	FALSE	Exon	6	21	528877	ENSBTAG00000001864	mapped to different genes	NA	NA	NA	NA	NA	NA	NA	NA	NA	NA	NA	NA	TRUE
cg00576279	HOXC5	HOXC5_Exon	5	25999309	25999358	50	+	25999357	25999358	TGGTCATCCACGGGTAAATCTGTGGCGGGGCCGGTGGCTGGCTCAGTCCG	Promoter (<=1kb)	5	25997501	26000142	2642	2	HOXC5-201	784	HOXC5-201;HOXC6-201;HOXC6-202	HOXC5;HOXC6;HOXC6	0;0;0	TRUE	FALSE	TRUE	FALSE	FALSE	TRUE	FALSE	FALSE	FALSE	Exon	16	33	100140629	ENSBTAG00000009634	mapped to different genes	5	25999171	25999377	207	*	207	15	0.5507246377	0.9568567026	0.07246376812	3.19e-08	CpGisland	TRUE
cg00576774	CREB5	CREB5_fiveUTR	4	67451170	67451219	50	+	67451218	67451219	TAACTAGCTTGAGTGAGTCATATCCTTCCCATTTGATTCCAGGCCAAGCG	5' UTR	4	67314290	67749124	434835	2	CREB5-201	297905	CREB5-201;CREB5-206;CREB5-204;CREB5-205;CREB5-203;CREB5-202	CREB5;CREB5;CREB5;CREB5;CREB5;CREB5	0;0;0;0;0;0	TRUE	FALSE	FALSE	TRUE	FALSE	TRUE	TRUE	FALSE	FALSE	fiveUTR	5	12	534129	ENSBTAG00000018909	conserved gene and region	NA	NA	NA	NA	NA	NA	NA	NA	NA	NA	NA	NA	TRUE
cg00577233	TRPM3	TRPM3_Promoter	8	46819175	46819224	50	-	46819175	46819176	CGAGCGATGTCGACTCTGTTCCAGGCTAAAGCTAAGCTCAGTTGGTCTGG	Promoter (1-2kb)	8	46715833	46817682	101850	2	TRPM3-201	-1542	TRPM3-201	TRPM3	0	FALSE	TRUE	TRUE	FALSE	FALSE	FALSE	FALSE	FALSE	FALSE	Promoter	1	12	540699	ENSBTAG00000050253	conserved gene but different region	NA	NA	NA	NA	NA	NA	NA	NA	NA	NA	NA	NA	TRUE
cg00577417	ZNF219	ZNF219_Exon	10	25999089	25999138	50	-	25999137	25999138	CCGCTGCTTCAAGGAGCCCTGGTTCCTTAAGAACCACATGAAGGTGCACG	Exon (ZNF219-201/ZNF219, exon 2 of 4)	10	25997903	26000852	2950	1	ZNF219-201	1186	ZNF219-201;ARHGEF40-201;ARHGEF40-202	ZNF219;ARHGEF40;ARHGEF40	0;21860;24598	TRUE	FALSE	FALSE	FALSE	FALSE	TRUE	FALSE	FALSE	FALSE	Exon	2	2	615493	ENSBTAG00000021008	conserved gene and region	NA	NA	NA	NA	NA	NA	NA	NA	NA	NA	NA	NA	TRUE
cg00577835	BCOR	BCOR_Intergenic_downstream	X	103677580	103677629	50	+	103677628	103677629	AAGGCCACAGAGTTGCAGATTCTGCAAGGCCTAAAACAAATCGACAAACG	Distal Intergenic	30	103408842	103432576	23735	1	BCOR-201	268738	NA	NA	NA	FALSE	TRUE	FALSE	FALSE	FALSE	FALSE	FALSE	FALSE	TRUE	Intergenic_downstream	82	159	784529	ENSBTAG00000047339	mapped to different genes	NA	NA	NA	NA	NA	NA	NA	NA	NA	NA	NA	NA	TRUE
cg00578263	NA	NA	NA	NA	NA	NA	NA	NA	NA	NA	NA	NA	NA	NA	NA	NA	NA	NA	NA	NA	NA	NA	NA	NA	NA	NA	NA	NA	NA	NA	NA	NA	NA	NA	NA	NA	NA	NA	NA	NA	NA	NA	NA	NA	NA	NA	NA	NA	NA
cg00578937	THTPA	THTPA_fiveUTR	10	21395630	21395679	50	-	21395678	21395679	TTCGACTCCCGTCCCTGCTTCCAGCTGAGGTGTAAGTGCATCGATTTCCG	5' UTR	10	21390169	21431236	41068	2	THTPA-202	35557	THTPA-201;THTPA-202;ZFHX2-201	THTPA;THTPA;ZFHX2	0;0;0	TRUE	FALSE	FALSE	TRUE	FALSE	TRUE	TRUE	FALSE	FALSE	fiveUTR	4	13	282090	ENSBTAG00000007097	conserved gene but different region	10	21395604	21395679	76	*	76	11	0.6710526316	1.298136646	0.1447368421	2.03e-09	CpGisland	TRUE
cg00580052	NEMF	NEMF_Exon	10	42796766	42796815	50	-	42796814	42796815	AATACCTGAGCCTGCTGAAGAGCTTCCAATCTGTTTTCGTGATCCTTTCG	Exon (NEMF-201/NEMF, exon 12 of 33)	10	42750285	42819594	69310	2	NEMF-201	22779	NEMF-201;NEMF-202;NEMF-203;NEMF-204;NEMF-205;NEMF-206	NEMF;NEMF;NEMF;NEMF;NEMF;NEMF	0;0;0;0;0;0	TRUE	FALSE	FALSE	FALSE	FALSE	TRUE	TRUE	FALSE	FALSE	Exon	2	2	541292	ENSBTAG00000004934	conserved gene and region	NA	NA	NA	NA	NA	NA	NA	NA	NA	NA	NA	NA	TRUE
cg00580454	ILF3	ILF3_Intron	7	15159485	15159534	50	-	15159485	15159486	CGCAGCTTGTCTGAAACTCTTAGCCTGCAGAATTTAAGACAATGGCAGTT	Intron (ILF3-201/ILF3, intron 17 of 19)	7	15137070	15164555	27486	1	ILF3-201	22415	ILF3-201;ILF3-202	ILF3;ILF3	0;0	TRUE	FALSE	FALSE	FALSE	FALSE	FALSE	TRUE	TRUE	FALSE	Intron	3	12	614936	ENSBTAG00000040076	conserved gene but different region	NA	NA	NA	NA	NA	NA	NA	NA	NA	NA	NA	NA	TRUE
cg00582446	AUTS2	AUTS2_Intergenic_upstream	25	30090206	30090255	50	+	30090254	30090255	CTATTCATTTATCACATTTAGCATGCGCACTTCCACTCTCATCAAAACCG	Distal Intergenic	25	29784196	29817161	32966	2	AUTS2-203	-273045	NA	NA	NA	FALSE	TRUE	FALSE	FALSE	FALSE	FALSE	FALSE	FALSE	TRUE	Intergenic_upstream	85	92	615936	ENSBTAG00000002083	conserved gene but different region	NA	NA	NA	NA	NA	NA	NA	NA	NA	NA	NA	NA	TRUE
cg00582628	NA	NA	NA	NA	NA	NA	NA	NA	NA	NA	NA	NA	NA	NA	NA	NA	NA	NA	NA	NA	NA	NA	NA	NA	NA	NA	NA	NA	NA	NA	NA	NA	NA	NA	NA	NA	NA	NA	NA	NA	NA	NA	NA	NA	NA	NA	NA	NA	NA
cg00582950	CRYBB1	CRYBB1_Intergenic_upstream	17	66516640	66516689	50	+	66516640	66516641	CGAAGGGAAATTAAACTTTGCAGCTAATGGGGCTATATGATCCTTCAACC	Distal Intergenic	17	66252099	66289558	37460	2	CRYBB1-204	-227082	NA	NA	NA	FALSE	TRUE	FALSE	FALSE	FALSE	FALSE	FALSE	FALSE	TRUE	Intergenic_upstream	23	23	282205	ENSBTAG00000019280	mapped to different genes	NA	NA	NA	NA	NA	NA	NA	NA	NA	NA	NA	NA	TRUE
cg00583628	DENND4B	DENND4B_Intergenic_downstream	3	16506576	16506625	50	-	16506624	16506625	GGCTGCCTGGGGACCAAAACGTCTCTAAGGTAAAGTTGCAGCCTGAAGCG	Distal Intergenic	3	16489959	16502409	12451	1	DENND4B-201	16666	DENND4B-201	DENND4B	16617	FALSE	TRUE	FALSE	FALSE	FALSE	FALSE	FALSE	FALSE	TRUE	Intergenic_downstream	5	5	508196	ENSBTAG00000018711	mapped to different genes	3	16506551	16506709	159	*	159	11	0.5911949686	0.8008241758	0.06918238994	5.61e-06	CpGisland	TRUE
cg00583683	BNC2	BNC2_Intergenic_downstream	8	28130139	28130188	50	-	28130139	28130140	CGGTTCTACACTCTCAGCAGTTTTTGCAAATCTGCAATTAGTCTAAAGGG	Distal Intergenic	8	27646260	27944404	298145	1	BNC2-203	483928	NA	NA	NA	FALSE	TRUE	FALSE	FALSE	FALSE	FALSE	FALSE	FALSE	TRUE	Intergenic_downstream	11	102	540746	ENSBTAG00000003669	mapped to different genes	NA	NA	NA	NA	NA	NA	NA	NA	NA	NA	NA	NA	TRUE
cg00585108	PDE5A	PDE5A_Exon	6	5855084	5855133	50	+	5855084	5855085	CGGATGTTTACTGACCTCAACCTTGTGCAGAACTTCCAGATGAAACATGA	Exon (PDE5A-201/PDE5A, exon 12 of 21)	6	5745779	5894011	148233	1	PDE5A-201	109305	PDE5A-201;PDE5A-202;PDE5A-203	PDE5A;PDE5A;PDE5A	0;0;0	TRUE	FALSE	FALSE	FALSE	FALSE	TRUE	TRUE	FALSE	FALSE	Exon	2	2	281972	ENSBTAG00000024888	mapped to different genes	NA	NA	NA	NA	NA	NA	NA	NA	NA	NA	NA	NA	TRUE
cg00585163	SOBP	SOBP_Exon	9	42426620	42426669	50	-	42426668	42426669	CATCTGTTAGCGGGATATTCCAAGAGTCTGGAGTGAGCAGCTGCACCCCG	Exon (SOBP-202/SOBP, exon 6 of 6)	9	42424917	42571799	146883	2	SOBP-202	145130	SOBP-201;SOBP-202;SOBP-203	SOBP;SOBP;SOBP	0;0;0	TRUE	FALSE	FALSE	FALSE	FALSE	TRUE	FALSE	FALSE	FALSE	Exon	3	22	537433	ENSBTAG00000019175	conserved gene and region	NA	NA	NA	NA	NA	NA	NA	NA	NA	NA	NA	NA	TRUE
cg00585359	PIK3C2B	PIK3C2B_Exon	16	2177040	2177089	50	+	2177088	2177089	CGAATGAGGTTGTAGGCTTGGCAGCAAAGGTCAACAAAATCATGGAAGCG	Exon (PIK3C2B-201/PIK3C2B, exon 25 of 33)	16	2164207	2241919	77713	2	PIK3C2B-201	64830	PIK3C2B-201	PIK3C2B	0	TRUE	FALSE	FALSE	FALSE	FALSE	TRUE	FALSE	FALSE	FALSE	Exon	3	3	537396	ENSBTAG00000024633	conserved gene and region	NA	NA	NA	NA	NA	NA	NA	NA	NA	NA	NA	NA	TRUE
cg00585733	AUTS2	AUTS2_Intergenic_upstream	25	30996461	30996510	50	+	30996509	30996510	AGTGACAAAGCTGGTCATGGCAAATCCATCAATGATGTCCTCTTCTGCCG	Distal Intergenic	25	29784196	29817161	32966	2	AUTS2-203	-1179300	NA	NA	NA	FALSE	TRUE	FALSE	FALSE	FALSE	FALSE	FALSE	FALSE	TRUE	Intergenic_upstream	85	92	615936	ENSBTAG00000002083	conserved gene but different region	25	30996505	30996817	313	*	313	50	0.7923322684	1.02207419	0.1597444089	2.49e-44	CpGisland	TRUE
cg00586556	NA	NA	NA	NA	NA	NA	NA	NA	NA	NA	NA	NA	NA	NA	NA	NA	NA	NA	NA	NA	NA	NA	NA	NA	NA	NA	NA	NA	NA	NA	NA	NA	NA	NA	NA	NA	NA	NA	NA	NA	NA	NA	NA	NA	NA	NA	NA	NA	NA
cg00587168	DLX1	DLX1_Intergenic_downstream	2	24457917	24457966	50	-	24457917	24457918	CGCAGAATTAGCCTGAATTGCATGGTAACTGCTGCTGCTTTAAAATTTTT	Distal Intergenic	2	24462482	24466496	4015	2	DLX1-201	8579	DLX1-201	DLX1	0	FALSE	TRUE	FALSE	FALSE	FALSE	FALSE	FALSE	FALSE	TRUE	Intergenic_downstream	19	40	521806	ENSBTAG00000015217	conserved gene and region	NA	NA	NA	NA	NA	NA	NA	NA	NA	NA	NA	NA	TRUE
cg00589789	NA	NA	NA	NA	NA	NA	NA	NA	NA	NA	NA	NA	NA	NA	NA	NA	NA	NA	NA	NA	NA	NA	NA	NA	NA	NA	NA	NA	NA	NA	NA	NA	NA	NA	NA	NA	NA	NA	NA	NA	NA	NA	NA	NA	NA	NA	NA	NA	NA
cg00590051	NA	NA	NA	NA	NA	NA	NA	NA	NA	NA	NA	NA	NA	NA	NA	NA	NA	NA	NA	NA	NA	NA	NA	NA	NA	NA	NA	NA	NA	NA	NA	NA	NA	NA	NA	NA	NA	NA	NA	NA	NA	NA	NA	NA	NA	NA	NA	NA	NA
cg00591406	IKZF2	IKZF2_fiveUTR	2	101188153	101188202	50	+	101188201	101188202	GAAATTGTCCTTTGATTAAAAAAGATTCATCACCATTTCCAGCTCTGTCG	Promoter (<=1kb)	2	101012199	101188615	176417	2	IKZF2-202	413	IKZF2-202;IKZF2-201;IKZF2-203;IKZF2-205;IKZF2-204	IKZF2;IKZF2;IKZF2;IKZF2;IKZF2	0;0;0;0;0	TRUE	FALSE	TRUE	TRUE	FALSE	TRUE	TRUE	FALSE	FALSE	fiveUTR	4	25	786795	ENSBTAG00000037804	conserved gene and region	NA	NA	NA	NA	NA	NA	NA	NA	NA	NA	NA	NA	TRUE
cg00592151	ZKSCAN2	ZKSCAN2_Intergenic_upstream	25	23297748	23297797	50	+	23297796	23297797	TGTCCAGCTGAGAGCAGCAGTGAGCTTTTGTTCACTCAGGGAAAAGTCCG	Distal Intergenic	25	22823163	22836634	13472	2	ZKSCAN2-201	-461114	NA	NA	NA	FALSE	TRUE	FALSE	FALSE	FALSE	FALSE	FALSE	FALSE	TRUE	Intergenic_upstream	2	2	539463	ENSBTAG00000011162	mapped to different genes	NA	NA	NA	NA	NA	NA	NA	NA	NA	NA	NA	NA	TRUE
cg00593231	PAX6	PAX6_Intron	15	62574494	62574543	50	-	62574542	62574543	CACTTTGTGACAGTGCTCCGCTCCGGGAAATTGCATCGTCACGACAAACG	Intron (PAX6-201/PAX6, intron 3 of 12)	15	62560118	62588024	27907	2	PAX6-202	13481	PAX6-202;PAX6-201	PAX6;PAX6	0;0	TRUE	FALSE	FALSE	FALSE	FALSE	FALSE	TRUE	FALSE	FALSE	Intron	40	76	286857	ENSBTAG00000004561	conserved gene but different region	15	62574512	62574649	138	*	138	14	0.5362318841	1.420588235	0.1014492754	1.18e-09	CpGisland	TRUE
cg00593462	NA	NA	NA	NA	NA	NA	NA	NA	NA	NA	NA	NA	NA	NA	NA	NA	NA	NA	NA	NA	NA	NA	NA	NA	NA	NA	NA	NA	NA	NA	NA	NA	NA	NA	NA	NA	NA	NA	NA	NA	NA	NA	NA	NA	NA	NA	NA	NA	NA
cg00593862	LHX5	LHX5_Intergenic_upstream	17	60918805	60918854	50	+	60918853	60918854	GGCCCAGGGTCCCATAATCCTTTGGTGCTAATTCAAGTGGTGGCCGGCCG	Distal Intergenic	17	60981921	60991655	9735	1	LHX5-201	-63067	NA	NA	NA	FALSE	TRUE	FALSE	FALSE	FALSE	FALSE	FALSE	FALSE	TRUE	Intergenic_upstream	11	23	520759	ENSBTAG00000003107	mapped to different genes	NA	NA	NA	NA	NA	NA	NA	NA	NA	NA	NA	NA	TRUE
cg00594099	AHDC1	AHDC1_Promoter	2	125751829	125751878	50	+	125751829	125751830	CGCTTCAGCTGTTTATTCTTGGGCTTTAACAATTGGGATTCTGACTTGGA	Promoter (7-8kb)	2	125759503	125780816	21314	1	AHDC1-201	-7625	NA	NA	NA	FALSE	TRUE	TRUE	FALSE	FALSE	FALSE	FALSE	FALSE	FALSE	Promoter	11	35	522105	ENSBTAG00000037456	conserved gene but different region	NA	NA	NA	NA	NA	NA	NA	NA	NA	NA	NA	NA	TRUE
cg00594698	GAP43	GAP43_Intergenic_upstream	1	59747258	59747307	50	+	59747306	59747307	TGATCTCACAAGCACATTAAAATCTTATTAACATTAATTACTTCTGAGCG	Distal Intergenic	1	60306484	60407701	101218	1	GAP43-201	-559177	NA	NA	NA	FALSE	TRUE	FALSE	FALSE	FALSE	FALSE	FALSE	FALSE	TRUE	Intergenic_upstream	4	5	281777	ENSBTAG00000006451	mapped to different genes	NA	NA	NA	NA	NA	NA	NA	NA	NA	NA	NA	NA	TRUE
cg00595076	ASCC2	ASCC2_Exon	17	68932858	68932907	50	+	68932906	68932907	CTTTAGGGGGCGGTTTGTATAACACAAAATACCGGTCTGCCTTCTGCTCG	Exon (ASCC2-201/ASCC2, exon 3 of 20)	17	68906700	68940438	33739	2	ASCC2-201	7531	ASCC2-201;ASCC2-202;ASCC2-203	ASCC2;ASCC2;ASCC2	0;0;0	TRUE	FALSE	FALSE	FALSE	FALSE	TRUE	TRUE	FALSE	FALSE	Exon	9	9	505503	ENSBTAG00000002452	conserved gene but different region	17	68932810	68932959	150	*	150	11	0.5466666667	1.003039514	0.07333333333	3.19e-06	CpGisland	TRUE
cg00595156	NA	NA	NA	NA	NA	NA	NA	NA	NA	NA	NA	NA	NA	NA	NA	NA	NA	NA	NA	NA	NA	NA	NA	NA	NA	NA	NA	NA	NA	NA	NA	NA	NA	NA	NA	NA	NA	NA	NA	NA	NA	NA	NA	NA	NA	NA	NA	NA	NA
cg00595237	GATA4	GATA4_Promoter	8	7695677	7695726	50	+	7695725	7695726	GTTAATAGAGCAATCACAGGGCCCTATTACCGCGTAAAAATAACCCATCG	Promoter (<=1kb)	8	7642403	7695092	52690	2	GATA4-201	-585	GATA4-201	GATA4	-585	FALSE	TRUE	TRUE	FALSE	FALSE	FALSE	FALSE	FALSE	FALSE	Promoter	2	3	327716	ENSBTAG00000005425	conserved gene but different region	8	7695707	7695859	153	*	153	11	0.5555555556	0.9540816327	0.07189542484	3.87e-06	CpGisland	TRUE
cg00595660	MAP2K5	MAP2K5_Intron	10	14570834	14570883	50	-	14570882	14570883	GACATCAGACTTGATCTGATGTTTATACAACCGCCAGCGGAATTTTTTCG	Intron (MAP2K5-201/MAP2K5, intron 17 of 22)	10	14382469	14672701	290233	1	MAP2K5-202	188365	MAP2K5-202;MAP2K5-201	MAP2K5;MAP2K5	0;0	TRUE	FALSE	FALSE	FALSE	FALSE	FALSE	TRUE	FALSE	FALSE	Intron	43	46	100295732	ENSBTAG00000000218	conserved gene and region	NA	NA	NA	NA	NA	NA	NA	NA	NA	NA	NA	NA	TRUE
cg00597118	AZIN1	AZIN1_fiveUTR	14	61591381	61591430	50	-	61591381	61591382	CGAACTTTCTGACCAAGTATACAACTACCCAGAGGGCCTAGGAGAAGTGC	5' UTR	14	61585944	61617025	31082	1	AZIN1-201	5437	AZIN1-201	AZIN1	0	TRUE	FALSE	FALSE	TRUE	FALSE	TRUE	FALSE	FALSE	FALSE	fiveUTR	6	9	532835	ENSBTAG00000007943	conserved gene and region	NA	NA	NA	NA	NA	NA	NA	NA	NA	NA	NA	NA	TRUE
cg00597234	TENM3	TENM3_Exon	27	13771062	13771111	50	+	13771062	13771063	CGTGCAGACCAACGTGCTCAACATCGCCAACGAGGACTGCATCAAGGTGG	Exon (TENM3-201/TENM3, exon 27 of 27)	27	13483623	13772466	288844	1	TENM3-201	287439	TENM3-201;TENM3-202;TENM3-203	TENM3;TENM3;TENM3	0;0;0	TRUE	FALSE	FALSE	FALSE	FALSE	TRUE	FALSE	FALSE	FALSE	Exon	13	39	511615	ENSBTAG00000021133	conserved gene and region	27	13770951	13771665	715	*	715	86	0.6797202797	1.046460177	0.1202797203	1.95e-63	CpGisland	TRUE
cg00597285	SATB2	SATB2_fiveUTR	2	88041736	88041785	50	+	88041784	88041785	CGTTGAGTCATCAGGCAAAGTGAGTCCTTTTGGGTTGTCCTCGGTTTCCG	5' UTR	2	87843246	88046645	203400	2	SATB2-203	4860	SATB2-203;SATB2-202;SATB2-201	SATB2;SATB2;SATB2	0;0;0	TRUE	FALSE	FALSE	TRUE	FALSE	TRUE	TRUE	FALSE	FALSE	fiveUTR	7	37	541192	ENSBTAG00000016334	mapped to different genes	NA	NA	NA	NA	NA	NA	NA	NA	NA	NA	NA	NA	TRUE
cg00597719	PROX1	PROX1_Intron	16	69542726	69542775	50	+	69542774	69542775	ACATGCATCAGCTGTTGGGCTTTTGTTACGGGTATTGTAGAACTAATCCG	Intron (PROX1-201/PROX1, intron 4 of 4)	16	69536053	69590809	54757	2	PROX1-202	48034	PROX1-202;PROX1-201	PROX1;PROX1	0;0	TRUE	FALSE	FALSE	FALSE	FALSE	FALSE	TRUE	FALSE	FALSE	Intron	19	65	515324	ENSBTAG00000010978	conserved gene but different region	NA	NA	NA	NA	NA	NA	NA	NA	NA	NA	NA	NA	TRUE
cg00597759	NA	NA	NA	NA	NA	NA	NA	NA	NA	NA	NA	NA	NA	NA	NA	NA	NA	NA	NA	NA	NA	NA	NA	NA	NA	NA	NA	NA	NA	NA	NA	NA	NA	NA	NA	NA	NA	NA	NA	NA	NA	NA	NA	NA	NA	NA	NA	NA	NA
cg00598343	MBIP	MBIP_Intergenic_upstream	21	46538020	46538069	50	+	46538068	46538069	CACTTGGAGTTCTGAATATTTTAAAGCATAATTCCCACAGAAGGGATTCG	Distal Intergenic	21	46488245	46507168	18924	2	MBIP-202	-30852	NA	NA	NA	FALSE	TRUE	FALSE	FALSE	FALSE	FALSE	FALSE	FALSE	TRUE	Intergenic_upstream	1	19	774027	ENSBTAG00000009941	conserved gene but different region	NA	NA	NA	NA	NA	NA	NA	NA	NA	NA	NA	NA	TRUE
cg00598724	HIF1AN	HIF1AN_Intergenic_downstream	26	21495203	21495252	50	+	21495251	21495252	ATTTACATCCTTATTTTTCAATTTGCTGCCACAGTAGTTTAATTTATTCG	Distal Intergenic	26	21422679	21431814	9136	1	HIF1AN-201	72524	NA	NA	NA	FALSE	TRUE	FALSE	FALSE	FALSE	FALSE	FALSE	FALSE	TRUE	Intergenic_downstream	31	31	520864	ENSBTAG00000000092	conserved gene and region	NA	NA	NA	NA	NA	NA	NA	NA	NA	NA	NA	NA	TRUE
cg00599230	NA	NA	NA	NA	NA	NA	NA	NA	NA	NA	NA	NA	NA	NA	NA	NA	NA	NA	NA	NA	NA	NA	NA	NA	NA	NA	NA	NA	NA	NA	NA	NA	NA	NA	NA	NA	NA	NA	NA	NA	NA	NA	NA	NA	NA	NA	NA	NA	NA
cg00601070	DLX6	DLX6_Intergenic_downstream	4	14395989	14396038	50	-	14395989	14395990	CGTAGGACCTAAAATTGAAAATTAACCAAAATTATAATGCTGAAAAGAAT	Downstream (1-2kb)	4	14390022	14394726	4705	1	DLX6-201	6016	DLX6-201	DLX6	0	FALSE	TRUE	FALSE	FALSE	FALSE	FALSE	FALSE	FALSE	FALSE	Intergenic_downstream	14	37	786461	ENSBTAG00000021458	mapped to different genes	NA	NA	NA	NA	NA	NA	NA	NA	NA	NA	NA	NA	TRUE
cg00604109	SOBP	SOBP_Intron	9	42492326	42492375	50	-	42492326	42492327	CGCTTGCAAATTGGGAAACCTTCTGTGCAGTAAAAATACGGACAGGAGAA	Intron (SOBP-202/SOBP, intron 4 of 5)	9	42424917	42571799	146883	2	SOBP-202	79424	SOBP-202;SOBP-203	SOBP;SOBP	0;0	TRUE	FALSE	FALSE	FALSE	FALSE	FALSE	TRUE	FALSE	FALSE	Intron	9	22	537433	ENSBTAG00000019175	conserved gene and region	NA	NA	NA	NA	NA	NA	NA	NA	NA	NA	NA	NA	TRUE
cg00604987	CXXC4	CXXC4_Promoter	6	20700480	20700529	50	+	20700528	20700529	AATTAAGACCCTAACAGAGCCAGCTGTGCTGGGATTCAAACTAATGACCG	Promoter (<=1kb)	6	20701427	20704793	3367	1	CXXC4-201	-898	CXXC4-201	CXXC4	0	FALSE	TRUE	TRUE	FALSE	FALSE	FALSE	FALSE	FALSE	FALSE	Promoter	3	30	101905713	NA	mapped to different genes	NA	NA	NA	NA	NA	NA	NA	NA	NA	NA	NA	NA	TRUE
cg00605332	NA	NA	NA	NA	NA	NA	NA	NA	NA	NA	NA	NA	NA	NA	NA	NA	NA	NA	NA	NA	NA	NA	NA	NA	NA	NA	NA	NA	NA	NA	NA	NA	NA	NA	NA	NA	NA	NA	NA	NA	NA	NA	NA	NA	NA	NA	NA	NA	NA
cg00606085	RARA	RARA_Intron	19	40588571	40588620	50	-	40588571	40588572	CGGTGATTGATGATGTCAGAGATAAATGACGCTGACAGACGCCTCCTTGT	Intron (RARA-201/RARA, intron 5 of 9)	19	40559946	40595285	35340	1	RARA-201	28625	RARA-201;RARA-202;RARA-203	RARA;RARA;RARA	0;0;0	TRUE	FALSE	FALSE	FALSE	FALSE	FALSE	TRUE	FALSE	FALSE	Intron	9	14	534280	ENSBTAG00000012500	conserved gene and region	NA	NA	NA	NA	NA	NA	NA	NA	NA	NA	NA	NA	TRUE
cg00608008	HOXA11	HOXA11_Promoter	4	68857306	68857355	50	-	68857354	68857355	ATGGGGATAGATTTCCACGTCAGCTTACGTCTCCAAATTTCTACTTCACG	Promoter (<=1kb)	4	68857431	68861055	3625	1	HOXA11-201	-125	HOXA11-201	HOXA11	0	FALSE	TRUE	TRUE	FALSE	FALSE	FALSE	FALSE	FALSE	FALSE	Promoter	6	17	100336578	ENSBTAG00000014738	conserved gene but different region	NA	NA	NA	NA	NA	NA	NA	NA	NA	NA	NA	NA	TRUE
cg00608221	URI1	URI1_Intron	18	40592331	40592380	50	-	40592379	40592380	TGATCTAGAGCGACATCAGGGCTGTGAGATTTTATGAACTGTTTACACCG	Intron (URI1-201/URI1, intron 4 of 10)	18	40542798	40605024	62227	1	URI1-201	49533	URI1-201	URI1	0	TRUE	FALSE	FALSE	FALSE	FALSE	FALSE	TRUE	FALSE	FALSE	Intron	8	27	515119	ENSBTAG00000007559	conserved gene and region	NA	NA	NA	NA	NA	NA	NA	NA	NA	NA	NA	NA	TRUE
cg00608633	NFIB	NFIB_Exon	8	29858921	29858970	50	-	29858921	29858922	CGTGCAATTGCCTATACTTGGTTCAACCTGCAGGCTCGAAAACGCAAGTA	Exon (NFIB-201/NFIB, exon 2 of 9)	8	29852454	30102705	250252	1	NFIB-201	6467	NFIB-201;NFIB-202;NFIB-203;NFIB-204	NFIB;NFIB;NFIB;NFIB	0;0;0;0	TRUE	FALSE	FALSE	FALSE	FALSE	TRUE	FALSE	FALSE	FALSE	Exon	17	62	538474	ENSBTAG00000027442	conserved gene and region	NA	NA	NA	NA	NA	NA	NA	NA	NA	NA	NA	NA	TRUE
cg00611149	HSD17B12	HSD17B12_Intron	15	73671627	73671676	50	+	73671675	73671676	GTCACAGTTCATTCCGAACTGAGAAGGAATCGTGACTTCGCCTGGAGACG	Intron (NA, intron 1 of 3)	15	73781285	73958433	177149	1	HSD17B12-201	-109609	NA	NA	NA	TRUE	FALSE	FALSE	FALSE	FALSE	FALSE	TRUE	FALSE	FALSE	Intron	13	22	789567	ENSBTAG00000000087	conserved gene but different region	15	73671566	73671723	158	*	158	12	0.5949367089	0.8990042674	0.07594936709	6.6e-07	CpGisland	TRUE
cg00611206	NA	NA	NA	NA	NA	NA	NA	NA	NA	NA	NA	NA	NA	NA	NA	NA	NA	NA	NA	NA	NA	NA	NA	NA	NA	NA	NA	NA	NA	NA	NA	NA	NA	NA	NA	NA	NA	NA	NA	NA	NA	NA	NA	NA	NA	NA	NA	NA	NA
cg00611309	DACH1	DACH1_Intergenic_downstream	12	45799054	45799103	50	-	45799102	45799103	TTGTCAACATAGAGTTCTTTCAATTAAAATATTTCCTGGCTACCACAGCG	Distal Intergenic	12	46109476	46548258	438783	2	DACH1-204	749204	NA	NA	NA	FALSE	TRUE	FALSE	FALSE	FALSE	FALSE	FALSE	FALSE	TRUE	Intergenic_downstream	11	98	537184	ENSBTAG00000043985	mapped to different genes	NA	NA	NA	NA	NA	NA	NA	NA	NA	NA	NA	NA	TRUE
cg00612583	NA	NA	NA	NA	NA	NA	NA	NA	NA	NA	NA	NA	NA	NA	NA	NA	NA	NA	NA	NA	NA	NA	NA	NA	NA	NA	NA	NA	NA	NA	NA	NA	NA	NA	NA	NA	NA	NA	NA	NA	NA	NA	NA	NA	NA	NA	NA	NA	NA
cg00612925	SIX1	SIX1_Promoter	10	72826833	72826882	50	-	72826881	72826882	GTCTCTAATCAATCCTAATGCGATGGCAATTGGAGTCCCTGATGACTGCG	Promoter (5-6kb)	10	72817881	72821235	3355	2	SIX1-201	-5647	NA	NA	NA	FALSE	TRUE	TRUE	FALSE	FALSE	FALSE	FALSE	FALSE	FALSE	Promoter	9	18	511371	ENSBTAG00000012139	conserved gene but different region	NA	NA	NA	NA	NA	NA	NA	NA	NA	NA	NA	NA	TRUE
cg00613562	SULF1	SULF1_Intergenic_upstream	14	33277754	33277803	50	+	33277802	33277803	GGATTGGGCAGCCCGTCTTGACACACCACTGTGCTGAGTGCTTGAGGACG	Distal Intergenic	14	33382025	33475206	93182	1	SULF1-201	-104222	NA	NA	NA	FALSE	TRUE	FALSE	FALSE	FALSE	FALSE	FALSE	FALSE	TRUE	Intergenic_upstream	2	5	535166	ENSBTAG00000004720	conserved gene but different region	NA	NA	NA	NA	NA	NA	NA	NA	NA	NA	NA	NA	TRUE
cg00614320	KIAA0825	KIAA0825_Intron	7	93602927	93602976	50	+	93602927	93602928	CGGCTAACCCATATTAAGGTCACAATCCATCATGTCTTGCTTGGAAAGCC	Intron (KIAA0825-201/KIAA0825, intron 19 of 19)	7	93522660	93911993	389334	2	KIAA0825-201	309017	KIAA0825-201	KIAA0825	0	TRUE	FALSE	FALSE	FALSE	FALSE	FALSE	TRUE	FALSE	FALSE	Intron	22	23	617013	ENSBTAG00000003144	mapped to different genes	NA	NA	NA	NA	NA	NA	NA	NA	NA	NA	NA	NA	TRUE
cg00614622	GSK3B	GSK3B_Exon	1	64677742	64677791	50	+	64677790	64677791	AAGAGTGCAGGTGTGTCTCGCCCATTTGGTAGTTTGACATTTGGGTCCCG	Exon (GSK3B-201/GSK3B, exon 10 of 12)	1	64646190	64861271	215082	2	GSK3B-201	183480	GSK3B-201;GSK3B-202;GSK3B-203;GSK3B-204;GSK3B-205	GSK3B;GSK3B;GSK3B;GSK3B;GSK3B	0;0;0;0;0	TRUE	FALSE	FALSE	FALSE	FALSE	TRUE	FALSE	FALSE	FALSE	Exon	8	8	790875	ENSBTAG00000048057	conserved gene and region	NA	NA	NA	NA	NA	NA	NA	NA	NA	NA	NA	NA	TRUE
cg00614923	ZNF536	ZNF536_Intron	18	40891558	40891607	50	-	40891606	40891607	AATAGAGTTAAGGGTTCTGATGCAATTCACATATAGGTCAATTACATGCG	Intron (ZNF536-201/ZNF536, intron 1 of 5)	18	40827492	41079491	252000	1	ZNF536-201	64066	ZNF536-201;ZNF536-202	ZNF536;ZNF536	0;0	TRUE	FALSE	FALSE	FALSE	FALSE	FALSE	TRUE	FALSE	FALSE	Intron	68	117	520269	ENSBTAG00000007262	conserved gene and region	NA	NA	NA	NA	NA	NA	NA	NA	NA	NA	NA	NA	TRUE
cg00615662	BTRC	BTRC_Intron	26	22187005	22187054	50	+	22187053	22187054	GGCGGACAGCATGCCTTCGCTGCGATGCCTGTATAACCCAGGGACTGGCG	Intron (BTRC-201/BTRC, intron 1 of 13)	26	22130152	22301533	171382	1	BTRC-201	56853	BTRC-201	BTRC	0	TRUE	FALSE	FALSE	FALSE	FALSE	FALSE	TRUE	FALSE	FALSE	Intron	52	96	534072	ENSBTAG00000007476	conserved gene but different region	NA	NA	NA	NA	NA	NA	NA	NA	NA	NA	NA	NA	TRUE
cg00616272	DGKB	DGKB_Intron	4	22596454	22596503	50	+	22596454	22596455	CGGCCTGTGGCTTCTGAAATCTGCCTAATTTATGTCAGTCACTTCTTAAT	Intron (DGKB-201/DGKB, intron 21 of 24)	4	22389767	23184638	794872	2	DGKB-201	588135	DGKB-201;DGKB-205;DGKB-202;DGKB-203;DGKB-204	DGKB;DGKB;DGKB;DGKB;DGKB	0;0;0;0;0	TRUE	FALSE	FALSE	FALSE	FALSE	FALSE	TRUE	FALSE	FALSE	Intron	5	5	537171	ENSBTAG00000021905	conserved gene and region	NA	NA	NA	NA	NA	NA	NA	NA	NA	NA	NA	NA	TRUE
cg00618420	ZNF536	ZNF536_Intergenic_upstream	18	40774521	40774570	50	-	40774521	40774522	CGACAATGGAGAGCGTTTTTAATGGTACAATGCATTTCACCTACCAGATA	Distal Intergenic	18	40827492	41221033	393542	1	ZNF536-202	-52971	NA	NA	NA	FALSE	TRUE	FALSE	FALSE	FALSE	FALSE	FALSE	FALSE	TRUE	Intergenic_upstream	35	117	520269	ENSBTAG00000007262	conserved gene but different region	NA	NA	NA	NA	NA	NA	NA	NA	NA	NA	NA	NA	TRUE
cg00618479	HOXB3	HOXB3_Exon	19	37939194	37939243	50	-	37939242	37939243	CCACCCTCACCAAACAGATATTCCCCTGGATGAAAGAGTCGAGGCAAACG	Exon (HOXB3-201/HOXB3, exon 3 of 4)	19	37918151	37942452	24302	1	HOXB3-201	21043	HOXB3-201	HOXB3	0	TRUE	FALSE	FALSE	FALSE	FALSE	TRUE	FALSE	FALSE	FALSE	Exon	2	19	618214	ENSBTAG00000021427	conserved gene and region	NA	NA	NA	NA	NA	NA	NA	NA	NA	NA	NA	NA	TRUE
cg00619207	NA	NA	NA	NA	NA	NA	NA	NA	NA	NA	NA	NA	NA	NA	NA	NA	NA	NA	NA	NA	NA	NA	NA	NA	NA	NA	NA	NA	NA	NA	NA	NA	NA	NA	NA	NA	NA	NA	NA	NA	NA	NA	NA	NA	NA	NA	NA	NA	NA
cg00619575	CTNNB1	CTNNB1_Promoter	22	13794913	13794962	50	-	13794961	13794962	CACCATGTTGCCTACTAACCAAAAGATCAAAAATTATCGATTTCATGGCG	Promoter (3-4kb)	22	13798884	13845848	46965	1	CTNNB1-202	-3971	CTNNB1-201;CTNNB1-202	CTNNB1;CTNNB1	0;0	FALSE	TRUE	TRUE	FALSE	FALSE	FALSE	FALSE	FALSE	FALSE	Promoter	7	11	539003	ENSBTAG00000016420	conserved gene but different region	NA	NA	NA	NA	NA	NA	NA	NA	NA	NA	NA	NA	TRUE
cg00620527	NA	NA	NA	NA	NA	NA	NA	NA	NA	NA	NA	NA	NA	NA	NA	NA	NA	NA	NA	NA	NA	NA	NA	NA	NA	NA	NA	NA	NA	NA	NA	NA	NA	NA	NA	NA	NA	NA	NA	NA	NA	NA	NA	NA	NA	NA	NA	NA	NA
cg00621125	NA	NA	NA	NA	NA	NA	NA	NA	NA	NA	NA	NA	NA	NA	NA	NA	NA	NA	NA	NA	NA	NA	NA	NA	NA	NA	NA	NA	NA	NA	NA	NA	NA	NA	NA	NA	NA	NA	NA	NA	NA	NA	NA	NA	NA	NA	NA	NA	NA
cg00621224	CRYBB1	CRYBB1_Intergenic_upstream	17	66346921	66346970	50	+	66346969	66346970	CATATGTAATTCCTAATGATTTCTCTGTTATGTCCTGTTTTATTAAAGCG	Distal Intergenic	17	66252099	66289558	37460	2	CRYBB1-204	-57363	NA	NA	NA	FALSE	TRUE	FALSE	FALSE	FALSE	FALSE	FALSE	FALSE	TRUE	Intergenic_upstream	23	23	282205	ENSBTAG00000019280	mapped to different genes	NA	NA	NA	NA	NA	NA	NA	NA	NA	NA	NA	NA	TRUE
cg00621654	PKDCC	PKDCC_Intergenic_upstream	11	24394187	24394236	50	-	24394187	24394188	CGGTTTTCCTCACAGAGGTGTCTTTATTCATTTGACATGCCTTTAATAAC	Distal Intergenic	11	24464835	24474936	10102	1	PKDCC-201	-70648	NA	NA	NA	FALSE	TRUE	FALSE	FALSE	FALSE	FALSE	FALSE	FALSE	TRUE	Intergenic_upstream	10	13	539467	ENSBTAG00000019382	mapped to different genes	NA	NA	NA	NA	NA	NA	NA	NA	NA	NA	NA	NA	TRUE
cg00622300	GALNT5	GALNT5_Intergenic_upstream	2	39270849	39270898	50	+	39270897	39270898	AAGCTGTCTGGCTTTCATCTATTCAGGTGGTTTCATTGACTGTGAAAGCG	Distal Intergenic	2	39027224	39069644	42421	2	GALNT5-201	-201205	NA	NA	NA	FALSE	TRUE	FALSE	FALSE	FALSE	FALSE	FALSE	FALSE	TRUE	Intergenic_upstream	16	16	504711	ENSBTAG00000017376	conserved gene and region	NA	NA	NA	NA	NA	NA	NA	NA	NA	NA	NA	NA	TRUE
cg00622374	MBIP	MBIP_Intergenic_downstream	21	46295573	46295622	50	+	46295573	46295574	CGCAGTGGGAAATCGGGACAATGTTGTCTCCTTTCAAAGTAATTCATAAT	Distal Intergenic	21	46488245	46507155	18911	2	MBIP-201	211533	NA	NA	NA	FALSE	TRUE	FALSE	FALSE	FALSE	FALSE	FALSE	FALSE	TRUE	Intergenic_downstream	17	19	774027	ENSBTAG00000009941	mapped to different genes	NA	NA	NA	NA	NA	NA	NA	NA	NA	NA	NA	NA	TRUE
cg00623160	EIF4A2	EIF4A2_threeUTR	1	80468930	80468979	50	-	80468978	80468979	CCGACTCGCTCTTTATTCAAACAGTGTGCTGTTTCGCTTATGATTCCACG	3' UTR	1	80467443	80473754	6312	2	EIF4A2-201	4775	RFC4-202;RFC4-201;RFC4-203;RFC4-204;EIF4A2-201;EIF4A2-202	RFC4;RFC4;RFC4;RFC4;EIF4A2;EIF4A2	16045;16045;16006;14681;0;0	TRUE	FALSE	FALSE	FALSE	TRUE	TRUE	TRUE	FALSE	FALSE	threeUTR	6	6	286819	ENSBTAG00000014724	mapped to different genes	NA	NA	NA	NA	NA	NA	NA	NA	NA	NA	NA	NA	TRUE
cg00623391	NA	NA	NA	NA	NA	NA	NA	NA	NA	NA	NA	NA	NA	NA	NA	NA	NA	NA	NA	NA	NA	NA	NA	NA	NA	NA	NA	NA	NA	NA	NA	NA	NA	NA	NA	NA	NA	NA	NA	NA	NA	NA	NA	NA	NA	NA	NA	NA	NA
cg00627621	TRIB1	TRIB1_Promoter	14	14787325	14787374	50	-	14787373	14787374	CGGGCTGTGTAAACAGTTGGGAAGCCGGGTTGTGCAATGAGGTGGCTGCG	Promoter (<=1kb)	14	14779050	14787206	8157	2	TRIB1-201	-168	TRIB1-201	TRIB1	0	FALSE	TRUE	TRUE	FALSE	FALSE	FALSE	FALSE	FALSE	FALSE	Promoter	4	5	521857	ENSBTAG00000023179	conserved gene and region	NA	NA	NA	NA	NA	NA	NA	NA	NA	NA	NA	NA	TRUE
cg00627626	FECH	FECH_Intergenic_downstream	24	56776416	56776465	50	+	56776464	56776465	CACTGTTTCAAAGTGGGATATCTCCTTTTAGCCAATATCCCTCCTCAGCG	Distal Intergenic	24	56787696	56816580	28885	2	FECH-202	40115	NA	NA	NA	FALSE	TRUE	FALSE	FALSE	FALSE	FALSE	FALSE	FALSE	TRUE	Intergenic_downstream	1	1	281158	ENSBTAG00000006393	conserved gene and region	NA	NA	NA	NA	NA	NA	NA	NA	NA	NA	NA	NA	TRUE
cg00627678	PTPN2	PTPN2_Exon	24	43144521	43144570	50	-	43144521	43144522	CGATTTCTGTTTTCTGGAAACTTGGCCACTCTATGAGGATAGTCATGGGA	Exon (PTPN2-201/PTPN2, exon 2 of 10)	24	43097074	43165140	68067	2	PTPN2-201	20570	PTPN2-201;PTPN2-202	PTPN2;PTPN2	0;0	TRUE	FALSE	FALSE	FALSE	FALSE	TRUE	FALSE	FALSE	FALSE	Exon	1	1	540888	ENSBTAG00000010563	conserved gene but different region	NA	NA	NA	NA	NA	NA	NA	NA	NA	NA	NA	NA	TRUE
cg00629585	NA	NA	NA	NA	NA	NA	NA	NA	NA	NA	NA	NA	NA	NA	NA	NA	NA	NA	NA	NA	NA	NA	NA	NA	NA	NA	NA	NA	NA	NA	NA	NA	NA	NA	NA	NA	NA	NA	NA	NA	NA	NA	NA	NA	NA	NA	NA	NA	NA
cg00631268	PROX1	PROX1_Intron	16	69564046	69564095	50	+	69564046	69564047	CGATTTCAATAGAACTTAAACCCATTACGATTTGCTGAACTTGGAGTTCT	Intron (PROX1-201/PROX1, intron 3 of 4)	16	69536053	69590809	54757	2	PROX1-202	26714	PROX1-202;PROX1-201	PROX1;PROX1	0;0	TRUE	FALSE	FALSE	FALSE	FALSE	FALSE	TRUE	FALSE	FALSE	Intron	19	65	515324	ENSBTAG00000010978	conserved gene and region	NA	NA	NA	NA	NA	NA	NA	NA	NA	NA	NA	NA	TRUE
cg00632889	NA	NA	NA	NA	NA	NA	NA	NA	NA	NA	NA	NA	NA	NA	NA	NA	NA	NA	NA	NA	NA	NA	NA	NA	NA	NA	NA	NA	NA	NA	NA	NA	NA	NA	NA	NA	NA	NA	NA	NA	NA	NA	NA	NA	NA	NA	NA	NA	NA
cg00633857	FEZF2	FEZF2_Promoter	22	38926461	38926510	50	+	38926461	38926462	CGCTGAATTCCTCCGAACTTACTTGGGGCCTGTCTAGAAAAGGGTCTTTT	Promoter (<=1kb)	22	38926794	38931475	4682	1	FEZF2-201	-284	FEZF2-201	FEZF2	0	FALSE	TRUE	TRUE	FALSE	FALSE	FALSE	FALSE	FALSE	FALSE	Promoter	12	49	613683	ENSBTAG00000020302	conserved gene and region	NA	NA	NA	NA	NA	NA	NA	NA	NA	NA	NA	NA	TRUE
cg00634704	OSR2	OSR2_threeUTR	14	65332684	65332733	50	-	65332732	65332733	GAGTCAGGCTGTGCCGCCGCAGATCACAGTTTCGCCTGAACACTTTGCCG	3' UTR	14	65332265	65339913	7649	2	OSR2-201	7180	OSR2-201	OSR2	0	TRUE	FALSE	FALSE	FALSE	TRUE	TRUE	FALSE	FALSE	FALSE	threeUTR	3	6	508692	ENSBTAG00000013213	conserved gene but different region	14	65332633	65332742	110	*	110	11	0.6545454545	0.9336419753	0.1	1.34e-07	CpGisland	TRUE
cg00637411	NUDT2	NUDT2_Intron	8	75728133	75728182	50	+	75728181	75728182	CTTTTTTGAAGTGTGAATTGCCTGCTGTCAGCCTGGAGTTCTCACCTCCG	Intron (NUDT2-201/NUDT2, intron 1 of 2)	8	75723738	75735254	11517	1	NUDT2-201	4395	KIF24-201;NUDT2-201;MYORG-201	KIF24;NUDT2;MYORG	-3952;0;0	TRUE	FALSE	FALSE	FALSE	FALSE	FALSE	TRUE	FALSE	FALSE	Intron	1	1	768044	ENSBTAG00000031793	conserved gene and region	NA	NA	NA	NA	NA	NA	NA	NA	NA	NA	NA	NA	TRUE
cg00637843	CELF2	CELF2_Intergenic_upstream	13	13425370	13425419	50	-	13425418	13425419	CACTTTATTCCAAGCACAGCTCTCACTTAAATCTCTCTTTATTAACACCG	Distal Intergenic	13	12875332	13197450	322119	2	CELF2-201	-227969	NA	NA	NA	FALSE	TRUE	FALSE	FALSE	FALSE	FALSE	FALSE	FALSE	TRUE	Intergenic_upstream	4	25	777790	NA	mapped to different genes	NA	NA	NA	NA	NA	NA	NA	NA	NA	NA	NA	NA	TRUE
cg00638532	NRXN3	NRXN3_Exon	10	90495391	90495440	50	-	90495391	90495392	CGCCGGGGTCTCACTCTCAGCACGAGCACCATTTCCATGGCAGCAAGCAT	Promoter (<=1kb)	10	90495258	91099930	604673	1	NRXN3-203	133	NRXN3-203;NRXN3-202;NRXN3-201	NRXN3;NRXN3;NRXN3	0;0;0	TRUE	FALSE	TRUE	FALSE	FALSE	TRUE	FALSE	FALSE	FALSE	Exon	16	37	614412	ENSBTAG00000025324	mapped to different genes	NA	NA	NA	NA	NA	NA	NA	NA	NA	NA	NA	NA	TRUE
cg00638788	GBF1	GBF1_Exon	26	22988308	22988357	50	+	22988356	22988357	GGTGCAGCTGCTCTTCACAAGGTAAACCTGCTGCTGTTTGCTTCAGCCCG	Exon (GBF1-201/GBF1, exon 7 of 40)	26	22889324	23012954	123631	1	GBF1-201	98984	GBF1-201	GBF1	0	TRUE	FALSE	FALSE	FALSE	FALSE	TRUE	TRUE	FALSE	FALSE	Exon	10	18	533207	ENSBTAG00000006014	conserved gene but different region	NA	NA	NA	NA	NA	NA	NA	NA	NA	NA	NA	NA	TRUE
cg00640107	MACF1	MACF1_Exon	3	106683328	106683377	50	-	106683328	106683329	CGTTTACACTGCCTACAGAGCTTCCTACAGAGGGCAGTATGGAACCTGAG	Exon (MACF1-201/MACF1, exon 47 of 93)	3	106591094	106927295	336202	2	MACF1-201	243918	MACF1-201;MACF1-202	MACF1;MACF1	0;0	TRUE	FALSE	FALSE	FALSE	FALSE	TRUE	TRUE	FALSE	FALSE	Exon	6	16	506730	ENSBTAG00000021024	conserved gene and region	NA	NA	NA	NA	NA	NA	NA	NA	NA	NA	NA	NA	TRUE
cg00640255	NSD3	NSD3_Intron	27	33461644	33461693	50	+	33461692	33461693	AATGGTGGAAACACAACGCAATCAGGCCTCCTAATCTCGCAGCGATCGCG	Intron (NSD3-201/NSD3, intron 9 of 23)	27	33427742	33524431	96690	2	NSD3-201	62738	NSD3-201;NSD3-202;NSD3-203;NSD3-204	NSD3;NSD3;NSD3;NSD3	0;0;0;62738	TRUE	FALSE	FALSE	FALSE	FALSE	FALSE	TRUE	FALSE	FALSE	Intron	8	17	513054	ENSBTAG00000001529	conserved gene and region	27	33461576	33461793	218	*	218	17	0.6009174312	0.8724105461	0.07798165138	9.63e-10	CpGisland	TRUE
cg00641826	NA	NA	NA	NA	NA	NA	NA	NA	NA	NA	NA	NA	NA	NA	NA	NA	NA	NA	NA	NA	NA	NA	NA	NA	NA	NA	NA	NA	NA	NA	NA	NA	NA	NA	NA	NA	NA	NA	NA	NA	NA	NA	NA	NA	NA	NA	NA	NA	NA
cg00643363	PRKACA	PRKACA_Exon	7	11608768	11608817	50	-	11608816	11608817	TCCCTTCATACCAAAGTTTAAAGGCCCTGGGGATACGAGTAACTTTGACG	Exon (PRKACA-201/PRKACA, exon 10 of 10)	7	11592331	11610330	18000	1	PRKACA-201	16437	C7H19orf67-201;C7H19orf67-202;C7H19orf67-203;PRKACA-201;PRKACA-202;PRKACA-203	C7H19orf67;C7H19orf67;C7H19orf67;PRKACA;PRKACA;PRKACA	-2789;-2789;-4213;0;0;0	TRUE	FALSE	FALSE	FALSE	FALSE	TRUE	FALSE	FALSE	FALSE	Exon	1	1	282322	ENSBTAG00000006642	conserved gene and region	NA	NA	NA	NA	NA	NA	NA	NA	NA	NA	NA	NA	TRUE
cg00643485	CCDC88A	CCDC88A_Exon	11	38023998	38024047	50	+	38023998	38023999	CGGTCTGTTCCTCAAAAAGGGCAGTCTTTTCAGTGCAACCACTTTAATGT	Exon (CCDC88A-201/CCDC88A, exon 26 of 33)	11	38012490	38128182	115693	2	CCDC88A-201	104135	CCDC88A-201;CCDC88A-202;CCDC88A-203	CCDC88A;CCDC88A;CCDC88A	0;0;0	TRUE	FALSE	FALSE	FALSE	FALSE	TRUE	TRUE	FALSE	FALSE	Exon	6	6	533248	ENSBTAG00000017469	conserved gene but different region	NA	NA	NA	NA	NA	NA	NA	NA	NA	NA	NA	NA	TRUE
cg00645382	AUTS2	AUTS2_Intergenic_upstream	25	29951966	29952015	50	-	29952014	29952015	ATCGTGCTTTTGTGGGAGCTGGCTGGCAGTTTGTCATCAGGAATGGCGCG	Distal Intergenic	25	29784196	29817161	32966	2	AUTS2-203	-134854	NA	NA	NA	FALSE	TRUE	FALSE	FALSE	FALSE	FALSE	FALSE	FALSE	TRUE	Intergenic_upstream	85	92	615936	ENSBTAG00000002083	conserved gene but different region	NA	NA	NA	NA	NA	NA	NA	NA	NA	NA	NA	NA	TRUE
cg00648405	NA	NA	NA	NA	NA	NA	NA	NA	NA	NA	NA	NA	NA	NA	NA	NA	NA	NA	NA	NA	NA	NA	NA	NA	NA	NA	NA	NA	NA	NA	NA	NA	NA	NA	NA	NA	NA	NA	NA	NA	NA	NA	NA	NA	NA	NA	NA	NA	NA
cg00649365	NA	NA	NA	NA	NA	NA	NA	NA	NA	NA	NA	NA	NA	NA	NA	NA	NA	NA	NA	NA	NA	NA	NA	NA	NA	NA	NA	NA	NA	NA	NA	NA	NA	NA	NA	NA	NA	NA	NA	NA	NA	NA	NA	NA	NA	NA	NA	NA	NA
cg00650240	CXADR	CXADR_Intergenic_upstream	1	20395321	20395370	50	+	20395369	20395370	TTCCAGCCATCTAATCGGGTAATTTATTTTTTCAACCATCACATAAATCG	Distal Intergenic	1	19458706	19502580	43875	2	CXADR-203	-892741	NA	NA	NA	FALSE	TRUE	FALSE	FALSE	FALSE	FALSE	FALSE	FALSE	TRUE	Intergenic_upstream	9	10	281733	ENSBTAG00000004869	mapped to different genes	NA	NA	NA	NA	NA	NA	NA	NA	NA	NA	NA	NA	TRUE
cg00650422	SIX4	SIX4_Exon	10	72884935	72884984	50	-	72884935	72884936	CGGTTCTTGAACCAGTTGCTGACCTGGGTGAGGGAGAGGCCGGTGATCTT	Promoter (<=1kb)	10	72874594	72885767	11174	2	SIX4-201	783	SIX4-201	SIX4	0	TRUE	FALSE	TRUE	FALSE	FALSE	TRUE	FALSE	FALSE	FALSE	Exon	5	8	526104	ENSBTAG00000049091	conserved gene and region	10	72884886	72884936	51	*	51	7	0.6862745098	1.174342105	0.137254902	7.08e-06	CpGisland	TRUE
cg00651667	EOMES	EOMES_Exon	22	2111447	2111496	50	+	2111447	2111448	CGTGGGAGATGGAGTTAACCTGTCATTTTCTGAAGCGGTGTACATGCTAC	Exon (EOMES-201/EOMES, exon 6 of 6)	22	2109641	2116204	6564	2	EOMES-201	4708	EOMES-201	EOMES	0	TRUE	FALSE	FALSE	FALSE	FALSE	TRUE	TRUE	FALSE	FALSE	Exon	5	7	511947	ENSBTAG00000016920	conserved gene and region	22	2111252	2111483	232	*	232	14	0.5603448276	0.8061553735	0.06034482759	9.85e-07	CpGisland	TRUE
cg00652484	NA	NA	NA	NA	NA	NA	NA	NA	NA	NA	NA	NA	NA	NA	NA	NA	NA	NA	NA	NA	NA	NA	NA	NA	NA	NA	NA	NA	NA	NA	NA	NA	NA	NA	NA	NA	NA	NA	NA	NA	NA	NA	NA	NA	NA	NA	NA	NA	NA
cg00653777	ARX	ARX_Promoter	X	118319027	118319076	50	+	118319075	118319076	GTATTGTTGTTTTCTCTCTCTCTTTCTCTCCTCCTAACACTGCAATAACG	Promoter (3-4kb)	30	118322990	118333857	10868	1	ARX-201	-3914	ARX-201	ARX	0	FALSE	TRUE	TRUE	FALSE	FALSE	FALSE	FALSE	FALSE	FALSE	Promoter	7	36	529211	ENSBTAG00000050504	conserved gene and region	NA	NA	NA	NA	NA	NA	NA	NA	NA	NA	NA	NA	TRUE
cg00653985	SAMD14	SAMD14_Promoter	19	36523293	36523342	50	+	36523293	36523294	CGGACCATGCCCTCTGTCAGGTCGTCCCCATAAAAGCAGCCCCCAGAGCC	Promoter (3-4kb)	19	36526611	36543419	16809	1	SAMD14-201	-3269	PPP1R9B-201;SAMD14-201	PPP1R9B;SAMD14	16573;-3269	FALSE	TRUE	TRUE	FALSE	FALSE	FALSE	FALSE	FALSE	FALSE	Promoter	2	2	785513	ENSBTAG00000040521	mapped to different genes	NA	NA	NA	NA	NA	NA	NA	NA	NA	NA	NA	NA	TRUE
cg00654772	SPTSSA	SPTSSA_Intergenic_downstream	21	44740262	44740311	50	+	44740310	44740311	CAAATTAAATCTTCATTTATCTATATGCTCCAAATAGTACCTATCCATCG	Distal Intergenic	21	44882558	44901774	19217	2	SPTSSA-201	161463	NA	NA	NA	FALSE	TRUE	FALSE	FALSE	FALSE	FALSE	FALSE	FALSE	TRUE	Intergenic_downstream	3	3	615641	ENSBTAG00000013981	mapped to different genes	NA	NA	NA	NA	NA	NA	NA	NA	NA	NA	NA	NA	TRUE
cg00656055	ARPP21	ARPP21_Exon	22	9666971	9667020	50	-	9666971	9666972	CGGTTTATCTTGAAGCGAGATAACTCTAGTATTGATAAAGAAGACAATCA	Exon (ARPP21-201/ARPP21, exon 10 of 21)	22	9640621	9758011	117391	1	ARPP21-201	26350	ARPP21-201;ARPP21-202;ARPP21-204;ARPP21-205	ARPP21;ARPP21;ARPP21;ARPP21	0;0;0;0	TRUE	FALSE	FALSE	FALSE	FALSE	TRUE	TRUE	FALSE	FALSE	Exon	2	4	618648	ENSBTAG00000007732	conserved gene and region	NA	NA	NA	NA	NA	NA	NA	NA	NA	NA	NA	NA	TRUE
cg00658652	NA	NA	NA	NA	NA	NA	NA	NA	NA	NA	NA	NA	NA	NA	NA	NA	NA	NA	NA	NA	NA	NA	NA	NA	NA	NA	NA	NA	NA	NA	NA	NA	NA	NA	NA	NA	NA	NA	NA	NA	NA	NA	NA	NA	NA	NA	NA	NA	NA
cg00658736	ELAVL4	ELAVL4_Exon	3	96073597	96073646	50	-	96073645	96073646	TGGGCTTTGTTGGTTTTAAAGGAAACTTGCAACACTCTGTCTCCCAGGCG	Exon (ELAVL4-201/ELAVL4, exon 7 of 7)	3	96071533	96161168	89636	2	ELAVL4-201	87522	ELAVL4-201;ELAVL4-204;ELAVL4-205;ELAVL4-203;ELAVL4-202	ELAVL4;ELAVL4;ELAVL4;ELAVL4;ELAVL4	0;0;0;0;0	TRUE	FALSE	FALSE	FALSE	FALSE	TRUE	FALSE	FALSE	FALSE	Exon	7	39	535408	ENSBTAG00000021046	conserved gene and region	NA	NA	NA	NA	NA	NA	NA	NA	NA	NA	NA	NA	TRUE
cg00658751	SRRM4	SRRM4_Intron	17	56269023	56269072	50	+	56269071	56269072	CCAATAACATAGCTTGTTAAATTTTAATCAAATAGAGTATTGTAAGCACG	Intron (SRRM4-201/SRRM4, intron 1 of 12)	17	56189388	56355937	166550	2	SRRM4-201	86865	SRRM4-201	SRRM4	0	TRUE	FALSE	FALSE	FALSE	FALSE	FALSE	TRUE	FALSE	FALSE	Intron	1	1	614115	ENSBTAG00000008676	conserved gene and region	NA	NA	NA	NA	NA	NA	NA	NA	NA	NA	NA	NA	TRUE
cg00658920	KIAA2026	KIAA2026_Exon	8	38717350	38717399	50	-	38717350	38717351	CGATAGCAGTTACATCTAGAGGCTATTATGGATTGGAGGATGAGAAGGGA	Exon (KIAA2026-201/KIAA2026, exon 2 of 8)	8	38683243	38791351	108109	1	KIAA2026-201	34107	KIAA2026-201;KIAA2026-202;KIAA2026-203	KIAA2026;KIAA2026;KIAA2026	0;0;0	TRUE	FALSE	FALSE	FALSE	FALSE	TRUE	TRUE	FALSE	FALSE	Exon	3	3	616937	ENSBTAG00000047550	mapped to different genes	NA	NA	NA	NA	NA	NA	NA	NA	NA	NA	NA	NA	TRUE
cg00658982	RIMBP2	RIMBP2_Exon	17	46714903	46714952	50	+	46714903	46714904	CGTCATCTATGGGTTCTGGTAGTCCTGGGAGAGGCAGGGAAATGTCCTCG	Exon (RIMBP2-202/RIMBP2, exon 22 of 22)	17	46406767	46715519	308753	1	RIMBP2-202	308136	RIMBP2-201;RIMBP2-202;RIMBP2-203;RIMBP2-204;RIMBP2-205	RIMBP2;RIMBP2;RIMBP2;RIMBP2;RIMBP2	308136;0;0;0;0	TRUE	FALSE	FALSE	FALSE	FALSE	TRUE	FALSE	FALSE	FALSE	Exon	2	2	527119	ENSBTAG00000009797	conserved gene but different region	NA	NA	NA	NA	NA	NA	NA	NA	NA	NA	NA	NA	TRUE
cg00659065	FOXO6	FOXO6_Intron	3	104831576	104831625	50	+	104831624	104831625	CGTCTCATCTCTTTAAATTAGTCTGTCTGCAATTACCGCCTGGCACGGCG	Intron (FOXO6-201/FOXO6, intron 1 of 3)	3	104816227	104836692	20466	2	FOXO6-202	5067	FOXO6-202;FOXO6-201	FOXO6;FOXO6	0;0	TRUE	FALSE	FALSE	FALSE	FALSE	FALSE	TRUE	FALSE	FALSE	Intron	14	42	112446032	ENSBTAG00000024115	conserved gene and region	NA	NA	NA	NA	NA	NA	NA	NA	NA	NA	NA	NA	TRUE
cg00659574	ZNF536	ZNF536_Intergenic_downstream	18	41342272	41342321	50	+	41342272	41342273	CGAGTCACAGGAAGGAAACATTAAGTTATTATTTTTAATAATGCTTACAA	Distal Intergenic	18	40827492	41221033	393542	1	ZNF536-202	514780	NA	NA	NA	FALSE	TRUE	FALSE	FALSE	FALSE	FALSE	FALSE	FALSE	TRUE	Intergenic_downstream	8	117	520269	ENSBTAG00000007262	conserved gene and region	NA	NA	NA	NA	NA	NA	NA	NA	NA	NA	NA	NA	TRUE
cg00660874	IGF2BP2	IGF2BP2_Exon	1	81538569	81538618	50	-	81538617	81538618	GGAGGGCTTGACCATAAAGAACATCACTAAGCAGACCCAGTCCCGGTACG	Exon (IGF2BP2-201/IGF2BP2, exon 6 of 16)	1	81402025	81572413	170389	1	IGF2BP2-201	136544	IGF2BP2-201;IGF2BP2-202;IGF2BP2-203;IGF2BP2-204	IGF2BP2;IGF2BP2;IGF2BP2;IGF2BP2	0;0;0;0	TRUE	FALSE	FALSE	FALSE	FALSE	TRUE	TRUE	FALSE	FALSE	Exon	1	5	519028	ENSBTAG00000007666	conserved gene but different region	NA	NA	NA	NA	NA	NA	NA	NA	NA	NA	NA	NA	TRUE
cg00661523	NA	NA	NA	NA	NA	NA	NA	NA	NA	NA	NA	NA	NA	NA	NA	NA	NA	NA	NA	NA	NA	NA	NA	NA	NA	NA	NA	NA	NA	NA	NA	NA	NA	NA	NA	NA	NA	NA	NA	NA	NA	NA	NA	NA	NA	NA	NA	NA	NA
cg00661777	NA	NA	NA	NA	NA	NA	NA	NA	NA	NA	NA	NA	NA	NA	NA	NA	NA	NA	NA	NA	NA	NA	NA	NA	NA	NA	NA	NA	NA	NA	NA	NA	NA	NA	NA	NA	NA	NA	NA	NA	NA	NA	NA	NA	NA	NA	NA	NA	NA
cg00662491	FOXG1	FOXG1_Promoter	21	39231719	39231768	50	-	39231767	39231768	TTTCTTGAAAATTGCAGCTCTATGCTTGTTTTGTTGTTTCTCCAGTAACG	Promoter (9-10kb)	21	39241174	39242646	1473	1	FOXG1-201	-9455	NA	NA	NA	FALSE	TRUE	TRUE	FALSE	FALSE	FALSE	FALSE	FALSE	FALSE	Promoter	16	57	112441495	ENSBTAG00000011113	mapped to different genes	NA	NA	NA	NA	NA	NA	NA	NA	NA	NA	NA	NA	TRUE
cg00662931	GATA3	GATA3_Intron	13	15928553	15928602	50	-	15928553	15928554	CGTTGCTCTTTTGATGGCCCGCGCCGGCCAGTCTCGCCGACGCCACACTG	Intron (GATA3-201/GATA3, intron 1 of 5)	13	15906719	15935286	28568	2	GATA3-201	6684	GATA3-201;GATA3-202	GATA3;GATA3	0;0	TRUE	FALSE	FALSE	FALSE	FALSE	FALSE	TRUE	FALSE	FALSE	Intron	9	39	505169	ENSBTAG00000017243	conserved gene and region	13	15928505	15928616	112	*	112	12	0.6339285714	1.066666667	0.1071428571	1.3e-08	CpGisland	TRUE
cg00663363	TEX29	TEX29_Intergenic_downstream	12	85661545	85661594	50	+	85661545	85661546	CGAGGGAAATTAACAAACGTTTGATTTGTTGTGTTGCTAATGTGACACTT	Distal Intergenic	12	85542292	85552388	10097	1	TEX29-201	119253	NA	NA	NA	FALSE	TRUE	FALSE	FALSE	FALSE	FALSE	FALSE	FALSE	TRUE	Intergenic_downstream	4	4	617473	ENSBTAG00000007298	mapped to different genes	NA	NA	NA	NA	NA	NA	NA	NA	NA	NA	NA	NA	TRUE
cg00663972	NA	NA	NA	NA	NA	NA	NA	NA	NA	NA	NA	NA	NA	NA	NA	NA	NA	NA	NA	NA	NA	NA	NA	NA	NA	NA	NA	NA	NA	NA	NA	NA	NA	NA	NA	NA	NA	NA	NA	NA	NA	NA	NA	NA	NA	NA	NA	NA	NA
cg00665868	NA	NA	NA	NA	NA	NA	NA	NA	NA	NA	NA	NA	NA	NA	NA	NA	NA	NA	NA	NA	NA	NA	NA	NA	NA	NA	NA	NA	NA	NA	NA	NA	NA	NA	NA	NA	NA	NA	NA	NA	NA	NA	NA	NA	NA	NA	NA	NA	NA
cg00666549	NDUFA4L2	NDUFA4L2_Promoter	5	56201180	56201229	50	-	56201180	56201181	CGGCAGCTGTCCCTAATTAGAGCGGCGGTTTAATTGGATTTATCAGCAGT	Promoter (4-5kb)	5	56205859	56208161	2303	1	NDUFA4L2-201	-4679	NDUFA4L2-201;STAC3-201	NDUFA4L2;STAC3	0;0	FALSE	TRUE	TRUE	FALSE	FALSE	FALSE	FALSE	FALSE	FALSE	Promoter	3	6	613541	ENSBTAG00000031503	conserved gene and region	NA	NA	NA	NA	NA	NA	NA	NA	NA	NA	NA	NA	TRUE
cg00668187	NA	NA	NA	NA	NA	NA	NA	NA	NA	NA	NA	NA	NA	NA	NA	NA	NA	NA	NA	NA	NA	NA	NA	NA	NA	NA	NA	NA	NA	NA	NA	NA	NA	NA	NA	NA	NA	NA	NA	NA	NA	NA	NA	NA	NA	NA	NA	NA	NA
cg00668252	AGTR1	AGTR1_Intergenic_upstream	1	119848413	119848462	50	+	119848461	119848462	GCTATTGCTATTTTTAACACCATTAGTTCATAGCAATATAATTAGTAACG	Distal Intergenic	1	119465679	119521250	55572	2	AGTR1-201	-327163	NA	NA	NA	FALSE	TRUE	FALSE	FALSE	FALSE	FALSE	FALSE	FALSE	TRUE	Intergenic_upstream	11	11	281607	ENSBTAG00000045633	mapped to different genes	NA	NA	NA	NA	NA	NA	NA	NA	NA	NA	NA	NA	TRUE
cg00669285	GLYR1	GLYR1_Exon	25	3903336	3903385	50	+	3903384	3903385	CCTTCTCCCATGTTCTTCTTCACCTTCCCTTCAGACAGGCTAAGTTTGCG	Exon (GLYR1-201/GLYR1, exon 5 of 16)	25	3882636	3913323	30688	2	GLYR1-201	9938	GLYR1-201;GLYR1-202;GLYR1-203	GLYR1;GLYR1;GLYR1	0;0;0	TRUE	FALSE	FALSE	FALSE	FALSE	TRUE	FALSE	FALSE	FALSE	Exon	4	4	539636	ENSBTAG00000001731	conserved gene but different region	NA	NA	NA	NA	NA	NA	NA	NA	NA	NA	NA	NA	TRUE
cg00670113	DBN1	DBN1_Exon	7	38957165	38957214	50	-	38957165	38957166	CGATGCCTTTATGAAAGGGCAGTACGGACGACCTGCCGAGAGAGACAGAC	Exon (DBN1-203/DBN1, exon 11 of 15)	7	38954347	38968307	13961	2	DBN1-201	11093	DBN1-201;DBN1-202;DBN1-203;DBN1-204;PRR7-201	DBN1;DBN1;DBN1;DBN1;PRR7	0;0;0;0;0	TRUE	FALSE	FALSE	FALSE	FALSE	TRUE	TRUE	FALSE	FALSE	Exon	3	5	505406	ENSBTAG00000011400	conserved gene and region	NA	NA	NA	NA	NA	NA	NA	NA	NA	NA	NA	NA	TRUE
cg00670697	PBX3	PBX3_Intron	11	96687566	96687615	50	-	96687566	96687567	CGCCTGCCTGAAGCATCCCAGTGTGTTTATACATGGCTTGTATGGCAGCT	Intron (PBX3-201/PBX3, intron 2 of 7)	11	96551860	96776530	224671	1	PBX3-201	135706	PBX3-201;PBX3-203	PBX3;PBX3	0;0	TRUE	FALSE	FALSE	FALSE	FALSE	FALSE	TRUE	FALSE	FALSE	Intron	55	72	539222	ENSBTAG00000013314	conserved gene and region	NA	NA	NA	NA	NA	NA	NA	NA	NA	NA	NA	NA	TRUE
cg00672291	TOE1	TOE1_Exon	3	100721101	100721150	50	-	100721101	100721102	CGGGTCCTGGCAGCATGACACACGGCCTTGTAACGTTCCTCAATGCACCT	Exon (TOE1-201/TOE1, exon 6 of 10)	3	100717214	100731168	13955	2	TOE1-201	10018	TESK2-201;TESK2-202;TESK2-203;TOE1-201;MUTYH-201	TESK2;TESK2;TESK2;TOE1;MUTYH	141449;141449;114341;0;-1299	TRUE	FALSE	FALSE	FALSE	FALSE	TRUE	TRUE	FALSE	FALSE	Exon	2	2	513052	ENSBTAG00000011243	conserved gene and region	NA	NA	NA	NA	NA	NA	NA	NA	NA	NA	NA	NA	TRUE
cg00672555	KCNN2	KCNN2_Exon	10	3262394	3262443	50	+	3262394	3262395	CGCGCCGCGAGAGCAACCCCTTCACCGAAATAGCCATGAGCAGCTGCAGG	Promoter (<=1kb)	10	3262429	3428316	165888	1	KCNN2-202	0	KCNN2-201;KCNN2-202	KCNN2;KCNN2	0;0	TRUE	FALSE	TRUE	FALSE	FALSE	TRUE	FALSE	FALSE	FALSE	Exon	22	23	404177	ENSBTAG00000011076	conserved gene but different region	10	3262287	3262732	446	*	446	54	0.7219730942	0.9372665006	0.1210762332	3e-40	CpGisland	TRUE
cg00672657	IRX5	IRX5_fiveUTR	18	23234894	23234943	50	-	23234894	23234895	CGCACAAGGCGTCAGAATCCTCAATTTCCAACTTAGCATCTTGGCAGGAC	Promoter (<=1kb)	18	23234761	23238528	3768	1	IRX5-201	133	IRX5-201;IRX5-202	IRX5;IRX5	0;0	TRUE	FALSE	TRUE	TRUE	FALSE	TRUE	FALSE	FALSE	FALSE	fiveUTR	3	31	532896	ENSBTAG00000004838	conserved gene but different region	18	23234716	23234904	189	*	189	20	0.746031746	0.8167675022	0.1058201058	5.59e-14	CpGisland	TRUE
cg00672891	ZNF800	ZNF800_Exon	4	91618985	91619034	50	-	91619033	91619034	ATCCCTCCTTAGTCCTCTATGAACTTCATCAAAATGCCTCCTTACATTCG	Exon (ZNF800-201/ZNF800, exon 4 of 5)	4	91589029	91637998	48970	2	ZNF800-201	18964	ZNF800-201;ZNF800-202;ZNF800-203;ZNF800-204	ZNF800;ZNF800;ZNF800;ZNF800	0;0;0;0	TRUE	FALSE	FALSE	FALSE	FALSE	TRUE	FALSE	FALSE	FALSE	Exon	8	10	510277	ENSBTAG00000020004	conserved gene and region	NA	NA	NA	NA	NA	NA	NA	NA	NA	NA	NA	NA	TRUE
cg00673150	NR4A2	NR4A2_Exon	2	39900616	39900665	50	-	39900616	39900617	CGGGAGAATACAGCTCCGATTTCTTAACTCCAGAGTTTGTCAAGTTTAGC	Exon (NR4A2-201/NR4A2, exon 3 of 8)	2	39887966	39905341	17376	1	NR4A2-201	12650	NR4A2-201	NR4A2	0	TRUE	FALSE	FALSE	FALSE	FALSE	TRUE	FALSE	FALSE	FALSE	Exon	13	74	540245	ENSBTAG00000003650	conserved gene and region	NA	NA	NA	NA	NA	NA	NA	NA	NA	NA	NA	NA	TRUE
cg00674395	CHD3	CHD3_Exon	19	27592246	27592295	50	-	27592246	27592247	CGAGGCCGAGTGCCTGGCCGAGAGCCACCAGCACCTCTCCAAGGAGTCGC	Exon (CHD3-201/CHD3, exon 37 of 39)	19	27570592	27594079	23488	1	CHD3-201	21654	CHD3-201;CHD3-202;CHD3-203;RNF227-201	CHD3;CHD3;CHD3;RNF227	0;0;0;5993	TRUE	FALSE	FALSE	FALSE	FALSE	TRUE	FALSE	FALSE	FALSE	Exon	20	25	532673	ENSBTAG00000014377	conserved gene but different region	19	27592152	27592424	273	*	273	28	0.7142857143	0.815446981	0.1025641026	5.63e-19	CpGisland	TRUE
cg00674815	ADAMTS6	ADAMTS6_Exon	20	14228746	14228795	50	-	14228794	14228795	TGGGGGCTGGGGTCCCTGGTCACTATGGGGAGAGTGCAGCAGGACCTGCG	Exon (ADAMTS6-201/ADAMTS6, exon 13 of 25)	20	14047359	14332388	285030	1	ADAMTS6-201	181387	ADAMTS6-201	ADAMTS6	0	TRUE	FALSE	FALSE	FALSE	FALSE	TRUE	FALSE	FALSE	FALSE	Exon	13	32	540722	ENSBTAG00000016963	conserved gene but different region	NA	NA	NA	NA	NA	NA	NA	NA	NA	NA	NA	NA	TRUE
cg00675053	MAX	MAX_Exon	10	77204912	77204961	50	+	77204960	77204961	CTTCGCATATACTGGATATATTCTGTGGCTTTGTCTAGGATTTGGGCCCG	Exon (MAX-201/MAX, exon 4 of 5)	10	77203357	77226739	23383	2	MAX-201	21778	MAX-201;MAX-202;MAX-203;MAX-204	MAX;MAX;MAX;MAX	0;0;0;0	TRUE	FALSE	FALSE	FALSE	FALSE	TRUE	FALSE	FALSE	FALSE	Exon	4	6	540616	ENSBTAG00000017994	conserved gene but different region	NA	NA	NA	NA	NA	NA	NA	NA	NA	NA	NA	NA	TRUE
cg00675389	CLDN2	CLDN2_Exon	X	55491303	55491352	50	-	55491303	55491304	CGATCTCACGAAGCTCCAAGTGAGGGAGGACAGAAGTAAGGAGATAGCTG	Exon (NA, exon 4 of 4)	30	55474847	55494072	19226	1	CLDN2-201	16456	CLDN2-201	CLDN2	0	TRUE	FALSE	FALSE	FALSE	FALSE	TRUE	TRUE	FALSE	FALSE	Exon	4	8	404089	ENSBTAG00000055282	mapped to different genes	NA	NA	NA	NA	NA	NA	NA	NA	NA	NA	NA	NA	TRUE
cg00676135	POU3F2	POU3F2_Intergenic_upstream	9	51323685	51323734	50	-	51323685	51323686	CGCCAAATGTCTAATGACAAATTGAAGGGTTTGGAGATGTGTCTGTCTGT	Distal Intergenic	9	50920530	50922123	1594	2	POU3F2-201	-401611	NA	NA	NA	FALSE	TRUE	FALSE	FALSE	FALSE	FALSE	FALSE	FALSE	TRUE	Intergenic_upstream	63	84	783320	ENSBTAG00000024773	conserved gene and region	NA	NA	NA	NA	NA	NA	NA	NA	NA	NA	NA	NA	TRUE
cg00678568	SREK1	SREK1_Intron	20	13467983	13468032	50	+	13467983	13467984	CGTGTTGGCTGCATCACTAATAGCACACAGAACATCAGATACAGAAAAGA	Intron (SREK1-201/SREK1, intron 2 of 11)	20	13439033	13483910	44878	2	SREK1-201	15878	SREK1-201;SREK1-202	SREK1;SREK1	0;0	TRUE	FALSE	FALSE	FALSE	FALSE	FALSE	TRUE	FALSE	FALSE	Intron	7	11	507801	ENSBTAG00000007321	conserved gene but different region	NA	NA	NA	NA	NA	NA	NA	NA	NA	NA	NA	NA	TRUE
cg00678608	TCF7L2	TCF7L2_Intron	26	33645747	33645796	50	+	33645747	33645748	CGGTAACTCTTGTCAACACTTGTTAATTTGACAAAAGGCTACAAATTAAG	Intron (TCF7L2-201/TCF7L2, intron 7 of 14)	26	33466276	33668370	202095	1	TCF7L2-201	179471	TCF7L2-201;TCF7L2-202;TCF7L2-203;TCF7L2-204;TCF7L2-205;TCF7L2-206;TCF7L2-207	TCF7L2;TCF7L2;TCF7L2;TCF7L2;TCF7L2;TCF7L2;TCF7L2	0;0;0;0;0;0;0	TRUE	FALSE	FALSE	FALSE	FALSE	FALSE	TRUE	FALSE	FALSE	Intron	59	106	540481	ENSBTAG00000021574	conserved gene and region	NA	NA	NA	NA	NA	NA	NA	NA	NA	NA	NA	NA	TRUE
cg00678823	SNX2	SNX2_Exon	7	31005538	31005587	50	+	31005538	31005539	CGATTCATTCATCTTGATTGTCATTTTGTTGACAGCGTCGGCAGCCTTGT	Exon (SNX2-201/SNX2, exon 9 of 15)	7	30993858	31052612	58755	2	SNX2-201	47025	SNX2-201	SNX2	0	TRUE	FALSE	FALSE	FALSE	FALSE	TRUE	FALSE	FALSE	FALSE	Exon	5	6	509769	ENSBTAG00000025358	conserved gene and region	NA	NA	NA	NA	NA	NA	NA	NA	NA	NA	NA	NA	TRUE
cg00679862	CASZ1	CASZ1_Promoter	16	42837062	42837111	50	-	42837110	42837111	GAAACTCACATTAGGGGCCTGGCAGGAATCCATGGAAACCAGGAAACCCG	Promoter (1-2kb)	16	42838570	42957501	118932	1	CASZ1-201	-1508	CASZ1-201	CASZ1	0	FALSE	TRUE	TRUE	FALSE	FALSE	FALSE	FALSE	FALSE	FALSE	Promoter	2	129	536765	ENSBTAG00000019818	conserved gene but different region	NA	NA	NA	NA	NA	NA	NA	NA	NA	NA	NA	NA	TRUE
cg00684550	RAB37	RAB37_Exon	19	56677620	56677669	50	+	56677668	56677669	ACAGGAAGGCCCCGTCTTTGAATTGGATCAGGAAACATGTTTTGCCGACG	Exon (RAB37-202/RAB37, exon 3 of 9)	19	56672776	56739912	67137	2	RAB37-201	62243	RAB37-201;RAB37-202;RAB37-203	RAB37;RAB37;RAB37	0;0;0	TRUE	FALSE	FALSE	FALSE	FALSE	TRUE	TRUE	FALSE	FALSE	Exon	2	2	613954	ENSBTAG00000008092	conserved gene and region	NA	NA	NA	NA	NA	NA	NA	NA	NA	NA	NA	NA	TRUE
cg00684577	ZNF503	ZNF503_Intergenic_upstream	28	31452900	31452949	50	+	31452900	31452901	CGGGTTTGTGGTTTAACTCTCAGAAATTGGCTGCCAGGTGATTTAGTTAT	Distal Intergenic	28	31133122	31135786	2665	2	ZNF503-201	-317114	NA	NA	NA	FALSE	TRUE	FALSE	FALSE	FALSE	FALSE	FALSE	FALSE	TRUE	Intergenic_upstream	65	92	789846	ENSBTAG00000014506	mapped to different genes	NA	NA	NA	NA	NA	NA	NA	NA	NA	NA	NA	NA	TRUE
cg00685149	KLHL29	KLHL29_Intron	11	75458944	75458993	50	+	75458944	75458945	CGCTAATCACAAGAAGTGGAAAAAATTAGGAGGTCCTGCCTGCCAAGGAG	Intron (KLHL29-201/KLHL29, intron 2 of 13)	11	75240502	75572709	332208	2	KLHL29-201	113716	KLHL29-201	KLHL29	0	TRUE	FALSE	FALSE	FALSE	FALSE	FALSE	TRUE	FALSE	FALSE	Intron	18	32	537141	ENSBTAG00000021969	conserved gene and region	NA	NA	NA	NA	NA	NA	NA	NA	NA	NA	NA	NA	TRUE
cg00686910	CASZ1	CASZ1_Intron	16	42933861	42933910	50	-	42933861	42933862	CGCAGCCACATAATTATGCATGTAAGATATAAACAGAGCTGTTTAATTAT	Intron (CASZ1-201/CASZ1, intron 4 of 19)	16	42838570	42957501	118932	1	CASZ1-201	95291	CASZ1-201;CASZ1-202;CASZ1-203;CASZ1-204	CASZ1;CASZ1;CASZ1;CASZ1	0;0;0;0	TRUE	FALSE	FALSE	FALSE	FALSE	FALSE	TRUE	FALSE	FALSE	Intron	90	129	536765	ENSBTAG00000019818	conserved gene and region	NA	NA	NA	NA	NA	NA	NA	NA	NA	NA	NA	NA	TRUE
cg00687049	NA	NA	NA	NA	NA	NA	NA	NA	NA	NA	NA	NA	NA	NA	NA	NA	NA	NA	NA	NA	NA	NA	NA	NA	NA	NA	NA	NA	NA	NA	NA	NA	NA	NA	NA	NA	NA	NA	NA	NA	NA	NA	NA	NA	NA	NA	NA	NA	NA
cg00687674	NA	NA	NA	NA	NA	NA	NA	NA	NA	NA	NA	NA	NA	NA	NA	NA	NA	NA	NA	NA	NA	NA	NA	NA	NA	NA	NA	NA	NA	NA	NA	NA	NA	NA	NA	NA	NA	NA	NA	NA	NA	NA	NA	NA	NA	NA	NA	NA	NA
cg00687713	PCK2	PCK2_Exon	10	21040532	21040581	50	-	21040532	21040533	CGATGCGTAGGGCAAAGCACTTCTTGCCCAGCAGGGAGTTGCCACCATAG	Exon (PCK2-201/PCK2, exon 5 of 10)	10	21036261	21044548	8288	2	PCK2-201	3967	PCK2-201	PCK2	0	TRUE	FALSE	FALSE	FALSE	FALSE	TRUE	FALSE	FALSE	FALSE	Exon	4	4	282856	ENSBTAG00000011934	mapped to different genes	NA	NA	NA	NA	NA	NA	NA	NA	NA	NA	NA	NA	TRUE
cg00688078	MYO18A	MYO18A_Intron	19	20442495	20442544	50	+	20442495	20442496	CGGAGGAAATGAAGCAAAATAATTTGCGTCAGTGAAAATAGCTTCATGGA	Intron (MYO18A-201/MYO18A, intron 20 of 20)	19	20436390	20467849	31460	2	MYO18A-201	25305	MYO18A-201	MYO18A	0	TRUE	FALSE	FALSE	FALSE	FALSE	FALSE	TRUE	FALSE	FALSE	Intron	7	12	519634	NA	mapped to different genes	NA	NA	NA	NA	NA	NA	NA	NA	NA	NA	NA	NA	TRUE
cg00688252	ZFHX3	ZFHX3_Intron	18	38230379	38230428	50	-	38230427	38230428	TGTTGACATTTTAATGCGAATTATGTCATGTGGTATCCCCTTTGATTTCG	Intron (ZFHX3-201/ZFHX3, intron 3 of 9)	18	38120563	38362036	241474	1	ZFHX3-201	109816	ZFHX3-201	ZFHX3	0	TRUE	FALSE	FALSE	FALSE	FALSE	FALSE	TRUE	FALSE	FALSE	Intron	42	158	510844	ENSBTAG00000014636	conserved gene and region	NA	NA	NA	NA	NA	NA	NA	NA	NA	NA	NA	NA	TRUE
cg00688975	DPF3	DPF3_Exon	10	84183750	84183799	50	+	84183750	84183751	CGTGGAAAGTTGACGTGTCACTTTCTGACGTGGAACCGAATAAGTCCTCC	Exon (DPF3-203/DPF3, exon 9 of 9)	10	84122761	84405606	282846	2	DPF3-201	221807	DPF3-201;DPF3-202;DPF3-203	DPF3;DPF3;DPF3	0;0;0	TRUE	FALSE	FALSE	FALSE	FALSE	TRUE	TRUE	FALSE	FALSE	Exon	9	16	787359	ENSBTAG00000025458	conserved gene and region	10	84183652	84183818	167	*	167	17	0.5928143713	1.15877551	0.1017964072	1.17e-11	CpGisland	TRUE
cg00689383	GRM1	GRM1_Exon	9	83680494	83680543	50	-	83680542	83680543	TACAATGGACTCCTCATCATGAGCTGTACCTACTATGCCTTCAAGACCCG	Exon (GRM1-201/GRM1, exon 8 of 9)	9	83287300	83713288	425989	1	GRM1-201	393194	GRM1-201;GRM1-202	GRM1;GRM1	0;0	TRUE	FALSE	FALSE	FALSE	FALSE	TRUE	FALSE	FALSE	FALSE	Exon	4	7	540485	ENSBTAG00000044181	conserved gene and region	NA	NA	NA	NA	NA	NA	NA	NA	NA	NA	NA	NA	TRUE
cg00689651	LYL1	LYL1_threeUTR	7	12478250	12478299	50	-	12478298	12478299	TCTTTATTTCTTTATTTCACATACACATTAGCCATTCAATGGAGAAGCCG	3' UTR	7	12474048	12478679	4632	1	LYL1-202	4202	LYL1-201;LYL1-202;NFIX-201;NFIX-202;NFIX-203	LYL1;LYL1;NFIX;NFIX;NFIX	5223;0;0;0;0	TRUE	FALSE	FALSE	FALSE	TRUE	TRUE	FALSE	FALSE	FALSE	threeUTR	5	7	615458	ENSBTAG00000019329	mapped to different genes	NA	NA	NA	NA	NA	NA	NA	NA	NA	NA	NA	NA	TRUE
cg00690028	VIRMA	VIRMA_Exon	14	69826083	69826132	50	+	69826131	69826132	TGGAGCATGCACCTTCATGTTCAAGCAAAGTTGCTCCAAGAAATAGTTCG	Exon (VIRMA-201/VIRMA, exon 14 of 23)	14	69781691	69845207	63517	1	VIRMA-201	44392	VIRMA-201;VIRMA-202	VIRMA;VIRMA	0;0	TRUE	FALSE	FALSE	FALSE	FALSE	TRUE	FALSE	FALSE	FALSE	Exon	5	5	782848	ENSBTAG00000003789	conserved gene and region	NA	NA	NA	NA	NA	NA	NA	NA	NA	NA	NA	NA	TRUE
cg00691401	ATXN7L1	ATXN7L1_Intron	4	46710262	46710311	50	+	46710262	46710263	CGCTCTCCAGAGTTGACACCCAGGCAGCCCCAATGTTGCTCAGTGACAGC	Intron (ATXN7L1-201/ATXN7L1, intron 7 of 8)	4	46703819	46757682	53864	2	ATXN7L1-201	47371	ATXN7L1-201	ATXN7L1	0	TRUE	FALSE	FALSE	FALSE	FALSE	FALSE	TRUE	FALSE	FALSE	Intron	8	24	534448	ENSBTAG00000002037	conserved gene but different region	NA	NA	NA	NA	NA	NA	NA	NA	NA	NA	NA	NA	TRUE
cg00693817	NA	NA	NA	NA	NA	NA	NA	NA	NA	NA	NA	NA	NA	NA	NA	NA	NA	NA	NA	NA	NA	NA	NA	NA	NA	NA	NA	NA	NA	NA	NA	NA	NA	NA	NA	NA	NA	NA	NA	NA	NA	NA	NA	NA	NA	NA	NA	NA	NA
cg00694277	DNAJC24	DNAJC24_Intron	15	62041116	62041165	50	-	62041164	62041165	GCAATCTTTCACAGCTGCTTTAGTTTTTCAGTGATCCTATTAAACTGACG	Intron (NA, intron 7 of 3)	15	62144539	62220968	76430	1	DNAJC24-202	-103423	NA	NA	NA	TRUE	FALSE	FALSE	FALSE	FALSE	FALSE	TRUE	FALSE	FALSE	Intron	26	26	768227	ENSBTAG00000050888	mapped to different genes	NA	NA	NA	NA	NA	NA	NA	NA	NA	NA	NA	NA	TRUE
cg00694357	ZBTB7B	ZBTB7B_Intron	3	15592677	15592726	50	+	15592677	15592678	CGGTGTCCCAAACTAGGTCAGCAGCGCTCGTTTCCTGTGGGTCAGCTAGC	Intron (ZBTB7B-201/ZBTB7B, intron 1 of 2)	3	15577907	15593999	16093	2	ZBTB7B-201	1273	ZBTB7B-201	ZBTB7B	0	TRUE	FALSE	FALSE	FALSE	FALSE	FALSE	TRUE	FALSE	FALSE	Intron	9	13	509019	ENSBTAG00000021512	conserved gene and region	NA	NA	NA	NA	NA	NA	NA	NA	NA	NA	NA	NA	TRUE
cg00695659	DENND1A	DENND1A_Intron	11	94916798	94916847	50	-	94916798	94916799	CGTGTCTGTATGTTTTTACAAGTACTCTATGTATTTCATTGCGTCAGCTG	Intron (DENND1A-201/DENND1A, intron 2 of 22)	11	94528363	95058808	530446	2	DENND1A-201	141961	DENND1A-201;DENND1A-202;DENND1A-203	DENND1A;DENND1A;DENND1A	0;0;0	TRUE	FALSE	FALSE	FALSE	FALSE	FALSE	TRUE	FALSE	FALSE	Intron	42	49	514134	ENSBTAG00000003610	conserved gene and region	NA	NA	NA	NA	NA	NA	NA	NA	NA	NA	NA	NA	TRUE
cg00696175	LNPK	LNPK_Intergenic_downstream	2	21065627	21065676	50	+	21065627	21065628	CGATGAACAATTGCTTTGATAGGCGTACAGTACTTCATTTGTAGTTAATC	Distal Intergenic	2	20912016	21011464	99449	1	LNPK-204	153611	NA	NA	NA	FALSE	TRUE	FALSE	FALSE	FALSE	FALSE	FALSE	FALSE	TRUE	Intergenic_downstream	17	18	533298	ENSBTAG00000018061	conserved gene and region	NA	NA	NA	NA	NA	NA	NA	NA	NA	NA	NA	NA	TRUE
cg00696388	TSPAN12	TSPAN12_fiveUTR	4	85355236	85355285	50	+	85355284	85355285	CCTGGGCAGCAGTTGCTGGAAAGTCTCTGCTAAGCCACCTCCCAGCGCCG	Promoter (<=1kb)	4	85288736	85355349	66614	2	TSPAN12-203	64	TSPAN12-203;TSPAN12-204;TSPAN12-205;TSPAN12-201;TSPAN12-202	TSPAN12;TSPAN12;TSPAN12;TSPAN12;TSPAN12	0;0;0;-359;-359	TRUE	FALSE	TRUE	TRUE	FALSE	TRUE	FALSE	FALSE	FALSE	fiveUTR	1	1	613639	ENSBTAG00000015337	conserved gene and region	4	85355281	85355391	111	*	111	19	0.7927927928	1.0984375	0.1711711712	9.81e-18	CpGisland	TRUE
cg00696623	ANKRD17	ANKRD17_Exon	6	88273774	88273823	50	-	88273822	88273823	TGTGCTTTCAGCTCTCATACGGGTAAGTGCAGCAGCAGCTTCATCCAACG	Exon (ANKRD17-201/ANKRD17, exon 3 of 34)	6	88187894	88354991	167098	2	ANKRD17-201	81168	ANKRD17-201	ANKRD17	0	TRUE	FALSE	FALSE	FALSE	FALSE	TRUE	FALSE	FALSE	FALSE	Exon	11	12	508405	ENSBTAG00000004912	conserved gene and region	NA	NA	NA	NA	NA	NA	NA	NA	NA	NA	NA	NA	TRUE
cg00697942	POLA1	POLA1_Intron	X	118438621	118438670	50	-	118438621	118438622	CGGTGCATTTTTAGGCTTGAGTGGCTTAGGAGCAAACCAGCTGTGAAATT	Intron (POLA1-201/POLA1, intron 34 of 35)	30	118341050	118636885	295836	2	POLA1-202	198215	POLA1-202;POLA1-203;POLA1-201;POLA1-204	POLA1;POLA1;POLA1;POLA1	0;0;0;0	TRUE	FALSE	FALSE	FALSE	FALSE	FALSE	TRUE	FALSE	FALSE	Intron	60	63	534848	ENSBTAG00000008170	conserved gene and region	NA	NA	NA	NA	NA	NA	NA	NA	NA	NA	NA	NA	TRUE
cg00698219	NA	NA	NA	NA	NA	NA	NA	NA	NA	NA	NA	NA	NA	NA	NA	NA	NA	NA	NA	NA	NA	NA	NA	NA	NA	NA	NA	NA	NA	NA	NA	NA	NA	NA	NA	NA	NA	NA	NA	NA	NA	NA	NA	NA	NA	NA	NA	NA	NA
cg00700237	ATP5MC2	ATP5MC2_Intergenic_upstream	5	26354058	26354107	50	+	26354058	26354059	CGCGGAGACAAGCAGAAATACACCATCATGAAAATGCTAATGACTCCTTG	Distal Intergenic	5	26370053	26378227	8175	1	ATP5MC2-201	-15946	NA	NA	NA	FALSE	TRUE	FALSE	FALSE	FALSE	FALSE	FALSE	FALSE	TRUE	Intergenic_upstream	6	24	337887	ENSBTAG00000005735	mapped to different genes	NA	NA	NA	NA	NA	NA	NA	NA	NA	NA	NA	NA	TRUE
cg00701951	NA	NA	NA	NA	NA	NA	NA	NA	NA	NA	NA	NA	NA	NA	NA	NA	NA	NA	NA	NA	NA	NA	NA	NA	NA	NA	NA	NA	NA	NA	NA	NA	NA	NA	NA	NA	NA	NA	NA	NA	NA	NA	NA	NA	NA	NA	NA	NA	NA
cg00702638	NA	NA	NA	NA	NA	NA	NA	NA	NA	NA	NA	NA	NA	NA	NA	NA	NA	NA	NA	NA	NA	NA	NA	NA	NA	NA	NA	NA	NA	NA	NA	NA	NA	NA	NA	NA	NA	NA	NA	NA	NA	NA	NA	NA	NA	NA	NA	NA	NA
cg00702872	NA	NA	NA	NA	NA	NA	NA	NA	NA	NA	NA	NA	NA	NA	NA	NA	NA	NA	NA	NA	NA	NA	NA	NA	NA	NA	NA	NA	NA	NA	NA	NA	NA	NA	NA	NA	NA	NA	NA	NA	NA	NA	NA	NA	NA	NA	NA	NA	NA
cg00703091	EVX1	EVX1_Intergenic_downstream	4	68791129	68791178	50	-	68791177	68791178	CCGGATTATTTAACCTCCGCATCCTTGTTAACAAACAGCCATTATTAACG	Distal Intergenic	4	68797645	68801018	3374	2	EVX1-201	9889	NA	NA	NA	FALSE	TRUE	FALSE	FALSE	FALSE	FALSE	FALSE	FALSE	TRUE	Intergenic_downstream	9	20	540239	ENSBTAG00000020919	mapped to different genes	NA	NA	NA	NA	NA	NA	NA	NA	NA	NA	NA	NA	TRUE
cg00703273	MAP3K3	MAP3K3_Promoter	19	47913889	47913938	50	+	47913937	47913938	GCTTTTTTTTCCTGCCTGTGTCATTTCCTTCCCTTTGCTCACACAGGCCG	Promoter (<=1kb)	19	47912961	47971264	58304	1	MAP3K3-201	928	MAP3K3-201;MAP3K3-202	MAP3K3;MAP3K3	0;0	TRUE	FALSE	TRUE	FALSE	FALSE	FALSE	TRUE	FALSE	FALSE	Promoter	1	5	508943	ENSBTAG00000008151	conserved gene and region	NA	NA	NA	NA	NA	NA	NA	NA	NA	NA	NA	NA	TRUE
cg00703619	XRN1	XRN1_Exon	1	126657104	126657153	50	-	126657152	126657153	CAAGAAATTATTACTTGGCTAAAAGGACATCCTGTCAGTACTTTATCTCG	Exon (XRN1-201/XRN1, exon 27 of 42)	1	126593243	126700958	107716	1	XRN1-201	63861	XRN1-201	XRN1	0	TRUE	FALSE	FALSE	FALSE	FALSE	TRUE	FALSE	FALSE	FALSE	Exon	3	3	540834	ENSBTAG00000011524	conserved gene and region	NA	NA	NA	NA	NA	NA	NA	NA	NA	NA	NA	NA	TRUE
cg00704341	POU3F2	POU3F2_Intergenic_upstream	9	51479883	51479932	50	+	51479883	51479884	CGTACTCAGGCGCAATAAACAGCTAAATGAGGCGCACAGCAATTTCACTT	Distal Intergenic	9	50920530	50922123	1594	2	POU3F2-201	-557760	NA	NA	NA	FALSE	TRUE	FALSE	FALSE	FALSE	FALSE	FALSE	FALSE	TRUE	Intergenic_upstream	63	84	783320	ENSBTAG00000024773	mapped to different genes	NA	NA	NA	NA	NA	NA	NA	NA	NA	NA	NA	NA	TRUE
cg00704763	BCOR	BCOR_Intergenic_upstream	X	103384510	103384559	50	-	103384510	103384511	CGACAGGCCGCTAATGGCCGGGCTTCCAGGCGCTGTGCATTATGCATTAG	Distal Intergenic	30	103408842	103432576	23735	1	BCOR-201	-24332	NA	NA	NA	FALSE	TRUE	FALSE	FALSE	FALSE	FALSE	FALSE	FALSE	TRUE	Intergenic_upstream	50	159	784529	ENSBTAG00000047339	conserved gene but different region	X	103384432	103384655	224	*	224	17	0.6160714286	0.8452830189	0.07589285714	1.48e-09	CpGisland	TRUE
cg00705684	PFKP	PFKP_Intergenic_upstream	13	45252604	45252653	50	-	45252652	45252653	ATTATACACTAACAGGTTCTTAGGGGAATTCAAATAAATCCTCACAACCG	Distal Intergenic	13	45107041	45161102	54062	2	PFKP-201	-91551	NA	NA	NA	FALSE	TRUE	FALSE	FALSE	FALSE	FALSE	FALSE	FALSE	TRUE	Intergenic_upstream	3	3	507119	ENSBTAG00000002683	conserved gene and region	NA	NA	NA	NA	NA	NA	NA	NA	NA	NA	NA	NA	TRUE
cg00705730	NA	NA	NA	NA	NA	NA	NA	NA	NA	NA	NA	NA	NA	NA	NA	NA	NA	NA	NA	NA	NA	NA	NA	NA	NA	NA	NA	NA	NA	NA	NA	NA	NA	NA	NA	NA	NA	NA	NA	NA	NA	NA	NA	NA	NA	NA	NA	NA	NA
cg00707632	VRK1	VRK1_Intergenic_downstream	21	61919873	61919922	50	+	61919921	61919922	TGTCAGCCCCAGATCACTTTAATCAGAGAGTGGATATGCATGATAAAACG	Distal Intergenic	21	61642063	61722288	80226	1	VRK1-203	277810	NA	NA	NA	FALSE	TRUE	FALSE	FALSE	FALSE	FALSE	FALSE	FALSE	TRUE	Intergenic_downstream	53	61	618880	ENSBTAG00000014230	mapped to different genes	NA	NA	NA	NA	NA	NA	NA	NA	NA	NA	NA	NA	TRUE
cg00708404	CRK	CRK_Exon	19	22578807	22578856	50	-	22578855	22578856	CTTCTGGATAACCCTGGCATATATGGGCCCATTCTGGAGGTTAGGGAGCG	Exon (CRK-201/CRK, exon 2 of 3)	19	22566859	22586884	20026	2	CRK-201	8028	CRK-201	CRK	0	TRUE	FALSE	FALSE	FALSE	FALSE	TRUE	FALSE	FALSE	FALSE	Exon	7	7	512841	ENSBTAG00000005665	conserved gene and region	NA	NA	NA	NA	NA	NA	NA	NA	NA	NA	NA	NA	TRUE
cg00709542	SCAF8	SCAF8_Exon	9	91498077	91498126	50	+	91498077	91498078	CGGGTTTTTGATTATTTTGAAGGGGCCACTTCTCAACGAAAAGGTGATAA	Exon (SCAF8-201/SCAF8, exon 21 of 22)	9	91412046	91562869	150824	1	SCAF8-201	86031	SCAF8-201;SCAF8-202;SCAF8-203;SCAF8-204	SCAF8;SCAF8;SCAF8;SCAF8	0;0;0;0	TRUE	FALSE	FALSE	FALSE	FALSE	TRUE	FALSE	FALSE	FALSE	Exon	3	4	100298738	ENSBTAG00000031917	conserved gene but different region	NA	NA	NA	NA	NA	NA	NA	NA	NA	NA	NA	NA	TRUE
cg00711678	NEDD4L	NEDD4L_Exon	24	57487487	57487536	50	+	57487487	57487488	CGTAGCCTCAGCTCGCCAACAGTAACTTTATCTGCCCCGCTGGAGGTGAG	Exon (NEDD4L-202/NEDD4L, exon 11 of 28)	24	57348965	57546293	197329	1	NEDD4L-201	138522	NEDD4L-201;NEDD4L-202;NEDD4L-203;NEDD4L-204;NEDD4L-205;NEDD4L-206	NEDD4L;NEDD4L;NEDD4L;NEDD4L;NEDD4L;NEDD4L	0;0;0;0;0;0	TRUE	FALSE	FALSE	FALSE	FALSE	TRUE	TRUE	FALSE	FALSE	Exon	4	5	510003	ENSBTAG00000005412	conserved gene and region	24	57487267	57487547	281	*	281	32	0.6512455516	1.119800747	0.1138790036	3.79e-23	CpGisland	TRUE
cg00712594	ZNF423	ZNF423_Intron	18	18068139	18068188	50	+	18068187	18068188	TCTGTGGAAACTGCTTTCCATGTAATTATTCTTGCTATTTTACATTAGCG	Intron (ZNF423-201/ZNF423, intron 5 of 7)	18	17963193	18309039	345847	2	ZNF423-201	240851	ZNF423-201;ZNF423-202;ZNF423-203;ZNF423-204	ZNF423;ZNF423;ZNF423;ZNF423	0;0;0;0	TRUE	FALSE	FALSE	FALSE	FALSE	FALSE	TRUE	FALSE	FALSE	Intron	45	55	508025	ENSBTAG00000017397	conserved gene and region	NA	NA	NA	NA	NA	NA	NA	NA	NA	NA	NA	NA	TRUE
cg00713411	DPYSL2	DPYSL2_Exon	8	73756986	73757035	50	-	73757034	73757035	CTGTGGCATGTTCTGCCCGGTGGAAGGGTCCTCGGAGAACAAGACCATCG	Promoter (<=1kb)	8	73756715	73873416	116702	1	DPYSL2-201	271	PNMA2-201;DPYSL2-201	PNMA2;DPYSL2	-478;0	TRUE	FALSE	TRUE	FALSE	FALSE	TRUE	FALSE	FALSE	FALSE	Exon	1	2	533746	ENSBTAG00000018373	conserved gene and region	8	73756975	73757459	485	*	485	47	0.6804123711	0.8387915808	0.09690721649	3.1e-30	CpGisland	TRUE
cg00715063	PIAS1	PIAS1_fiveUTR	10	14942148	14942197	50	+	14942196	14942197	AATGGTTATGAGCCTTAGAGTTTCTGAACTCCAAGTACTGTTGGGCTACG	Promoter (<=1kb)	10	14942149	15029499	87351	1	PIAS1-204	0	PIAS1-201;PIAS1-202;PIAS1-203;PIAS1-204	PIAS1;PIAS1;PIAS1;PIAS1	0;0;0;0	TRUE	FALSE	TRUE	TRUE	FALSE	TRUE	FALSE	FALSE	FALSE	fiveUTR	4	22	509231	ENSBTAG00000005564	conserved gene but different region	NA	NA	NA	NA	NA	NA	NA	NA	NA	NA	NA	NA	TRUE
cg00715100	RFX3	RFX3_Exon	8	41243137	41243186	50	-	41243137	41243138	CGACTTCCGAAAGCAAAGCTGATAACTCTGTGCAAACATGAGTCTATCCT	Exon (RFX3-201/RFX3, exon 11 of 14)	8	41012203	41258537	246335	1	RFX3-201	230934	RFX3-201;RFX3-202	RFX3;RFX3	0;0	TRUE	FALSE	FALSE	FALSE	FALSE	TRUE	FALSE	FALSE	FALSE	Exon	5	21	538070	ENSBTAG00000000819	conserved gene but different region	NA	NA	NA	NA	NA	NA	NA	NA	NA	NA	NA	NA	TRUE
cg00716110	SP8	SP8_Intergenic_upstream	4	29833762	29833811	50	-	29833762	29833763	CGTTACAAATCCTGTCATGCAAATTAAGTCATTTGTGTTGTTTGATATGG	Distal Intergenic	4	29493047	29495564	2518	2	SP8-201	-338247	NA	NA	NA	FALSE	TRUE	FALSE	FALSE	FALSE	FALSE	FALSE	FALSE	TRUE	Intergenic_upstream	20	50	784504	ENSBTAG00000002604	mapped to different genes	NA	NA	NA	NA	NA	NA	NA	NA	NA	NA	NA	NA	TRUE
cg00716140	POLA1	POLA1_Intron	X	118527529	118527578	50	+	118527577	118527578	TCCTGACTTCTTAATTCCTGGGCTCAGCTCAGTGAGAGCCCTTCACGCCG	Intron (POLA1-201/POLA1, intron 25 of 35)	30	118341050	118636885	295836	2	POLA1-202	109307	POLA1-202;POLA1-203;POLA1-201;POLA1-204	POLA1;POLA1;POLA1;POLA1	0;0;0;0	TRUE	FALSE	FALSE	FALSE	FALSE	FALSE	TRUE	FALSE	FALSE	Intron	60	63	534848	ENSBTAG00000008170	conserved gene and region	NA	NA	NA	NA	NA	NA	NA	NA	NA	NA	NA	NA	TRUE
cg00716194	BAG6	BAG6_Exon	23	27655764	27655813	50	+	27655812	27655813	CCTCCCCAGGAATGGGTCCCTATTATCCAGCAGGACATTCAGAGCCAGCG	Exon (BAG6-201/BAG6, exon 23 of 25)	23	27645741	27656958	11218	1	BAG6-201	10023	BAG6-201;BAG6-202;PRRC2A-201	BAG6;BAG6;PRRC2A	0;0;0	TRUE	FALSE	FALSE	FALSE	FALSE	TRUE	TRUE	FALSE	FALSE	Exon	3	6	508605	ENSBTAG00000019685	conserved gene and region	NA	NA	NA	NA	NA	NA	NA	NA	NA	NA	NA	NA	TRUE
cg00716196	ESRRG	ESRRG_Intron	16	19965809	19965858	50	+	19965857	19965858	GAGGCGACAGCGTTCCATTTTACAGCTCAATCATATTGTGTTAGCATGCG	Intron (ESRRG-201/ESRRG, intron 5 of 6)	16	19907145	20149352	242208	2	ESRRG-204	183494	ESRRG-204;ESRRG-203;ESRRG-202;ESRRG-201	ESRRG;ESRRG;ESRRG;ESRRG	0;0;0;0	TRUE	FALSE	FALSE	FALSE	FALSE	FALSE	TRUE	FALSE	FALSE	Intron	42	62	536732	ENSBTAG00000010392	conserved gene and region	NA	NA	NA	NA	NA	NA	NA	NA	NA	NA	NA	NA	TRUE
cg00716372	STK35	STK35_Exon	13	53011857	53011906	50	-	53011905	53011906	AACATATCTTTCAAGAGCTGCTTGATCCCCTCAGACATGGAAGTCCTGCG	Exon (STK35-201/STK35, exon 3 of 4)	13	52981969	53025264	43296	2	STK35-201	13358	STK35-201	STK35	0	TRUE	FALSE	FALSE	FALSE	FALSE	TRUE	FALSE	FALSE	FALSE	Exon	5	5	540979	ENSBTAG00000003561	conserved gene and region	NA	NA	NA	NA	NA	NA	NA	NA	NA	NA	NA	NA	TRUE
cg00717629	NA	NA	NA	NA	NA	NA	NA	NA	NA	NA	NA	NA	NA	NA	NA	NA	NA	NA	NA	NA	NA	NA	NA	NA	NA	NA	NA	NA	NA	NA	NA	NA	NA	NA	NA	NA	NA	NA	NA	NA	NA	NA	NA	NA	NA	NA	NA	NA	NA
cg00718342	NA	NA	NA	NA	NA	NA	NA	NA	NA	NA	NA	NA	NA	NA	NA	NA	NA	NA	NA	NA	NA	NA	NA	NA	NA	NA	NA	NA	NA	NA	NA	NA	NA	NA	NA	NA	NA	NA	NA	NA	NA	NA	NA	NA	NA	NA	NA	NA	NA
cg00719175	DYNLRB2	DYNLRB2_Intergenic_upstream	18	7145588	7145637	50	+	7145588	7145589	CGTTGACATGTGCATTTCTAAATAATTTCAGGATGTCAACCTGAATAGAC	Distal Intergenic	18	7325125	7335906	10782	1	DYNLRB2-201	-179488	NA	NA	NA	FALSE	TRUE	FALSE	FALSE	FALSE	FALSE	FALSE	FALSE	TRUE	Intergenic_upstream	15	16	768062	ENSBTAG00000017752	mapped to different genes	NA	NA	NA	NA	NA	NA	NA	NA	NA	NA	NA	NA	TRUE
cg00719335	NA	NA	NA	NA	NA	NA	NA	NA	NA	NA	NA	NA	NA	NA	NA	NA	NA	NA	NA	NA	NA	NA	NA	NA	NA	NA	NA	NA	NA	NA	NA	NA	NA	NA	NA	NA	NA	NA	NA	NA	NA	NA	NA	NA	NA	NA	NA	NA	NA
cg00719568	NA	NA	NA	NA	NA	NA	NA	NA	NA	NA	NA	NA	NA	NA	NA	NA	NA	NA	NA	NA	NA	NA	NA	NA	NA	NA	NA	NA	NA	NA	NA	NA	NA	NA	NA	NA	NA	NA	NA	NA	NA	NA	NA	NA	NA	NA	NA	NA	NA
cg00720104	PPP2R2B	PPP2R2B_fiveUTR	7	58109764	58109813	50	-	58109812	58109813	CTTGCGTGGGAACCAGAAGCCGGCAGACAAGTATCCATGATCCCTCCCCG	Promoter (<=1kb)	7	57796185	58110711	314527	2	PPP2R2B-202	898	PPP2R2B-202;PPP2R2B-203;PPP2R2B-204;PPP2R2B-205;PPP2R2B-206	PPP2R2B;PPP2R2B;PPP2R2B;PPP2R2B;PPP2R2B	0;0;0;0;0	TRUE	FALSE	TRUE	TRUE	FALSE	TRUE	TRUE	FALSE	FALSE	fiveUTR	12	16	509290	ENSBTAG00000001862	conserved gene and region	NA	NA	NA	NA	NA	NA	NA	NA	NA	NA	NA	NA	TRUE
cg00720180	CELF4	CELF4_Intergenic_upstream	24	18548739	18548788	50	+	18548739	18548740	CGCTAATTACAAAATCATTTGTCTTAAGGAAAGGACAAAAGAGAAGTAAT	Distal Intergenic	24	19505280	19818204	312925	1	CELF4-201	-956492	NA	NA	NA	FALSE	TRUE	FALSE	FALSE	FALSE	FALSE	FALSE	FALSE	TRUE	Intergenic_upstream	56	120	535177	ENSBTAG00000004940	mapped to different genes	NA	NA	NA	NA	NA	NA	NA	NA	NA	NA	NA	NA	TRUE
cg00720992	CELF3	CELF3_Intron	3	19072994	19073043	50	+	19073042	19073043	AATCAGGCTGAGTGGGCGGTTGCCATGGTGCGCATTCTCCCGTTGCCACG	Intron (CELF3-201/CELF3, intron 2 of 12)	3	19066204	19081185	14982	1	CELF3-201	6790	CELF3-201;CELF3-202	CELF3;CELF3	0;0	TRUE	FALSE	FALSE	FALSE	FALSE	FALSE	TRUE	FALSE	FALSE	Intron	7	13	513347	ENSBTAG00000019131	conserved gene and region	3	19072931	19073076	146	*	146	13	0.6438356164	0.8787037037	0.08904109589	2.82e-08	CpGisland	TRUE
cg00724499	COL1A2	COL1A2_Exon	4	11776527	11776576	50	-	11776575	11776576	AGGAGTCTGCATGTCTAAGTGCTAGACATGCTCAGCTTTGTGGATACGCG	Promoter (<=1kb)	4	11776554	11812694	36141	1	COL1A2-201	0	COL1A2-201	COL1A2	0	TRUE	FALSE	TRUE	FALSE	FALSE	TRUE	FALSE	FALSE	FALSE	Exon	1	1	282188	ENSBTAG00000013472	mapped to different genes	NA	NA	NA	NA	NA	NA	NA	NA	NA	NA	NA	NA	TRUE
cg00724865	VRK1	VRK1_Intergenic_downstream	21	62845877	62845926	50	+	62845877	62845878	CGTCTGATTTCATAATATAATTTGTAGAAGTAAAAAAGGCAAGTTAAACA	Distal Intergenic	21	61642063	61722288	80226	1	VRK1-203	1203814	NA	NA	NA	FALSE	TRUE	FALSE	FALSE	FALSE	FALSE	FALSE	FALSE	TRUE	Intergenic_downstream	53	61	618880	ENSBTAG00000014230	mapped to different genes	NA	NA	NA	NA	NA	NA	NA	NA	NA	NA	NA	NA	TRUE
cg00726571	KLHL14	KLHL14_Promoter	24	24382366	24382415	50	+	24382414	24382415	TTCCCCTTCTTTCTTCCAAAGATGTTTGAAATCGCAGTCATTTACGCTCG	Promoter (2-3kb)	24	24384932	24499896	114965	1	KLHL14-201	-2517	KLHL14-201	KLHL14	0	FALSE	TRUE	TRUE	FALSE	FALSE	FALSE	FALSE	FALSE	FALSE	Promoter	8	42	517316	ENSBTAG00000020003	conserved gene and region	NA	NA	NA	NA	NA	NA	NA	NA	NA	NA	NA	NA	TRUE
cg00727061	CIR1	CIR1_Exon	2	22435304	22435353	50	-	22435304	22435305	CGATGCACCCCTCGGAGCTAATAGCGGAGATGAGAAACAGTGGGTTTGCA	Exon (CIR1-201/CIR1, exon 6 of 10)	2	22397395	22442851	45457	1	CIR1-202	37909	CIR1-202;CIR1-201	CIR1;CIR1	0;0	TRUE	FALSE	FALSE	FALSE	FALSE	TRUE	FALSE	FALSE	FALSE	Exon	5	6	534057	ENSBTAG00000038620	conserved gene and region	NA	NA	NA	NA	NA	NA	NA	NA	NA	NA	NA	NA	TRUE
cg00727310	IRS1	IRS1_Exon	2	114991499	114991548	50	-	114991499	114991500	CGTGCATGTTCTGGGCCACCACAGAGTCATCCACCTGCATCCAGAACTCC	Exon (IRS1-201/IRS1, exon 2 of 2)	2	114988515	115174824	186310	2	IRS1-201	183276	IRS1-201	IRS1	0	TRUE	FALSE	FALSE	FALSE	FALSE	TRUE	FALSE	FALSE	FALSE	Exon	2	5	538598	NA	mapped to different genes	2	114991456	114991700	245	*	245	18	0.6204081633	0.7668231612	0.07346938776	7.54e-10	CpGisland	TRUE
cg00727382	PAX2	PAX2_Intron	26	21640579	21640628	50	-	21640627	21640628	TCCTGCTTGAAAACAATGAAGGCTTTTTCCCAACGCTGGGCAGGGCCTCG	Intron (PAX2-201/PAX2, intron 8 of 12)	26	21590656	21680714	90059	1	PAX2-201	49923	PAX2-201;PAX2-202;PAX2-203;PAX2-204;PAX2-205	PAX2;PAX2;PAX2;PAX2;PAX2	0;0;0;0;0	TRUE	FALSE	FALSE	FALSE	FALSE	FALSE	TRUE	FALSE	FALSE	Intron	45	166	100297382	ENSBTAG00000021566	conserved gene and region	NA	NA	NA	NA	NA	NA	NA	NA	NA	NA	NA	NA	TRUE
cg00728976	BTBD9	BTBD9_Intron	23	12092310	12092359	50	+	12092358	12092359	GCTTACATCCTGCTAGCCCGTCATATTTAATTACATTTTAACTATATTCG	Intron (BTBD9-201/BTBD9, intron 10 of 11)	23	12062334	12436221	373888	2	BTBD9-201	343862	BTBD9-201;BTBD9-202	BTBD9;BTBD9	0;0	TRUE	FALSE	FALSE	FALSE	FALSE	FALSE	TRUE	FALSE	FALSE	Intron	6	6	505504	ENSBTAG00000000529	conserved gene and region	NA	NA	NA	NA	NA	NA	NA	NA	NA	NA	NA	NA	TRUE
cg00729699	NA	NA	NA	NA	NA	NA	NA	NA	NA	NA	NA	NA	NA	NA	NA	NA	NA	NA	NA	NA	NA	NA	NA	NA	NA	NA	NA	NA	NA	NA	NA	NA	NA	NA	NA	NA	NA	NA	NA	NA	NA	NA	NA	NA	NA	NA	NA	NA	NA
cg00730275	NA	NA	NA	NA	NA	NA	NA	NA	NA	NA	NA	NA	NA	NA	NA	NA	NA	NA	NA	NA	NA	NA	NA	NA	NA	NA	NA	NA	NA	NA	NA	NA	NA	NA	NA	NA	NA	NA	NA	NA	NA	NA	NA	NA	NA	NA	NA	NA	NA
cg00730730	NA	NA	NA	NA	NA	NA	NA	NA	NA	NA	NA	NA	NA	NA	NA	NA	NA	NA	NA	NA	NA	NA	NA	NA	NA	NA	NA	NA	NA	NA	NA	NA	NA	NA	NA	NA	NA	NA	NA	NA	NA	NA	NA	NA	NA	NA	NA	NA	NA
cg00731024	DACH1	DACH1_Intron	12	46258967	46259016	50	+	46259015	46259016	TGTTTCTCTAATCTGCAATTATTTATGTTTTCTTCATGCTGCTTTGTCCG	Intron (DACH1-202/DACH1, intron 3 of 10)	12	46109476	46548484	439009	2	DACH1-201	289468	DACH1-201;DACH1-202;DACH1-203;DACH1-204	DACH1;DACH1;DACH1;DACH1	0;0;0;0	TRUE	FALSE	FALSE	FALSE	FALSE	FALSE	TRUE	FALSE	FALSE	Intron	60	98	537184	ENSBTAG00000043985	conserved gene and region	NA	NA	NA	NA	NA	NA	NA	NA	NA	NA	NA	NA	TRUE
cg00731079	SAMD4A	SAMD4A_Exon	10	67234123	67234172	50	+	67234171	67234172	GTGCCAAACCAGCCTCTAGGACATGGATGGATGTCTCATGAGGACTTACG	Exon (SAMD4A-202/SAMD4A, exon 4 of 13)	10	67062902	67289712	226811	1	SAMD4A-202	171221	SAMD4A-202;SAMD4A-201	SAMD4A;SAMD4A	0;0	TRUE	FALSE	FALSE	FALSE	FALSE	TRUE	TRUE	FALSE	FALSE	Exon	11	16	540852	ENSBTAG00000001468	conserved gene and region	NA	NA	NA	NA	NA	NA	NA	NA	NA	NA	NA	NA	TRUE
cg00733912	SCRT2	SCRT2_Intergenic_upstream	13	60349263	60349312	50	-	60349263	60349264	CGGCAATGCCCAGGGACCAGGACTGCCGCCCTATTACCAAAAATGTCGTC	Distal Intergenic	13	60378067	60390330	12264	1	SCRT2-201	-28804	NA	NA	NA	FALSE	TRUE	FALSE	FALSE	FALSE	FALSE	FALSE	FALSE	TRUE	Intergenic_upstream	2	10	786702	ENSBTAG00000051653	conserved gene and region	NA	NA	NA	NA	NA	NA	NA	NA	NA	NA	NA	NA	TRUE
cg00735249	CSMD2	CSMD2_Exon	3	112143623	112143672	50	-	112143671	112143672	TTACCCAGAACCCTACCCGCCAGGCAAGGAGTGTGACTGGAAAGTGACCG	Exon (CSMD2-201/CSMD2, exon 28 of 70)	3	111603940	112289188	685249	1	CSMD2-201	539683	CSMD2-201;CSMD2-202;CSMD2-203;CSMD2-204;CSMD2-205;CSMD2-206	CSMD2;CSMD2;CSMD2;CSMD2;CSMD2;CSMD2	0;0;0;0;0;0	TRUE	FALSE	FALSE	FALSE	FALSE	TRUE	FALSE	FALSE	FALSE	Exon	6	9	100139189	ENSBTAG00000005784	conserved gene and region	NA	NA	NA	NA	NA	NA	NA	NA	NA	NA	NA	NA	TRUE
cg00737936	DLG3	DLG3_Exon	X	79957672	79957721	50	-	79957720	79957721	CTGCTCTCCTGGGCCATGTTTTCTTTGCTCTTGTAAAATGGAAACTTTCG	Exon (DLG3-202/DLG3, exon 13 of 20)	30	79947017	80000562	53546	2	DLG3-201	42841	DLG3-201;DLG3-202;DLG3-203;DLG3-204	DLG3;DLG3;DLG3;DLG3	0;0;0;0	TRUE	FALSE	FALSE	FALSE	FALSE	TRUE	TRUE	FALSE	FALSE	Exon	10	11	509882	ENSBTAG00000011291	conserved gene and region	NA	NA	NA	NA	NA	NA	NA	NA	NA	NA	NA	NA	TRUE
cg00738250	KANSL1	KANSL1_threeUTR	19	46008788	46008837	50	+	46008788	46008789	CGAACAGAATCAAGACATTAACAAAGATCAGCTTCTCTGAAGAAAAGCAT	3' UTR	19	46008699	46153675	144977	2	KANSL1-201	144838	KANSL1-201;KANSL1-202;KANSL1-203;KANSL1-204;KANSL1-205;MAPT-204;MAPT-205;MAPT-206	KANSL1;KANSL1;KANSL1;KANSL1;KANSL1;MAPT;MAPT;MAPT	0;0;0;0;0;0;0;0	TRUE	FALSE	FALSE	FALSE	TRUE	TRUE	FALSE	FALSE	FALSE	threeUTR	4	11	535946	ENSBTAG00000012564	conserved gene and region	NA	NA	NA	NA	NA	NA	NA	NA	NA	NA	NA	NA	TRUE
cg00738572	HMX3	HMX3_Intergenic_upstream	26	42893981	42894030	50	-	42894029	42894030	GAACATTTTGCAATTTGTAACCTGGCCCATATCTATATTTCAGGCTGACG	Distal Intergenic	26	42929603	42931348	1746	1	HMX3-201	-35622	NA	NA	NA	FALSE	TRUE	FALSE	FALSE	FALSE	FALSE	FALSE	FALSE	TRUE	Intergenic_upstream	12	21	522046	ENSBTAG00000001006	mapped to different genes	NA	NA	NA	NA	NA	NA	NA	NA	NA	NA	NA	NA	TRUE
cg00738648	CYP7B1	CYP7B1_Intergenic_upstream	14	29704722	29704771	50	+	29704722	29704723	CGAGCAGGAACTCGAGCACCAGACTCTTGTCCCTGACAGATTCATTTGAA	Distal Intergenic	14	29285864	29460150	174287	2	CYP7B1-203	-244572	NA	NA	NA	FALSE	TRUE	FALSE	FALSE	FALSE	FALSE	FALSE	FALSE	TRUE	Intergenic_upstream	19	54	529552	ENSBTAG00000001299	mapped to different genes	NA	NA	NA	NA	NA	NA	NA	NA	NA	NA	NA	NA	TRUE
cg00738721	CTDSP2	CTDSP2_Promoter	5	55634045	55634094	50	+	55634093	55634094	TCTTGTTTTCGCTCCGGATTCTCCATGTTGGACCCAAACTGAGGAGCCCG	Promoter (<=1kb)	5	55634355	55656768	22414	1	CTDSP2-201	-261	CTDSP2-201	CTDSP2	0	FALSE	TRUE	TRUE	FALSE	FALSE	FALSE	FALSE	FALSE	FALSE	Promoter	2	3	506115	ENSBTAG00000016508	conserved gene but different region	5	55634093	55634270	178	*	178	18	0.7415730337	0.7439052705	0.1011235955	2.9e-12	CpGisland	TRUE
cg00740694	FZD2	FZD2_Exon	19	44328623	44328672	50	-	44328623	44328624	CGGGGAGAAGGGCATCTCCATCCCGGACCACGGCTTCTGCCAGCCCATCT	Promoter (<=1kb)	19	44328506	44330388	1883	1	FZD2-201	117	FZD2-201	FZD2	0	TRUE	FALSE	TRUE	FALSE	FALSE	TRUE	FALSE	FALSE	FALSE	Exon	2	4	538507	ENSBTAG00000020590	conserved gene and region	19	44328317	44328696	380	*	380	52	0.7684210526	0.9270466807	0.1368421053	6.42e-42	CpGisland	TRUE
cg00740870	PLEKHH1	PLEKHH1_Exon	10	79421085	79421134	50	-	79421085	79421086	CGCCTACAGGCCAGCAAGATAAGGGAGCTGCTGGCTGACAAGGTGAGTCC	Exon (PLEKHH1-201/PLEKHH1, exon 2 of 29)	10	79408026	79463976	55951	1	PLEKHH1-201	13059	PLEKHH1-201	PLEKHH1	0	TRUE	FALSE	FALSE	FALSE	FALSE	TRUE	TRUE	FALSE	FALSE	Exon	1	1	515305	ENSBTAG00000018297	conserved gene and region	NA	NA	NA	NA	NA	NA	NA	NA	NA	NA	NA	NA	TRUE
cg00741609	TLX1	TLX1_Exon	26	21958542	21958591	50	+	21958542	21958543	CGTATAGGTCACCCCTATCAGAACCGGACGCCCCCCAAGAAGAAGAAGCC	Exon (TLX1-201/TLX1, exon 2 of 3)	26	21955756	21962008	6253	1	TLX1-201	2786	TLX1-201	TLX1	0	TRUE	FALSE	FALSE	FALSE	FALSE	TRUE	TRUE	FALSE	FALSE	Exon	5	6	505304	ENSBTAG00000011080	conserved gene and region	26	21958539	21958772	234	*	234	25	0.6452991453	1.026676027	0.1068376068	1.84e-17	CpGisland	TRUE
cg00741695	NA	NA	NA	NA	NA	NA	NA	NA	NA	NA	NA	NA	NA	NA	NA	NA	NA	NA	NA	NA	NA	NA	NA	NA	NA	NA	NA	NA	NA	NA	NA	NA	NA	NA	NA	NA	NA	NA	NA	NA	NA	NA	NA	NA	NA	NA	NA	NA	NA
cg00742557	KCTD1	KCTD1_fiveUTR	24	30335946	30335995	50	+	30335946	30335947	CGGCTCCTTTAAGAGCCCGGCTTTGCCTCCCGGTAGCTGAAGGTCATTAA	Promoter (<=1kb)	24	30335129	30438195	103067	1	KCTD1-201	817	KCTD1-201	KCTD1	0	TRUE	FALSE	TRUE	TRUE	FALSE	TRUE	FALSE	FALSE	FALSE	fiveUTR	12	24	784587	ENSBTAG00000050380	conserved gene but different region	24	30335840	30335977	138	*	138	17	0.6956521739	1.145507813	0.1231884058	4e-13	CpGisland	TRUE
cg00743491	LRRC41	LRRC41_Exon	3	99814484	99814533	50	+	99814484	99814485	CGGGCCCTGTCAGGCCAGGCTGGATGTCGCCTCCGTGCCCTGCATCTCAG	Exon (LRRC41-201/LRRC41, exon 6 of 11)	3	99799405	99817768	18364	1	LRRC41-201	15079	LRRC41-201;LRRC41-202;RAD54L-201;RAD54L-202	LRRC41;LRRC41;RAD54L;RAD54L	0;0;29607;29607	TRUE	FALSE	FALSE	FALSE	FALSE	TRUE	FALSE	FALSE	FALSE	Exon	9	9	337889	ENSBTAG00000045664	conserved gene and region	NA	NA	NA	NA	NA	NA	NA	NA	NA	NA	NA	NA	TRUE
cg00743923	CDKN3	CDKN3_Intergenic_upstream	10	66776438	66776487	50	-	66776438	66776439	CGGGGACTTAGTCTGGATTTGGTAACTGAAGTAATATAAATGTTAGCTAA	Distal Intergenic	10	66925220	66941993	16774	1	CDKN3-201	-148782	NA	NA	NA	FALSE	TRUE	FALSE	FALSE	FALSE	FALSE	FALSE	FALSE	TRUE	Intergenic_upstream	9	9	615282	ENSBTAG00000019496	conserved gene and region	NA	NA	NA	NA	NA	NA	NA	NA	NA	NA	NA	NA	TRUE
cg00744070	HOXA3	HOXA3_Promoter	4	68902484	68902533	50	-	68902532	68902533	TCTCACTAACGCTGGACTCCATTTGACTCTTTTGCAGGCTACGTGTGCCG	Promoter (<=1kb)	4	68902556	68934981	32426	1	HOXA3-201	-72	HOXA6-201;HOXA5-201;HOXA3-201	HOXA6;HOXA5;HOXA3	0;0;0	FALSE	TRUE	TRUE	FALSE	FALSE	FALSE	FALSE	FALSE	FALSE	Promoter	6	42	509991	ENSBTAG00000008139	mapped to different genes	NA	NA	NA	NA	NA	NA	NA	NA	NA	NA	NA	NA	TRUE
cg00744433	NA	NA	NA	NA	NA	NA	NA	NA	NA	NA	NA	NA	NA	NA	NA	NA	NA	NA	NA	NA	NA	NA	NA	NA	NA	NA	NA	NA	NA	NA	NA	NA	NA	NA	NA	NA	NA	NA	NA	NA	NA	NA	NA	NA	NA	NA	NA	NA	NA
cg00745868	BSN	BSN_Exon	22	50539900	50539949	50	-	50539948	50539949	CTGAGGGGCTTAGGGTCAGACAGGGACCGCTGCAGGGTCTTCATGGGGCG	Exon (BSN-201/BSN, exon 5 of 10)	22	50533323	50567705	34383	2	BSN-201	27756	BSN-201;BSN-202	BSN;BSN	0;0	TRUE	FALSE	FALSE	FALSE	FALSE	TRUE	FALSE	FALSE	FALSE	Exon	6	6	522724	ENSBTAG00000011581	conserved gene and region	22	50539889	50540007	119	*	119	10	0.6806722689	0.8161865569	0.08403361345	3.12e-06	CpGisland	TRUE
cg00746230	FLI1	FLI1_Promoter	29	32050086	32050135	50	+	32050134	32050135	TATCAATTTGTCTCAATGCAAACATTCAAAATATCCCCTTTGGCTGCTCG	Promoter (1-2kb)	29	32051549	32184256	132708	1	FLI1-201	-1414	FLI1-201;FLI1-202	FLI1;FLI1	0;0	FALSE	TRUE	TRUE	FALSE	FALSE	FALSE	FALSE	FALSE	FALSE	Promoter	5	16	529124	ENSBTAG00000008283	conserved gene but different region	NA	NA	NA	NA	NA	NA	NA	NA	NA	NA	NA	NA	TRUE
cg00746259	NA	NA	NA	NA	NA	NA	NA	NA	NA	NA	NA	NA	NA	NA	NA	NA	NA	NA	NA	NA	NA	NA	NA	NA	NA	NA	NA	NA	NA	NA	NA	NA	NA	NA	NA	NA	NA	NA	NA	NA	NA	NA	NA	NA	NA	NA	NA	NA	NA
cg00746288	NA	NA	NA	NA	NA	NA	NA	NA	NA	NA	NA	NA	NA	NA	NA	NA	NA	NA	NA	NA	NA	NA	NA	NA	NA	NA	NA	NA	NA	NA	NA	NA	NA	NA	NA	NA	NA	NA	NA	NA	NA	NA	NA	NA	NA	NA	NA	NA	NA
cg00747868	NA	NA	NA	NA	NA	NA	NA	NA	NA	NA	NA	NA	NA	NA	NA	NA	NA	NA	NA	NA	NA	NA	NA	NA	NA	NA	NA	NA	NA	NA	NA	NA	NA	NA	NA	NA	NA	NA	NA	NA	NA	NA	NA	NA	NA	NA	NA	NA	NA
cg00748157	PHACTR2	PHACTR2_fiveUTR	9	81148540	81148589	50	-	81148588	81148589	CCCAGCTAATCTGCATAGAGGAATGACAGGCATCCGCTGGGCAGGATCCG	5' UTR	9	81071948	81286688	214741	1	PHACTR2-201	76592	PHACTR2-201;PHACTR2-202;PHACTR2-203	PHACTR2;PHACTR2;PHACTR2	0;0;0	TRUE	FALSE	FALSE	TRUE	FALSE	TRUE	TRUE	FALSE	FALSE	fiveUTR	4	6	522158	ENSBTAG00000016498	conserved gene and region	9	81148574	81149008	435	*	435	56	0.7103448276	1.02292769	0.1287356322	2.14e-43	CpGisland	TRUE
cg00748589	NA	NA	NA	NA	NA	NA	NA	NA	NA	NA	NA	NA	NA	NA	NA	NA	NA	NA	NA	NA	NA	NA	NA	NA	NA	NA	NA	NA	NA	NA	NA	NA	NA	NA	NA	NA	NA	NA	NA	NA	NA	NA	NA	NA	NA	NA	NA	NA	NA
cg00748659	XPO4	XPO4_fiveUTR	12	35724242	35724291	50	+	35724242	35724243	CGGTGATTAGCTGCCACCTGCCTGAGGTGTCTTCTGAGAGGAACTAACCT	5' UTR	12	35700277	35789390	89114	1	XPO4-201	23965	XPO4-201;XPO4-202	XPO4;XPO4	0;0	TRUE	FALSE	FALSE	TRUE	FALSE	TRUE	TRUE	FALSE	FALSE	fiveUTR	2	4	506392	ENSBTAG00000003710	conserved gene but different region	NA	NA	NA	NA	NA	NA	NA	NA	NA	NA	NA	NA	TRUE
cg00750099	POMC	POMC_Exon	11	74124397	74124446	50	+	74124397	74124398	CGCGAGGGCAAGCGCTCCTACTCCATGGAGCACTTCCGCTGGGGCAAGCC	Exon (POMC-201/POMC, exon 3 of 3)	11	74117511	74124989	7479	1	POMC-201	6886	POMC-201;EFR3B-202;EFR3B-203;EFR3B-201	POMC;EFR3B;EFR3B;EFR3B	0;100073;100073;98402	TRUE	FALSE	FALSE	FALSE	FALSE	TRUE	FALSE	FALSE	FALSE	Exon	3	3	281416	ENSBTAG00000007897	conserved gene and region	11	74123824	74124846	1023	*	1023	103	0.669599218	0.9059012673	0.100684262	3.68e-67	CpGisland	TRUE
cg00750399	HELZ	HELZ_Exon	19	63206100	63206149	50	+	63206148	63206149	GCATTATTATAAAAAGCTGTGCTATTTTTTTCTTGTACATCTTCTCCTCG	Exon (HELZ-201/HELZ, exon 20 of 32)	19	63147954	63292314	144361	2	HELZ-201	86165	HELZ-201;HELZ-202	HELZ;HELZ	0;0	TRUE	FALSE	FALSE	FALSE	FALSE	TRUE	FALSE	FALSE	FALSE	Exon	10	10	539501	ENSBTAG00000004746	conserved gene and region	NA	NA	NA	NA	NA	NA	NA	NA	NA	NA	NA	NA	TRUE
cg00750525	NA	NA	NA	NA	NA	NA	NA	NA	NA	NA	NA	NA	NA	NA	NA	NA	NA	NA	NA	NA	NA	NA	NA	NA	NA	NA	NA	NA	NA	NA	NA	NA	NA	NA	NA	NA	NA	NA	NA	NA	NA	NA	NA	NA	NA	NA	NA	NA	NA
cg00751472	TNIK	TNIK_Exon	1	96426759	96426808	50	+	96426759	96426760	CGATCTGGAGGAAGTAGCCAAGTGTTTTTCATGACCCTCAACAGAAATTC	Exon (TNIK-201/TNIK, exon 13 of 13)	1	96395573	96426824	31252	1	TNIK-201	31186	TNIK-201;TNIK-202	TNIK;TNIK	0;0	TRUE	FALSE	FALSE	FALSE	FALSE	TRUE	FALSE	FALSE	FALSE	Exon	7	13	539627	NA	mapped to different genes	NA	NA	NA	NA	NA	NA	NA	NA	NA	NA	NA	NA	TRUE
cg00752442	NA	NA	NA	NA	NA	NA	NA	NA	NA	NA	NA	NA	NA	NA	NA	NA	NA	NA	NA	NA	NA	NA	NA	NA	NA	NA	NA	NA	NA	NA	NA	NA	NA	NA	NA	NA	NA	NA	NA	NA	NA	NA	NA	NA	NA	NA	NA	NA	NA
cg00752670	NA	NA	NA	NA	NA	NA	NA	NA	NA	NA	NA	NA	NA	NA	NA	NA	NA	NA	NA	NA	NA	NA	NA	NA	NA	NA	NA	NA	NA	NA	NA	NA	NA	NA	NA	NA	NA	NA	NA	NA	NA	NA	NA	NA	NA	NA	NA	NA	NA
cg00752852	ARPC2	ARPC2_fiveUTR	2	106257005	106257054	50	+	106257053	106257054	CTTCCCCTGGGGGCAGCCGCCGCCATGATCCTGCTGGAGGTGAACAACCG	Promoter (<=1kb)	2	106256621	106284396	27776	1	ARPC2-201	384	ARPC2-201;ARPC2-202	ARPC2;ARPC2	0;0	TRUE	FALSE	TRUE	TRUE	FALSE	TRUE	TRUE	FALSE	FALSE	fiveUTR	5	6	540838	ENSBTAG00000010386	mapped to different genes	2	106256988	106257162	175	*	175	21	0.6914285714	1.007401316	0.12	7.26e-16	CpGisland	TRUE
cg00752968	C1D	C1D_Intergenic_downstream	11	66391014	66391063	50	-	66391014	66391015	CGTTCTTGTAATTCATGTCTATTTAGGGCTCCTGATAACCAGAAACCTAA	Distal Intergenic	11	66493584	66514419	20836	2	C1D-201	123405	NA	NA	NA	FALSE	TRUE	FALSE	FALSE	FALSE	FALSE	FALSE	FALSE	TRUE	Intergenic_downstream	8	8	506667	ENSBTAG00000049002	mapped to different genes	NA	NA	NA	NA	NA	NA	NA	NA	NA	NA	NA	NA	TRUE
cg00753411	AFG1L	AFG1L_Intron	9	41704673	41704722	50	-	41704721	41704722	GCATACACTGAAAGACTTCTGTGCTTCTAGCTGTTTCCAGTAATGAGACG	Intron (AFG1L-201/AFG1L, intron 8 of 12)	9	41655110	41851120	196011	2	AFG1L-201	146398	AFG1L-201	AFG1L	0	TRUE	FALSE	FALSE	FALSE	FALSE	FALSE	TRUE	FALSE	FALSE	Intron	4	6	537689	ENSBTAG00000014592	conserved gene and region	NA	NA	NA	NA	NA	NA	NA	NA	NA	NA	NA	NA	TRUE
cg00753885	NA	NA	NA	NA	NA	NA	NA	NA	NA	NA	NA	NA	NA	NA	NA	NA	NA	NA	NA	NA	NA	NA	NA	NA	NA	NA	NA	NA	NA	NA	NA	NA	NA	NA	NA	NA	NA	NA	NA	NA	NA	NA	NA	NA	NA	NA	NA	NA	NA
cg00753997	NFIB	NFIB_Intergenic_downstream	8	30103465	30103514	50	+	30103513	30103514	ACTCTTTCCAGTAATCCTAATTTGCACGAAGATATAATGTCCACATTACG	Distal Intergenic	8	29858903	30072038	213136	1	NFIB-204	244562	NFIB-201;NFIB-202;NFIB-203	NFIB;NFIB;NFIB	0;0;0	FALSE	TRUE	FALSE	FALSE	FALSE	FALSE	FALSE	FALSE	TRUE	Intergenic_downstream	11	62	538474	ENSBTAG00000027442	conserved gene but different region	NA	NA	NA	NA	NA	NA	NA	NA	NA	NA	NA	NA	TRUE
cg00755021	THRB	THRB_Intergenic_upstream	27	41160781	41160830	50	-	41160829	41160830	TGACAGCCGAATAACTACATTCAGTTAGGCTTGTCACCATGTGCCTTCCG	Distal Intergenic	27	41461703	41896044	434342	1	THRB-201	-300922	NA	NA	NA	FALSE	TRUE	FALSE	FALSE	FALSE	FALSE	FALSE	FALSE	TRUE	Intergenic_upstream	5	7	788329	ENSBTAG00000017802	mapped to different genes	NA	NA	NA	NA	NA	NA	NA	NA	NA	NA	NA	NA	TRUE
cg00756693	CDC73	CDC73_Exon	16	12070330	12070379	50	-	12070330	12070331	CGTTTGCACTTGGAAGATGTATATGTAGGGATCTGTCTTGCCAAGTTGAG	Exon (B3GALT2-201/B3GALT2, exon 2 of 2)	16	12027018	12117531	90514	2	CDC73-201	47152	CDC73-201;B3GALT2-201	CDC73;B3GALT2	0;0	TRUE	FALSE	FALSE	FALSE	FALSE	TRUE	TRUE	FALSE	FALSE	Exon	4	4	100139547	ENSBTAG00000016703	conserved gene and region	NA	NA	NA	NA	NA	NA	NA	NA	NA	NA	NA	NA	TRUE
cg00758003	MICAL2	MICAL2_Exon	15	40509156	40509205	50	-	40509204	40509205	TCCACCACGACCACTTTGGCTCCCAGGTAGGCAAGTTCAATGGCAGTGCG	Exon (MICAL2-201/MICAL2, exon 4 of 34)	15	40374952	40604561	229610	2	MICAL2-201	95356	MICAL2-201;MICAL2-202;MICAL2-203;MICAL2-204;MICAL2-205;MICAL2-206;MICAL2-207	MICAL2;MICAL2;MICAL2;MICAL2;MICAL2;MICAL2;MICAL2	0;0;0;0;0;0;0	TRUE	FALSE	FALSE	FALSE	FALSE	TRUE	FALSE	FALSE	FALSE	Exon	2	3	534041	ENSBTAG00000014855	conserved gene and region	NA	NA	NA	NA	NA	NA	NA	NA	NA	NA	NA	NA	TRUE
cg00758337	PAX5	PAX5_Intron	8	61086153	61086202	50	-	61086153	61086154	CGGAAAATAGCATCTGTAATTGGAGATTATGAAGTATGGCCAGCTCCTGA	Intron (PAX5-201/PAX5, intron 6 of 9)	8	60998035	61178197	180163	2	PAX5-202	91995	PAX5-202;PAX5-201	PAX5;PAX5	0;0	TRUE	FALSE	FALSE	FALSE	FALSE	FALSE	TRUE	FALSE	FALSE	Intron	20	52	538371	ENSBTAG00000012498	conserved gene and region	NA	NA	NA	NA	NA	NA	NA	NA	NA	NA	NA	NA	TRUE
cg00760643	RAB30	RAB30_Promoter	29	12584434	12584483	50	+	12584482	12584483	CGCCTTTTCTGCTGATTTGAGGTGACAGTGTCCTTTAATGGTGCACTCCG	Promoter (<=1kb)	29	12583654	12677759	94106	1	RAB30-201	780	RAB30-201;RAB30-202	RAB30;RAB30	0;0	TRUE	FALSE	TRUE	FALSE	FALSE	FALSE	TRUE	FALSE	FALSE	Promoter	1	1	540583	ENSBTAG00000002417	conserved gene and region	NA	NA	NA	NA	NA	NA	NA	NA	NA	NA	NA	NA	TRUE
cg00760938	NA	NA	NA	NA	NA	NA	NA	NA	NA	NA	NA	NA	NA	NA	NA	NA	NA	NA	NA	NA	NA	NA	NA	NA	NA	NA	NA	NA	NA	NA	NA	NA	NA	NA	NA	NA	NA	NA	NA	NA	NA	NA	NA	NA	NA	NA	NA	NA	NA
cg00761619	ANKRD6	ANKRD6_Exon	9	60621946	60621995	50	+	60621994	60621995	GGCGCCCTTGTTGATGAGCTGAACCACATTCTCTGTTTGGCCTTTGTACG	Promoter (<=1kb)	9	60560040	60622419	62380	2	ANKRD6-201	424	ANKRD6-201;ANKRD6-202;ANKRD6-203;ANKRD6-204;ANKRD6-205;ANKRD6-206;ANKRD6-207;ANKRD6-208;ANKRD6-209	ANKRD6;ANKRD6;ANKRD6;ANKRD6;ANKRD6;ANKRD6;ANKRD6;ANKRD6;ANKRD6	0;0;0;0;0;0;0;0;0	TRUE	FALSE	TRUE	FALSE	FALSE	TRUE	FALSE	FALSE	FALSE	Exon	1	1	516065	ENSBTAG00000003455	conserved gene and region	NA	NA	NA	NA	NA	NA	NA	NA	NA	NA	NA	NA	TRUE
cg00762209	ZFHX3	ZFHX3_Intron	18	38292431	38292480	50	+	38292479	38292480	TCTGCCAAGTAATGTGTTCACAAAGGGAACATTGATTCACATCAGTGTCG	Intron (ZFHX3-201/ZFHX3, intron 4 of 9)	18	38120563	38362036	241474	1	ZFHX3-201	171868	ZFHX3-201	ZFHX3	0	TRUE	FALSE	FALSE	FALSE	FALSE	FALSE	TRUE	FALSE	FALSE	Intron	42	158	510844	ENSBTAG00000014636	conserved gene and region	NA	NA	NA	NA	NA	NA	NA	NA	NA	NA	NA	NA	TRUE
cg00763618	RNF220	RNF220_Intron	3	101384501	101384550	50	+	101384549	101384550	TTTTACACTGGAATTAGTTACAGATGCAGTTACGGTGTCTTGTGTAAACG	Intron (RNF220-201/RNF220, intron 4 of 10)	3	101373593	101392996	19404	2	RNF220-201	8446	RNF220-201;RNF220-202;RNF220-203	RNF220;RNF220;RNF220	0;0;0	TRUE	FALSE	FALSE	FALSE	FALSE	FALSE	TRUE	FALSE	FALSE	Intron	134	154	616005	ENSBTAG00000012355	conserved gene and region	NA	NA	NA	NA	NA	NA	NA	NA	NA	NA	NA	NA	TRUE
cg00764129	EMSY	EMSY_Exon	15	55866504	55866553	50	+	55866552	55866553	TTTAGTATGTCTGGACCTAATAGCTCTTCAGAATGGTCCATTGAAGGTCG	Exon (EMSY-201/EMSY, exon 5 of 21)	15	55854695	55933677	78983	1	EMSY-207	11809	EMSY-207;EMSY-201;EMSY-202;EMSY-203;EMSY-204;EMSY-205;EMSY-206;EMSY-208	EMSY;EMSY;EMSY;EMSY;EMSY;EMSY;EMSY;EMSY	0;0;0;0;0;0;0;0	TRUE	FALSE	FALSE	FALSE	FALSE	TRUE	TRUE	FALSE	FALSE	Exon	11	18	540919	ENSBTAG00000010826	conserved gene and region	NA	NA	NA	NA	NA	NA	NA	NA	NA	NA	NA	NA	TRUE
cg00764339	IGF2BP3	IGF2BP3_Promoter	4	32088279	32088328	50	+	32088279	32088280	CGAGTGTCCGGCTTTTTGAATGAGCCACGTGTTCAAACTACAAATCAACG	Promoter (<=1kb)	4	31943617	32088119	144503	2	IGF2BP3-201	-160	IGF2BP3-201	IGF2BP3	-160	FALSE	TRUE	TRUE	FALSE	FALSE	FALSE	FALSE	FALSE	FALSE	Promoter	5	5	539650	ENSBTAG00000019406	conserved gene and region	NA	NA	NA	NA	NA	NA	NA	NA	NA	NA	NA	NA	TRUE
cg00764475	BNIP1	BNIP1_Promoter	20	4836164	4836213	50	+	4836164	4836165	CGTAATACTTGTGGATTCTTTTGTAATCTTTGTAATCTTAATAAGGGCAT	Promoter (5-6kb)	20	4841533	4850906	9374	1	BNIP1-201	-5320	CREBRF-201;CREBRF-202	CREBRF;CREBRF	0;0	FALSE	TRUE	TRUE	FALSE	FALSE	FALSE	FALSE	FALSE	FALSE	Promoter	6	6	614520	ENSBTAG00000002021	mapped to different genes	NA	NA	NA	NA	NA	NA	NA	NA	NA	NA	NA	NA	TRUE
cg00765068	AP1G1	AP1G1_Exon	18	39291496	39291545	50	-	39291496	39291497	CGGAATGTGGCAAAATTACTGTATATGCACATGCTGGGCTACCCTGCTCA	Promoter (<=1kb)	18	39291352	39347633	56282	1	AP1G1-201	144	AP1G1-201;AP1G1-202;AP1G1-203	AP1G1;AP1G1;AP1G1	0;0;0	TRUE	FALSE	TRUE	FALSE	FALSE	TRUE	FALSE	FALSE	FALSE	Exon	11	14	507677	ENSBTAG00000002769	conserved gene and region	NA	NA	NA	NA	NA	NA	NA	NA	NA	NA	NA	NA	TRUE
cg00765833	NA	NA	NA	NA	NA	NA	NA	NA	NA	NA	NA	NA	NA	NA	NA	NA	NA	NA	NA	NA	NA	NA	NA	NA	NA	NA	NA	NA	NA	NA	NA	NA	NA	NA	NA	NA	NA	NA	NA	NA	NA	NA	NA	NA	NA	NA	NA	NA	NA
cg00766718	ST8SIA3	ST8SIA3_Intergenic_upstream	24	56563531	56563580	50	-	56563579	56563580	TATATACCAGCATGTTTATTCTCCTGTAAATGCCCAGCAAATAAAAAGCG	Distal Intergenic	24	56614426	56622816	8391	1	ST8SIA3-201	-50895	NA	NA	NA	FALSE	TRUE	FALSE	FALSE	FALSE	FALSE	FALSE	FALSE	TRUE	Intergenic_upstream	1	8	414349	ENSBTAG00000007347	conserved gene and region	NA	NA	NA	NA	NA	NA	NA	NA	NA	NA	NA	NA	TRUE
cg00766988	JAG1	JAG1_Intron	13	3978078	3978127	50	-	3978126	3978127	TGAAAAGCATCCCACTGATAATTAAATGCACCAGTTACAAAAGGGTGGCG	Intron (JAG1-201/JAG1, intron 2 of 25)	13	3939809	3984202	44394	2	JAG1-201	6075	JAG1-201;JAG1-202	JAG1;JAG1	0;0	TRUE	FALSE	FALSE	FALSE	FALSE	FALSE	TRUE	FALSE	FALSE	Intron	1	14	783681	ENSBTAG00000012817	conserved gene and region	NA	NA	NA	NA	NA	NA	NA	NA	NA	NA	NA	NA	TRUE
cg00767915	UNCX	UNCX_Intergenic_downstream	25	41609827	41609876	50	+	41609875	41609876	AGGCGATTTATCGCTGCCAGACAAATTGTTCACCTTAGATAAAATAACCG	Distal Intergenic	25	41614415	41615906	1492	2	UNCX-201	6030	UNCX-201	UNCX	0	FALSE	TRUE	FALSE	FALSE	FALSE	FALSE	FALSE	FALSE	TRUE	Intergenic_downstream	65	93	790191	ENSBTAG00000030721	conserved gene and region	NA	NA	NA	NA	NA	NA	NA	NA	NA	NA	NA	NA	TRUE
cg00769951	PPM1E	PPM1E_Exon	19	9936029	9936078	50	+	9936029	9936030	CGCCCTTGGCCTCAGCACCAGTGCTCAGCACCAGCCGACCTAGGCTATGA	Exon (PPM1E-201/PPM1E, exon 7 of 7)	19	9720415	9936721	216307	1	PPM1E-201	215614	PPM1E-201;TRIM37-201	PPM1E;TRIM37	0;153643	TRUE	FALSE	FALSE	FALSE	FALSE	TRUE	FALSE	FALSE	FALSE	Exon	3	3	532050	ENSBTAG00000010788	conserved gene and region	NA	NA	NA	NA	NA	NA	NA	NA	NA	NA	NA	NA	TRUE
cg00770316	ZEB2	ZEB2_Intergenic_upstream	2	50713069	50713118	50	+	50713069	50713070	CGACCAAAGAAAATAAATTATGTGGACTCCAATTTTCAGCAGTTATGAAG	Distal Intergenic	2	52174189	52264474	90286	1	ZEB2-201	-1461071	NA	NA	NA	FALSE	TRUE	FALSE	FALSE	FALSE	FALSE	FALSE	FALSE	TRUE	Intergenic_upstream	58	223	539873	ENSBTAG00000048810	mapped to different genes	NA	NA	NA	NA	NA	NA	NA	NA	NA	NA	NA	NA	TRUE
cg00772083	ZNRF1	ZNRF1_Exon	18	2363902	2363951	50	+	2363902	2363903	CGGATGCTCTACCTCTGCACATCGCACCCAGGTGGTTCAGCTCGCATAGT	Promoter (<=1kb)	18	2363234	2447892	84659	1	ZNRF1-201	668	ZNRF1-201;ZNRF1-202	ZNRF1;ZNRF1	0;0	TRUE	FALSE	TRUE	FALSE	FALSE	TRUE	FALSE	FALSE	FALSE	Exon	3	3	509076	ENSBTAG00000034689	mapped to different genes	18	2363412	2364179	768	*	768	78	0.7213541667	0.7810882349	0.1015625	2.29e-51	CpGisland	TRUE
cg00772515	WAC	WAC_Exon	13	36142139	36142188	50	-	36142187	36142188	CAGGACTATCAGATCTCCGCAACATTTTATTTGGTGGTGAAGGATCTCCG	Exon (WAC-201/WAC, exon 3 of 14)	13	36067572	36144225	76654	2	WAC-201	2037	WAC-201	WAC	0	TRUE	FALSE	FALSE	FALSE	FALSE	TRUE	FALSE	FALSE	FALSE	Exon	6	9	532597	ENSBTAG00000018263	conserved gene but different region	NA	NA	NA	NA	NA	NA	NA	NA	NA	NA	NA	NA	TRUE
cg00773632	NTM	NTM_Intergenic_upstream	29	35516711	35516760	50	-	35516711	35516712	CGCCTATTAAAAAGCGGCCTTATTAATGGAATTGTACATCTAGGATTAAT	Distal Intergenic	29	34577439	34994005	416567	2	NTM-204	-522755	NA	NA	NA	FALSE	TRUE	FALSE	FALSE	FALSE	FALSE	FALSE	FALSE	TRUE	Intergenic_upstream	12	22	534414	ENSBTAG00000010032	conserved gene but different region	NA	NA	NA	NA	NA	NA	NA	NA	NA	NA	NA	NA	TRUE
cg00773909	HOXC10	HOXC10_Intergenic_downstream	5	26042102	26042151	50	+	26042102	26042103	CGCGCACCAAGACCGTCCTGACATTACTGTTTTATGACCTTGACTTATTG	Downstream (<1kb)	5	26042341	26047427	5087	2	HOXC10-201	5276	HOXC10-201;HOXC10-202	HOXC10;HOXC10	0;0	FALSE	TRUE	FALSE	FALSE	FALSE	FALSE	FALSE	FALSE	FALSE	Intergenic_downstream	6	33	100847795	ENSBTAG00000003278	mapped to different genes	NA	NA	NA	NA	NA	NA	NA	NA	NA	NA	NA	NA	TRUE
cg00774005	DLX6	DLX6_Promoter	4	14388180	14388229	50	-	14388180	14388181	CGGCAGTTAGACAACCATTTTGATAAGAGGATAATTGAGGCGACACTGGT	Promoter (1-2kb)	4	14390022	14394726	4705	1	DLX6-201	-1842	DLX6-201	DLX6	0	FALSE	TRUE	TRUE	FALSE	FALSE	FALSE	FALSE	FALSE	FALSE	Promoter	10	37	786461	ENSBTAG00000021458	mapped to different genes	NA	NA	NA	NA	NA	NA	NA	NA	NA	NA	NA	NA	TRUE
cg00774674	NA	NA	NA	NA	NA	NA	NA	NA	NA	NA	NA	NA	NA	NA	NA	NA	NA	NA	NA	NA	NA	NA	NA	NA	NA	NA	NA	NA	NA	NA	NA	NA	NA	NA	NA	NA	NA	NA	NA	NA	NA	NA	NA	NA	NA	NA	NA	NA	NA
cg00775910	GATA2	GATA2_Promoter	22	59339755	59339804	50	-	59339755	59339756	CGATAATCTGGAAGGCAGAGATAAGGAACACCATTTATTCCGCGGCACTT	Promoter (7-8kb)	22	59346928	59354109	7182	1	GATA2-201	-7173	NA	NA	NA	TRUE	FALSE	TRUE	FALSE	FALSE	FALSE	TRUE	FALSE	FALSE	Promoter	6	10	506809	ENSBTAG00000019707	mapped to different genes	22	59339459	59339756	298	*	298	35	0.6812080537	1.033491875	0.1174496644	8.89e-26	CpGisland	TRUE
cg00776597	PCSK5	PCSK5_Intron	8	52275138	52275187	50	+	52275186	52275187	CCACAGAGACAGTATTGTATGACCAAAGCATTTGATGCCAAAATTTGACG	Intron (PCSK5-202/PCSK5, intron 20 of 35)	8	51911490	52419336	507847	1	PCSK5-202	363648	PCSK5-202;PCSK5-203;PCSK5-201	PCSK5;PCSK5;PCSK5	0;0;0	TRUE	FALSE	FALSE	FALSE	FALSE	FALSE	TRUE	FALSE	FALSE	Intron	1	7	528098	ENSBTAG00000008101	conserved gene but different region	NA	NA	NA	NA	NA	NA	NA	NA	NA	NA	NA	NA	TRUE
cg00776783	ZFHX3	ZFHX3_fiveUTR	18	38198130	38198179	50	+	38198178	38198179	ATGAAAGCTCCACGCAGGCCTTACCATGGAAGGCTGTGACTCGCCCGTCG	5' UTR	18	38120563	38362036	241474	1	ZFHX3-201	77567	ZFHX3-201	ZFHX3	0	TRUE	FALSE	FALSE	TRUE	FALSE	TRUE	FALSE	FALSE	FALSE	fiveUTR	3	158	510844	ENSBTAG00000014636	conserved gene but different region	NA	NA	NA	NA	NA	NA	NA	NA	NA	NA	NA	NA	TRUE
cg00777340	PAX6	PAX6_Intron	15	62574375	62574424	50	+	62574423	62574424	AATAAAACTAGCTGCACGTCAAGTTTGAGCTTAATTTCTGGAAATAGGCG	Intron (PAX6-201/PAX6, intron 3 of 12)	15	62560118	62588024	27907	2	PAX6-202	13600	PAX6-202;PAX6-201	PAX6;PAX6	0;0	TRUE	FALSE	FALSE	FALSE	FALSE	FALSE	TRUE	FALSE	FALSE	Intron	40	76	286857	ENSBTAG00000004561	conserved gene but different region	NA	NA	NA	NA	NA	NA	NA	NA	NA	NA	NA	NA	TRUE
cg00777947	REPS1	REPS1_Exon	9	76666846	76666895	50	-	76666846	76666847	CGTTCACTAAATGTCTCCCACTGCTGAACAGACAGAGGAGAGACAAGTCA	Exon (REPS1-201/REPS1, exon 10 of 20)	9	76639351	76729531	90181	2	REPS1-201	62636	REPS1-201;REPS1-202	REPS1;REPS1	0;0	TRUE	FALSE	FALSE	FALSE	FALSE	TRUE	TRUE	FALSE	FALSE	Exon	4	4	536155	ENSBTAG00000012299	conserved gene but different region	NA	NA	NA	NA	NA	NA	NA	NA	NA	NA	NA	NA	TRUE
cg00779472	NA	NA	NA	NA	NA	NA	NA	NA	NA	NA	NA	NA	NA	NA	NA	NA	NA	NA	NA	NA	NA	NA	NA	NA	NA	NA	NA	NA	NA	NA	NA	NA	NA	NA	NA	NA	NA	NA	NA	NA	NA	NA	NA	NA	NA	NA	NA	NA	NA
cg00780852	HIF1AN	HIF1AN_Intergenic_downstream	26	21486556	21486605	50	-	21486604	21486605	TTCATCTGTGAGCTCCTTCAAGCGCTTCTCAGAGAAGATTGGAAAACTCG	Distal Intergenic	26	21422679	21431814	9136	1	HIF1AN-201	63926	NA	NA	NA	FALSE	TRUE	FALSE	FALSE	FALSE	FALSE	FALSE	FALSE	TRUE	Intergenic_downstream	31	31	520864	ENSBTAG00000000092	conserved gene and region	NA	NA	NA	NA	NA	NA	NA	NA	NA	NA	NA	NA	TRUE
cg00782232	POLA1	POLA1_Intron	X	118368249	118368298	50	+	118368297	118368298	TCTTTTCTATATTGAATCCTTGATTGGACAAGCATTTTGAATTTAACACG	Intron (POLA1-201/POLA1, intron 35 of 35)	30	118341050	118636885	295836	2	POLA1-202	268587	POLA1-202;POLA1-203;POLA1-201	POLA1;POLA1;POLA1	0;0;0	TRUE	FALSE	FALSE	FALSE	FALSE	FALSE	TRUE	FALSE	FALSE	Intron	60	63	534848	ENSBTAG00000008170	conserved gene and region	NA	NA	NA	NA	NA	NA	NA	NA	NA	NA	NA	NA	TRUE
cg00782708	CAMKMT	CAMKMT_Intron	11	27138416	27138465	50	+	27138464	27138465	GCCTGCTTTGTGACTTTTCTATTTCATAATTATTTTTAAAACGCAAAACG	Intron (CAMKMT-201/CAMKMT, intron 4 of 10)	11	26771728	27198776	427049	1	CAMKMT-201	366688	CAMKMT-201	CAMKMT	0	TRUE	FALSE	FALSE	FALSE	FALSE	FALSE	TRUE	FALSE	FALSE	Intron	43	46	786620	ENSBTAG00000032519	conserved gene and region	NA	NA	NA	NA	NA	NA	NA	NA	NA	NA	NA	NA	TRUE
cg00782811	NA	NA	NA	NA	NA	NA	NA	NA	NA	NA	NA	NA	NA	NA	NA	NA	NA	NA	NA	NA	NA	NA	NA	NA	NA	NA	NA	NA	NA	NA	NA	NA	NA	NA	NA	NA	NA	NA	NA	NA	NA	NA	NA	NA	NA	NA	NA	NA	NA
cg00783674	CHD2	CHD2_fiveUTR	21	14155510	14155559	50	-	14155558	14155559	GCGCCATGGCTTCTAAGCTGGAAAAAACAACGACCTGGGCTCTCAGTACG	5' UTR	21	14083602	14119932	36331	2	CHD2-201	-35627	NA	NA	NA	TRUE	FALSE	FALSE	TRUE	FALSE	TRUE	FALSE	FALSE	FALSE	fiveUTR	5	16	535026	ENSBTAG00000051831	conserved gene and region	NA	NA	NA	NA	NA	NA	NA	NA	NA	NA	NA	NA	TRUE
cg00783833	FLOT2	FLOT2_fiveUTR	19	20256623	20256672	50	-	20256623	20256624	CGCAGGGCTGCTGAGTTACTATACCTGGGCGACACCCGTCACAGTTAAAG	5' UTR	19	20250827	20268956	18130	2	FLOT2-201	12284	FLOT2-201;FLOT2-202;FLOT2-203;FLOT2-204;FLOT2-205	FLOT2;FLOT2;FLOT2;FLOT2;FLOT2	0;0;0;0;0	TRUE	FALSE	FALSE	TRUE	FALSE	TRUE	TRUE	FALSE	FALSE	fiveUTR	9	13	615679	ENSBTAG00000010073	conserved gene but different region	19	20256535	20256717	183	*	183	15	0.650273224	0.7878874856	0.08196721311	5.77e-09	CpGisland	TRUE
cg00784442	ARID4A	ARID4A_fiveUTR	10	70592692	70592741	50	+	70592740	70592741	AGCGAGTCTGCTCAACAGCTTGTTATTTGGTGGATTGTGGCAGTAAATCG	Promoter (<=1kb)	10	70592722	70654759	62038	1	ARID4A-201	0	ARID4A-201	ARID4A	0	TRUE	FALSE	TRUE	TRUE	FALSE	TRUE	FALSE	FALSE	FALSE	fiveUTR	4	11	531515	ENSBTAG00000018898	conserved gene and region	10	70592740	70592850	111	*	111	13	0.7477477477	0.8951612903	0.1171171171	8.17e-10	CpGisland	TRUE
cg00784834	TSHZ3	TSHZ3_Intergenic_upstream	18	42263512	42263561	50	-	42263560	42263561	TAAAATCCAGGGGCAAAGACACAGCAGCTTCGTTGGGCTGAGAGACTCCG	Distal Intergenic	18	41847634	41916280	68647	2	TSHZ3-201	-347281	NA	NA	NA	FALSE	TRUE	FALSE	FALSE	FALSE	FALSE	FALSE	FALSE	TRUE	Intergenic_upstream	26	77	540209	ENSBTAG00000002687	mapped to different genes	NA	NA	NA	NA	NA	NA	NA	NA	NA	NA	NA	NA	TRUE
cg00784860	EMSY	EMSY_fiveUTR	15	55861713	55861762	50	+	55861713	55861714	CGGAGAGCAGTAAACGATGAACGGTTAACAACAATTGCACATAAGTAAGC	5' UTR	15	55854695	55933677	78983	1	EMSY-207	7018	EMSY-207;EMSY-201;EMSY-202;EMSY-203;EMSY-204;EMSY-205;EMSY-206;EMSY-208	EMSY;EMSY;EMSY;EMSY;EMSY;EMSY;EMSY;EMSY	0;0;0;0;0;0;0;0	TRUE	FALSE	FALSE	TRUE	FALSE	TRUE	TRUE	FALSE	FALSE	fiveUTR	4	18	540919	ENSBTAG00000010826	conserved gene but different region	NA	NA	NA	NA	NA	NA	NA	NA	NA	NA	NA	NA	TRUE
cg00785632	UBR3	UBR3_Intron	2	26356852	26356901	50	+	26356852	26356853	CGGAGACCAGCATGTGTTCCTTCATCAAGGGAATATAAATGAGATCAATA	Intron (UBR3-201/UBR3, intron 30 of 39)	2	26314651	26517652	203002	2	UBR3-201	160751	UBR3-201;UBR3-202	UBR3;UBR3	0;0	TRUE	FALSE	FALSE	FALSE	FALSE	FALSE	TRUE	FALSE	FALSE	Intron	2	5	537932	ENSBTAG00000020296	conserved gene but different region	NA	NA	NA	NA	NA	NA	NA	NA	NA	NA	NA	NA	TRUE
cg00785760	MEIS1	MEIS1_Exon	11	64811180	64811229	50	+	64811228	64811229	ACGGGGGCATGGATGGAGTAGGCATCCCCTCCACGATGTATGGGGACCCG	Exon (MEIS1-201/MEIS1, exon 2 of 13)	11	64808522	64951995	143474	1	MEIS1-201	2658	MEIS1-201;MEIS1-202;MEIS1-203;MEIS1-204	MEIS1;MEIS1;MEIS1;MEIS1	0;0;0;0	TRUE	FALSE	FALSE	FALSE	FALSE	TRUE	FALSE	FALSE	FALSE	Exon	20	111	613877	ENSBTAG00000008448	conserved gene and region	11	64811163	64811356	194	*	194	13	0.6288659794	0.7005555556	0.06701030928	8.3e-07	CpGisland	TRUE
cg00785909	NR2F1	NR2F1_Promoter	7	93043516	93043565	50	-	93043516	93043517	CGATTAGATGATGTCTATTCAAAGTTGCTGATCCAGAGAGAAAATAAGAG	Promoter (8-9kb)	7	93052029	93061327	9299	1	NR2F1-201	-8513	NA	NA	NA	FALSE	TRUE	TRUE	FALSE	FALSE	FALSE	FALSE	FALSE	FALSE	Promoter	16	107	327684	ENSBTAG00000017599	mapped to different genes	NA	NA	NA	NA	NA	NA	NA	NA	NA	NA	NA	NA	TRUE
cg00786351	ZSWIM6	ZSWIM6_Exon	20	17923837	17923886	50	+	17923885	17923886	AGCTGCAGGTCACTGAGGTAATCTTGCAACGATCAAAGCTGATGGCCACG	Exon (ZSWIM6-201/ZSWIM6, exon 2 of 15)	20	17842584	18052859	210276	2	ZSWIM6-203	128973	ZSWIM6-203;ZSWIM6-201;ZSWIM6-202	ZSWIM6;ZSWIM6;ZSWIM6	0;0;0	TRUE	FALSE	FALSE	FALSE	FALSE	TRUE	FALSE	FALSE	FALSE	Exon	15	33	538841	ENSBTAG00000021224	conserved gene and region	NA	NA	NA	NA	NA	NA	NA	NA	NA	NA	NA	NA	TRUE
cg00786734	TFAP2A	TFAP2A_Intergenic_downstream	23	45640981	45641030	50	-	45641029	45641030	ATCACTAATGCTTGCCTAACGTGTCCAAAGAATAATCAAGTTAGAGGACG	Distal Intergenic	23	45622111	45636986	14876	1	TFAP2A-204	18919	TFAP2A-201;TFAP2A-202;TFAP2A-203;TFAP2A-204;TFAP2A-205	TFAP2A;TFAP2A;TFAP2A;TFAP2A;TFAP2A	0;0;0;0;0	FALSE	TRUE	FALSE	FALSE	FALSE	FALSE	FALSE	FALSE	TRUE	Intergenic_downstream	31	69	505849	ENSBTAG00000001250	conserved gene but different region	NA	NA	NA	NA	NA	NA	NA	NA	NA	NA	NA	NA	TRUE
cg00786827	RXRA	RXRA_Promoter	11	105015489	105015538	50	+	105015537	105015538	ATTACGGTTCATATCATGTCTGTCAAATAAATATTATGAATCATTTCCCG	Promoter (6-7kb)	11	105021683	105112591	90909	1	RXRA-201	-6145	NA	NA	NA	FALSE	TRUE	TRUE	FALSE	FALSE	FALSE	FALSE	FALSE	FALSE	Promoter	2	4	507554	ENSBTAG00000017851	conserved gene but different region	NA	NA	NA	NA	NA	NA	NA	NA	NA	NA	NA	NA	TRUE
cg00787186	INSC	INSC_Intergenic_downstream	15	37200749	37200798	50	-	37200749	37200750	CGGGGCTCTGCATATATTAACACTTGTAATGCAAACTAAAGGTTTGCTAT	Distal Intergenic	15	37342401	37443339	100939	2	INSC-201	242590	NA	NA	NA	FALSE	TRUE	FALSE	FALSE	FALSE	FALSE	FALSE	FALSE	TRUE	Intergenic_downstream	45	46	784497	ENSBTAG00000032782	conserved gene and region	NA	NA	NA	NA	NA	NA	NA	NA	NA	NA	NA	NA	TRUE
cg00787665	ZNF507	ZNF507_Intergenic_upstream	18	42562508	42562557	50	-	42562556	42562557	CATGTGCCACGCAGGCCATTTTCAAAAACTGGCCTATCTTTCATCTCCCG	Distal Intergenic	18	42860282	42898922	38641	1	ZNF507-201	-297774	NA	NA	NA	FALSE	TRUE	FALSE	FALSE	FALSE	FALSE	FALSE	FALSE	TRUE	Intergenic_upstream	32	32	540613	ENSBTAG00000014123	mapped to different genes	NA	NA	NA	NA	NA	NA	NA	NA	NA	NA	NA	NA	TRUE
cg00788325	DCX	DCX_Exon	X	59587730	59587779	50	-	59587730	59587731	CGGTCAGAGGACACAGCGTACACAATCCCCTTGAAGTAGCGGTCCCCATT	Exon (DCX-201/DCX, exon 2 of 7)	30	59472982	59589950	116969	2	DCX-202	2171	DCX-202;DCX-201;DCX-203;DCX-204	DCX;DCX;DCX;DCX	0;0;0;0	TRUE	FALSE	FALSE	FALSE	FALSE	TRUE	FALSE	FALSE	FALSE	Exon	7	8	787968	ENSBTAG00000019591	conserved gene and region	X	59587691	59587895	205	*	205	16	0.5658536585	0.9823300389	0.07804878049	3.3e-09	CpGisland	TRUE
cg00788669	PAPSS1	PAPSS1_Intergenic_downstream	6	17778310	17778359	50	-	17778358	17778359	TGATTTATGAAGGTCATTGTCTTACAAATTCAGATGCTTTCCATATGGCG	Distal Intergenic	6	17497662	17601500	103839	1	PAPSS1-202	280697	NA	NA	NA	FALSE	TRUE	FALSE	FALSE	FALSE	FALSE	FALSE	FALSE	TRUE	Intergenic_downstream	1	1	504439	ENSBTAG00000012961	mapped to different genes	NA	NA	NA	NA	NA	NA	NA	NA	NA	NA	NA	NA	TRUE
cg00788877	SLBP	SLBP_Intergenic_downstream	6	116930527	116930576	50	+	116930527	116930528	CGGAAATTGAAGCAATCACTAAAAGGTGTCGGGGAATTAAAATGTCCTGT	Distal Intergenic	6	116841592	116857408	15817	1	SLBP-202	88935	NA	NA	NA	FALSE	TRUE	FALSE	FALSE	FALSE	FALSE	FALSE	FALSE	TRUE	Intergenic_downstream	13	13	444868	ENSBTAG00000001328	mapped to different genes	6	116930456	116930580	125	*	125	12	0.472	1.724137931	0.096	4.75e-08	CpGisland	TRUE
cg00789527	WAC	WAC_Exon	13	36090836	36090885	50	-	36090884	36090885	TGCTCCATTAGCATCAAATGATTTCTTTGGCTGGTGATCAGACTGTAGCG	Exon (WAC-201/WAC, exon 7 of 14)	13	36067572	36144225	76654	2	WAC-201	53340	WAC-201	WAC	0	TRUE	FALSE	FALSE	FALSE	FALSE	TRUE	FALSE	FALSE	FALSE	Exon	6	9	532597	ENSBTAG00000018263	conserved gene but different region	NA	NA	NA	NA	NA	NA	NA	NA	NA	NA	NA	NA	TRUE
cg00791213	ZNF281	ZNF281_Intergenic_downstream	16	79117982	79118031	50	-	79117982	79117983	CGTACAGAATTCCCATGCGTTATTACACTTTCCTGAGAGTAAAGCAATTA	Distal Intergenic	16	79118410	79121031	2622	2	ZNF281-201	3049	ZNF281-201	ZNF281	0	FALSE	TRUE	FALSE	FALSE	FALSE	FALSE	FALSE	FALSE	TRUE	Intergenic_downstream	6	11	532401	ENSBTAG00000047428	conserved gene but different region	NA	NA	NA	NA	NA	NA	NA	NA	NA	NA	NA	NA	TRUE
cg00791311	MGMT	MGMT_Intergenic_upstream	26	48418280	48418329	50	-	48418280	48418281	CGAGTGACTGATAAGCATCATTATTGTTTTCTGAGAGTCTGGTTTATGGT	Distal Intergenic	26	48818674	49095122	276449	1	MGMT-202	-400394	NA	NA	NA	FALSE	TRUE	FALSE	FALSE	FALSE	FALSE	FALSE	FALSE	TRUE	Intergenic_upstream	22	38	616091	ENSBTAG00000050386	mapped to different genes	NA	NA	NA	NA	NA	NA	NA	NA	NA	NA	NA	NA	TRUE
cg00791863	NA	NA	NA	NA	NA	NA	NA	NA	NA	NA	NA	NA	NA	NA	NA	NA	NA	NA	NA	NA	NA	NA	NA	NA	NA	NA	NA	NA	NA	NA	NA	NA	NA	NA	NA	NA	NA	NA	NA	NA	NA	NA	NA	NA	NA	NA	NA	NA	NA
cg00793219	BARHL2	BARHL2_Promoter	3	52524378	52524427	50	+	52524378	52524379	CGCACCATTAGGGACACACTACGGTTTTAATGTGGCCTAATTAGTGCCGC	Promoter (5-6kb)	3	52530347	52537415	7069	1	BARHL2-201	-5920	NA	NA	NA	FALSE	TRUE	TRUE	FALSE	FALSE	FALSE	FALSE	FALSE	FALSE	Promoter	14	41	539708	ENSBTAG00000005938	conserved gene but different region	NA	NA	NA	NA	NA	NA	NA	NA	NA	NA	NA	NA	TRUE
cg00793748	OLIG3	OLIG3_Intergenic_downstream	9	75322042	75322091	50	+	75322042	75322043	CGCCTTGAGCTGTTTATGGTATGAAAATATGATGTGCTGATGGTCTTTGA	Distal Intergenic	9	75390062	75390880	819	2	OLIG3-201	68789	NA	NA	NA	FALSE	TRUE	FALSE	FALSE	FALSE	FALSE	FALSE	FALSE	TRUE	Intergenic_downstream	6	12	532191	ENSBTAG00000008749	conserved gene and region	NA	NA	NA	NA	NA	NA	NA	NA	NA	NA	NA	NA	TRUE
cg00793774	NA	NA	NA	NA	NA	NA	NA	NA	NA	NA	NA	NA	NA	NA	NA	NA	NA	NA	NA	NA	NA	NA	NA	NA	NA	NA	NA	NA	NA	NA	NA	NA	NA	NA	NA	NA	NA	NA	NA	NA	NA	NA	NA	NA	NA	NA	NA	NA	NA
cg00794219	SKOR2	SKOR2_Intergenic_upstream	24	47035404	47035453	50	-	47035452	47035453	TTGTAATCACCCAGAATCAAGTCAGGCATCCCTGCAGGTCCCGGACATCG	Distal Intergenic	24	46909477	46944529	35053	2	SKOR2-201	-90924	NA	NA	NA	FALSE	TRUE	FALSE	FALSE	FALSE	FALSE	FALSE	FALSE	TRUE	Intergenic_upstream	22	27	531776	ENSBTAG00000032962	mapped to different genes	NA	NA	NA	NA	NA	NA	NA	NA	NA	NA	NA	NA	TRUE
cg00794359	KCNK3	KCNK3_Exon	11	72843213	72843262	50	+	72843261	72843262	TGGAGAGGTCCCGCGGGATGATCATGGGGATGGAGTACTGCAGCTTCTCG	Exon (KCNK3-201/KCNK3, exon 2 of 2)	11	72840611	72879668	39058	2	KCNK3-201	36406	KCNK3-201	KCNK3	0	TRUE	FALSE	FALSE	FALSE	FALSE	TRUE	FALSE	FALSE	FALSE	Exon	1	2	519188	ENSBTAG00000051102	conserved gene and region	11	72843261	72843653	393	*	393	56	0.6997455471	1.164198053	0.1424936387	2.99e-46	CpGisland	TRUE
cg00794775	MARCHF3	MARCHF3_Exon	7	27063024	27063073	50	+	27063072	27063073	GTCATGCAAGTTTCAGCCAAGGACGGGCAGCTGCTGTCAACAGTAGTGCG	Exon (MARCHF3-201/MARCHF3, exon 2 of 5)	7	26947768	27104258	156491	1	MARCHF3-201	115256	MARCHF3-201	MARCHF3	0	TRUE	FALSE	FALSE	FALSE	FALSE	TRUE	FALSE	FALSE	FALSE	Exon	6	7	520348	ENSBTAG00000006797	conserved gene and region	NA	NA	NA	NA	NA	NA	NA	NA	NA	NA	NA	NA	TRUE
cg00794881	PAX7	PAX7_Intron	2	133951156	133951205	50	-	133951204	133951205	TTGACTGAGTGGTTTTGTCTCCCCGCATTTTCCACTGTCAGGCGGCCTCG	Intron (PAX7-201/PAX7, intron 7 of 8)	2	133926471	134029644	103174	2	PAX7-201	78439	PAX7-201	PAX7	0	TRUE	FALSE	FALSE	FALSE	FALSE	FALSE	TRUE	FALSE	FALSE	Intron	25	26	NA	NA	mapped to different genes	2	133951179	133951423	245	*	245	37	0.7795918367	0.9985679665	0.1510204082	7.97e-32	CpGisland	TRUE
cg00795277	CHRNB1	CHRNB1_Exon	19	27116604	27116653	50	+	27116652	27116653	CAGAAGCAGCTCCTCATCCTGCTGTCCAAGGTGCGACTGTGCGGGGGGCG	Promoter (<=1kb)	19	27116487	27121229	4743	1	CHRNB1-201	117	CHRNB1-201;CHRNB1-202;TMEM102-201;TMEM102-202	CHRNB1;CHRNB1;TMEM102;TMEM102	0;0;4336;4336	TRUE	FALSE	TRUE	FALSE	FALSE	TRUE	FALSE	FALSE	FALSE	Exon	4	4	282179	ENSBTAG00000019242	mapped to different genes	19	27116637	27116695	59	*	59	11	0.8305084746	1.163082437	0.186440678	8.19e-11	CpGisland	TRUE
cg00795812	NA	NA	NA	NA	NA	NA	NA	NA	NA	NA	NA	NA	NA	NA	NA	NA	NA	NA	NA	NA	NA	NA	NA	NA	NA	NA	NA	NA	NA	NA	NA	NA	NA	NA	NA	NA	NA	NA	NA	NA	NA	NA	NA	NA	NA	NA	NA	NA	NA
cg00795927	NA	NA	NA	NA	NA	NA	NA	NA	NA	NA	NA	NA	NA	NA	NA	NA	NA	NA	NA	NA	NA	NA	NA	NA	NA	NA	NA	NA	NA	NA	NA	NA	NA	NA	NA	NA	NA	NA	NA	NA	NA	NA	NA	NA	NA	NA	NA	NA	NA
cg00797540	TSHZ1	TSHZ1_Intron	24	3479946	3479995	50	-	3479994	3479995	TTAATGAAGCTGGCTAAACAACCTTACCTTTTTTGATAATTAAGAAGCCG	Intron (TSHZ1-203/TSHZ1, intron 1 of 1)	24	3403848	3482982	79135	2	TSHZ1-203	2987	TSHZ1-203;TSHZ1-202	TSHZ1;TSHZ1	0;0	TRUE	FALSE	FALSE	FALSE	FALSE	FALSE	TRUE	FALSE	FALSE	Intron	12	31	101905039	ENSBTAG00000000422	conserved gene and region	NA	NA	NA	NA	NA	NA	NA	NA	NA	NA	NA	NA	TRUE
cg00797557	MEF2C	MEF2C_Exon	7	88251218	88251267	50	-	88251266	88251267	GTCAACAGGAGATCTCCCCGCCTCGTGGCGCGTGTGTTGTGGGTATCTCG	Exon (MEF2C-201/MEF2C, exon 10 of 10)	7	88250023	88349262	99240	2	MEF2C-201	97995	MEF2C-201;MEF2C-202;MEF2C-203;MEF2C-204	MEF2C;MEF2C;MEF2C;MEF2C	0;0;0;0	TRUE	FALSE	FALSE	FALSE	FALSE	TRUE	FALSE	FALSE	FALSE	Exon	15	106	512254	ENSBTAG00000020701	mapped to different genes	NA	NA	NA	NA	NA	NA	NA	NA	NA	NA	NA	NA	TRUE
cg00798698	USP27X	USP27X_fiveUTR	X	87575860	87575909	50	+	87575860	87575861	CGGGTTATCTACCAGTGCTTCGTGTGGTGTGGAACCCCAGAGACCAGGAA	Promoter (<=1kb)	30	87575319	87578253	2935	1	USP27X-201	541	USP27X-201	USP27X	0	TRUE	FALSE	TRUE	TRUE	FALSE	TRUE	FALSE	FALSE	FALSE	fiveUTR	2	5	781718	ENSBTAG00000039391	conserved gene and region	NA	NA	NA	NA	NA	NA	NA	NA	NA	NA	NA	NA	TRUE
cg00800848	SCRIB	SCRIB_Exon	14	993630	993679	50	-	993678	993679	CAGGGAGTGTCGTTTGACCAGGCCAATAACCTGCTGATAGAGCCTGCTCG	Exon (SCRIB-201/SCRIB, exon 16 of 36)	14	987039	1006477	19439	1	SCRIB-201	6591	SCRIB-201;SCRIB-202;SCRIB-203	SCRIB;SCRIB;SCRIB	0;0;0	TRUE	FALSE	FALSE	FALSE	FALSE	TRUE	TRUE	FALSE	FALSE	Exon	1	1	100295316	ENSBTAG00000008421	conserved gene and region	14	993674	993778	105	*	105	10	0.6666666667	0.8634868421	0.09523809524	9.73e-07	CpGisland	TRUE
cg00801362	SOX5	SOX5_Intron	5	86400963	86401012	50	-	86401011	86401012	CCGCCCCTAATTGAGGATGCTTTAAAATTGAATGACTAGCAGTCAAAACG	Intron (SOX5-201/SOX5, intron 6 of 14)	5	86028631	86626482	597852	1	SOX5-201	372332	SOX5-201;SOX5-202;SOX5-203;SOX5-204;SOX5-205;SOX5-206	SOX5;SOX5;SOX5;SOX5;SOX5;SOX5	0;0;0;0;0;0	TRUE	FALSE	FALSE	FALSE	FALSE	FALSE	TRUE	FALSE	FALSE	Intron	43	78	533829	ENSBTAG00000022360	conserved gene and region	NA	NA	NA	NA	NA	NA	NA	NA	NA	NA	NA	NA	TRUE
cg00801799	NA	NA	NA	NA	NA	NA	NA	NA	NA	NA	NA	NA	NA	NA	NA	NA	NA	NA	NA	NA	NA	NA	NA	NA	NA	NA	NA	NA	NA	NA	NA	NA	NA	NA	NA	NA	NA	NA	NA	NA	NA	NA	NA	NA	NA	NA	NA	NA	NA
cg00802115	LHX5	LHX5_Promoter	17	60978524	60978573	50	+	60978572	60978573	TGGAAACAGATTATTATCTTGTTTGTCTTTTGTCTGTTTTACTTATCCCG	Promoter (3-4kb)	17	60981921	60991655	9735	1	LHX5-201	-3348	LHX5-201	LHX5	-3348	TRUE	FALSE	TRUE	FALSE	FALSE	FALSE	TRUE	FALSE	FALSE	Promoter	7	23	520759	ENSBTAG00000003107	mapped to different genes	NA	NA	NA	NA	NA	NA	NA	NA	NA	NA	NA	NA	TRUE
cg00802789	ELL2	ELL2_Exon	7	95238348	95238397	50	-	95238396	95238397	AAACCTACATATGGTCCACCGGGTTTGATAACTTTTGTGCTTCGGTTGCG	Exon (ELL2-201/ELL2, exon 4 of 12)	7	95212712	95286507	73796	2	ELL2-201	48110	ELL2-201	ELL2	0	TRUE	FALSE	FALSE	FALSE	FALSE	TRUE	TRUE	FALSE	FALSE	Exon	1	1	782605	ENSBTAG00000007214	conserved gene and region	NA	NA	NA	NA	NA	NA	NA	NA	NA	NA	NA	NA	TRUE
[truncated: 37,524 more rows]
