# Supplementary material for: Unraveling the Genetic Basis of Feed Efficiency in Cattle through Integrated DNA Methylation and CattleGTEx Analysis
Source: Genes (Basel). 2023 Nov 24;14(12):2121. doi: 10.3390/genes14122121 (PMC10742843; doi:10.3390/genes14122121)
Supplement: Supplementary file 1 [file genes-14-02121-s001.zip › Table_S2.csv]

Gid	intercept	f	pval	qval	SYMBOL	ENSEMBL
cg00008998	0.934821527990705	16.3972866967469	0.000195196984885464	0.0171132653179936	ARHGAP15	ENSBTAG00000032289
cg00010903	0.947112925939187	11.1873211050525	0.00164606307573908	0.0386848875691543	FBXL20	ENSBTAG00000008371
cg00024300	0.551922624045518	12.9870205735127	0.000767586646111355	0.0284306646285442	FAM172A	ENSBTAG00000050195
cg00101675	0.958783775743093	11.3794861079641	0.00151505997800281	0.0375935656368888	PPP2R5E	ENSBTAG00000019784
cg00138195	0.0115571727651775	11.3784329779329	0.00151574720783908	0.0375935656368888	DMBX1	ENSBTAG00000009625
cg00143792	0.9917594957612	9.94102794282909	0.00284467272568245	0.0489302215253825	ZC3H7B	ENSBTAG00000002782
cg00162326	0.75381355470784	13.7874337566913	0.000551899916911834	0.0256547332826702	BRD9	ENSBTAG00000006971
cg00179574	0.959397687846738	11.3722855350291	0.00151976533587096	0.0376110554501516	ROCK1	ENSBTAG00000008403
cg00180917	0.0254908570306125	11.5770101976766	0.00139178904843414	0.0364705562946246	FOXF2	ENSBTAG00000026896
cg00193158	0.979820631877919	15.6166564903328	0.000264898295037363	0.0188927614058821	INPP4A	ENSBTAG00000004814
cg00195577	0.0105131770681915	11.4698376284789	0.00145730476047933	0.0369859789355709	TLE3	ENSBTAG00000015580
cg00196544	0.927976873675702	16.9093027781203	0.000160160074515954	0.0160775708417552	CNOT1	ENSBTAG00000020782
cg00281024	0.927591250104601	11.8371355419566	0.00124533684799195	0.0348426680217533	KDM6A	ENSBTAG00000003740
cg00282490	0.945654809491523	10.1154688783982	0.00263236909485304	0.0474954854115508	MAPKAP1	ENSBTAG00000010271
cg00300224	0.850811943039043	10.8775954130905	0.00188293505840934	0.0409998939601635	CNKSR2	ENSBTAG00000044202
cg00323590	0.980366958387582	14.5095548355792	0.00041173844695293	0.0227014246165532	FOXP1	ENSBTAG00000016533
cg00331900	0.00893875102727702	13.9491159936487	0.000516664629121679	0.0249963659419588	NAA25	ENSBTAG00000006666
cg00376184	0.93632190928051	10.4527264597915	0.00226791263090378	0.0446166981113281	TBCA	ENSBTAG00000003263
cg00379872	0.949199163402185	13.4922860957751	0.000622888738452187	0.0264942842161152	NFIB	ENSBTAG00000027442
cg00389116	0.912272153360359	13.7950984478536	0.000550173821989192	0.0256547332826702	ASXL3	ENSBTAG00000047003
cg00419202	0.936660039543534	10.7809056102599	0.00196403823368266	0.0414935991386761	PTBP2	ENSBTAG00000008809
cg00450884	0.919950837684519	10.5065824632493	0.00221482799709384	0.0442692782722019	FAM205C	ENSBTAG00000017338
cg00454305	0.355523879611825	10.1959808308797	0.00254008409463202	0.0469489872125537	NA	NA
cg00467357	0.939249176214135	10.7680023392381	0.00197513680696671	0.0415592599963281	PICALM	ENSBTAG00000001657
cg00470694	0.59248171679303	9.94337084580447	0.00284170452694234	0.0489084355380688	MCTP1	ENSBTAG00000054976
cg00471897	0.979902040895417	19.0010516341062	7.27442533735708e-05	0.0116924571354691	FOXP2	ENSBTAG00000011246
cg00540706	0.950276165848832	18.9437316966894	7.43055483852873e-05	0.0116924571354691	MECOM	ENSBTAG00000005871
cg00542313	0.5885677518583	10.8866446075152	0.00187552738550185	0.0409932045046049	NA	NA
cg00543023	0.895511424200265	12.2439552368886	0.00104792376137211	0.0325174610927766	AP5M1	ENSBTAG00000013043
cg00570517	0.962556970846589	12.5858219633192	0.000907520714143946	0.0306483723691165	MAPKAP1	ENSBTAG00000010271
cg00578263	0.0314418515807278	11.2598994170173	0.00159523520498696	0.0381865630635855	NA	NA
cg00590051	0.0354559278622174	12.1253889145685	0.00110180834317409	0.0329866452685427	NA	NA
cg00611206	0.0152338490302211	13.9395174762458	0.00051868898340494	0.0249963659419588	NA	NA
cg00614622	0.952936272197339	10.3274628729907	0.00239664047771152	0.0457053984403634	GSK3B	ENSBTAG00000048057
cg00645382	0.988985302260535	10.0907916973417	0.00266135804097305	0.0477567109495169	AUTS2	ENSBTAG00000002083
cg00668187	0.492973104117384	10.7169299108765	0.00201971897789309	0.0421713785624661	NA	NA
cg00690028	0.948084720738938	18.0897395952338	0.000102220832710828	0.0133107918524155	VIRMA	ENSBTAG00000003789
cg00694277	0.930496298971256	12.7673970202494	0.000841130010859663	0.0298101112887495	DNAJC24	ENSBTAG00000050888
cg00715063	0.927617971415276	15.2560481195261	0.000305500502476714	0.019921961367711	PIAS1	ENSBTAG00000005564
cg00743491	0.918359367334867	10.435151691155	0.00228552471838847	0.0446832025036332	LRRC41	ENSBTAG00000045664
cg00777947	0.956127852770247	16.608004842565	0.000179892784685622	0.01692662450785	REPS1	ENSBTAG00000012299
cg00784442	0.0266507948564812	24.6367777952015	9.93327480252126e-06	0.00878027571901971	ARID4A	ENSBTAG00000018898
cg00789527	0.921417769220393	15.1184621542965	0.00032266863756623	0.0205015288714291	WAC	ENSBTAG00000018263
cg00826534	0.951617071432834	14.0036765751125	0.000505314204926959	0.0247162293327832	EXOC5	ENSBTAG00000013042
cg00838150	0.0339044790979362	10.5925650613277	0.00213277527883713	0.0432416903532302	MITF	ENSBTAG00000006679
cg00843538	0.957572988556096	10.8214364413907	0.00192960170047562	0.0413889298890892	SP8	ENSBTAG00000002604
cg00861228	0.931842965035543	15.5104690386391	0.000276230288371351	0.0192544169737481	NA	NA
cg00864083	0.954456870606378	13.8205523601321	0.000544482149688077	0.0256070497875744	FOXJ3	ENSBTAG00000015887
cg00872748	0.967159502182296	10.2954995814667	0.00243070684693164	0.0460045916810313	PDSS2	ENSBTAG00000021859
cg00879119	0.943770310976491	11.4022547708936	0.0015002820335948	0.0374318896970139	CELF4	ENSBTAG00000004940
cg00925802	0.981841056340535	21.9536008663208	2.50496377555267e-05	0.00926310022051598	NA	NA
cg00944045	0.940591335399786	9.99102266199221	0.00278203906629208	0.0484913071855628	ZMAT4	ENSBTAG00000017420
cg00963092	0.95837762509727	10.4923996044893	0.00222867937231739	0.0443610404146417	MGA	ENSBTAG00000015138
cg00965692	0.0438954164868924	11.3011875516331	0.00156706056256483	0.0379590703596114	NA	NA
cg00966157	0.0225606784651583	13.4736695357035	0.000627676563383123	0.0265000457731368	NA	NA
cg00968638	0.492948984325116	10.0978090346565	0.00265308046530098	0.0476912047726723	NA	NA
cg00976203	0.967888010033335	21.2922404407894	3.16606631875833e-05	0.00926310022051598	ADAMTS6	ENSBTAG00000016963
cg00989791	0.993390082158984	22.5962257475269	1.99992964733734e-05	0.00896629472315287	ATXN2	ENSBTAG00000022069
cg01032183	0.915866016854379	10.2580469735822	0.00247127475120804	0.0464248943701959	PKHD1	ENSBTAG00000011237
cg01036016	0.93657745859013	21.0423023934294	3.46140319249879e-05	0.00956025794769046	NIPBL	ENSBTAG00000000579
cg01042844	0.960280673884437	14.1558150002752	0.000475026211256804	0.0242752522346305	RIMS1	ENSBTAG00000020238
cg01068369	0.9212167997904	15.2852528329607	0.000301981233620906	0.0198525459823597	SFXN5	ENSBTAG00000050078
cg01079397.2	0.935844484837996	13.8558542145536	0.000536690575375683	0.0254130388762441	NIPBL	ENSBTAG00000000579
cg01088086	0.932970593472714	13.7785334932884	0.000553911404003842	0.0256547332826702	SLIT2	ENSBTAG00000005108
cg01100740	0.0264547956862834	12.6060317907003	0.000899866096859501	0.0305723518933072	NA	NA
cg01167616	0.921924404711341	12.0171163798343	0.00115356396014249	0.0336268423156713	BAZ2B	ENSBTAG00000020654
cg01178999	0.72588627901729	27.5756872497419	3.76564323913886e-06	0.00729363239577044	RALGAPA2	ENSBTAG00000014178
cg01221637	0.0527700171677505	10.0168042595844	0.00275031017968095	0.048317341610205	NA	NA
cg01273518	0.582284254159061	11.1505374796851	0.00167247206303825	0.0389794766534816	NA	NA
cg01280744	0.938231362065593	17.1634113649859	0.000145283709042256	0.0155870766956704	PBX3	ENSBTAG00000013314
cg01293763	0.0125993235420366	14.4391471459774	0.000423589933120762	0.0227995196024683	NFYA	ENSBTAG00000009905
cg01337054	0.95225316703731	14.3364600435781	0.000441521020647962	0.0232849980427989	CNDP1	ENSBTAG00000021428
cg01373206	0.95746379747521	17.9824946937614	0.000106434990494365	0.0135189973661786	TLE3	ENSBTAG00000015580
cg01385512	0.0460949082820677	13.5336895324384	0.000612377605033524	0.0264942842161152	KCTD15	ENSBTAG00000017956
cg01427666	0.949810626881751	20.146200625297	4.78038710724176e-05	0.0101795000037137	TOX3	ENSBTAG00000000418
cg01451179	0.967578800064172	10.2345188890947	0.00249712470461875	0.0465340012645393	PEX14	ENSBTAG00000013538
cg01475790	0.954224188740283	10.8182270554874	0.00193230517361617	0.0414160104791461	BMI1	ENSBTAG00000015584
cg01526265	0.0326544159979971	25.374747022091	7.75433711607653e-06	0.00860848223481284	GPD2	ENSBTAG00000009770
cg01537460	0.842764494403994	11.6385275288616	0.00135559043159211	0.0362497612807619	RUNX2	ENSBTAG00000004104
cg01551615	0.0259441213688593	9.89901878635138	0.00289845281276775	0.0492656196758361	NA	NA
cg01581739	0.940222973474235	13.5054731833369	0.00061952049771068	0.0264942842161152	EMSY	ENSBTAG00000010826
cg01591898	0.136049708832915	16.705135108822	0.000173267040761574	0.0166043566331599	CSNK1E	ENSBTAG00000047582
cg01599574	0.939718801807702	10.391591797669	0.00232980186149093	0.0452433666880856	R3HCC1L	ENSBTAG00000021856
cg01599973	0.887166436587004	14.7410905668322	0.000375159190816761	0.0217837033702223	NFIB	ENSBTAG00000027442
cg01612769	0.0214507935925844	10.8818837468979	0.0018794207908513	0.0409932045046049	NA	NA
cg01676132	0.948046800294177	13.3795176590174	0.000652490001302164	0.0267587694015151	CLTA	ENSBTAG00000001137
cg01676825	0.948130905786862	14.5345040564597	0.000407622804823682	0.0225307916964288	DYNC1I2	ENSBTAG00000002646
cg01705898	0.837422324404558	10.0764354343489	0.00267837756658521	0.047952373372871	SKIDA1	ENSBTAG00000044047
cg01726897	0.984913634010574	31.52408600079	1.09050379211866e-06	0.00522392884495664	ZNF207	ENSBTAG00000008883
cg01742897	0.0318849523096699	11.9766507739008	0.00117355832429851	0.0339710198648861	TCF4	ENSBTAG00000016462
cg01787104	0.00951518040407642	16.9902707170409	0.000155253878014991	0.0158802545704714	CALCOCO1	ENSBTAG00000015016
cg01823375	0.898408392291759	11.3279259338337	0.00154909453246303	0.0378932083295207	ARMC8	ENSBTAG00000019952
cg01823853	0.93332670085812	17.6726887845709	0.000119662831838795	0.0143993972720798	HIBADH	ENSBTAG00000001036
cg01841970	0.892569866875103	10.1825013536507	0.00255529350848717	0.0470198333094524	ZEB2	ENSBTAG00000048810
cg01860662	0.0294162217877759	11.053680780599	0.00174416852102924	0.0397868193421045	NA	NA
cg01879724	0.929797047675027	12.6304003930124	0.000890726505257803	0.0304417561664728	FIGN	ENSBTAG00000008704
cg01880253	0.032957399020676	10.1456155390263	0.00259740650525338	0.0472502553625259	NA	NA
cg01898456	0.797283652680651	27.2506817431836	4.18328882209046e-06	0.00729363239577044	NDST3	ENSBTAG00000007316
cg01901707	0.930658945446488	11.239103466403	0.00160962775295461	0.0382955356175603	EBF1	ENSBTAG00000037508
cg01910711	0.010301024828304	23.5043730002227	1.46063220326761e-05	0.00896629472315287	DLL4	ENSBTAG00000010361
cg01943561	0.951397661630515	18.0955561175244	0.000101997332259946	0.0133107918524155	ZFP64	ENSBTAG00000001512
cg01946200	0.00814226767426832	12.5593832368417	0.000917638098805352	0.0308479738992909	DNAJC22	ENSBTAG00000016398
cg01974396	0.94245005137439	12.7372411069454	0.000851792348128908	0.029935771851982	MEIS2	ENSBTAG00000003172
cg01998606	0.986937612446643	11.3016859011997	0.00156672371241635	0.0379590703596114	ZEB2	ENSBTAG00000048810
cg02008678	0.0421734444658913	13.1789652563012	0.000708844983343829	0.0275112101498668	KLHL14	ENSBTAG00000020003
cg02020382	0.864573158043101	17.0844892724511	0.000149742443997442	0.0155949590857754	CTNNB1	ENSBTAG00000016420
cg02028344	0.970184255377947	11.7354028383427	0.00130058169146902	0.0355542760796781	AHSA2	ENSBTAG00000006025
cg02030045	0.966986586503062	12.0178270773286	0.00115321601927002	0.0336268423156713	ARHGAP15	ENSBTAG00000032289
cg02030141	0.954530485508284	13.0259344496049	0.000755276975464023	0.0282833134647275	FAF1	ENSBTAG00000014482
cg02036163	0.929123097949311	10.4465499064827	0.00227408593118606	0.0446769861310177	AGO3	ENSBTAG00000018324
cg02050559	0.977664074042855	17.2956321869494	0.00013812297012766	0.015433192153817	USP25	ENSBTAG00000019314
cg02070745	0.0619877769326229	10.5236705844376	0.00219825974430377	0.0440299739910066	NA	NA
cg02095204	0.937967645881149	13.2130307131574	0.000698923282644392	0.0274959438058518	STXBP5L	ENSBTAG00000001918
cg02110370	0.970609152335005	11.8022050883458	0.00126402164419595	0.0350181562809482	SNX10	ENSBTAG00000001822
cg02135464	0.992146386195178	11.5092751711352	0.00143282637458277	0.0367739409211127	RTL1	ENSBTAG00000046585
cg02159819	0.975532145988915	12.2344233427398	0.00105215144215195	0.0325174610927766	YTHDC1	ENSBTAG00000015572
cg02188840	0.950050006547495	11.2893321066444	0.00157509656405819	0.0380435946590857	TNRC6C	ENSBTAG00000018658
cg02190583	0.0318474664857822	14.7412184019962	0.000375139964677044	0.0217837033702223	NA	NA
cg02203207	0.948101871758645	25.711085302097	6.93314839571703e-06	0.00860848223481284	POC1B	ENSBTAG00000000687
cg02204442	0.49514021719961	10.7938485259625	0.00195297157941068	0.0414935991386761	NA	NA
cg02208929	0.931420592321906	11.5071919011405	0.00143410854157244	0.0367739409211127	NR2F2	ENSBTAG00000018007
cg02218535	0.936562088615078	10.3862982776272	0.002335243875654	0.0452433666880856	GALNT5	ENSBTAG00000017376
cg02219962	0.013462652927924	13.972561910523	0.000511754630097223	0.0248462812495544	ZNF503	ENSBTAG00000014506
cg02258144	0.0174987975457708	15.1769532555954	0.000315249517579393	0.0202706759292786	NA	NA
cg02262082	0.953874528430796	11.9462513383094	0.00118881864797985	0.0341837908397468	TIA1	ENSBTAG00000019182
cg02273348	0.936019060505373	20.8754266366837	3.67453707370568e-05	0.00959593140849854	FANCL	ENSBTAG00000005870
cg02315120	0.875140711533086	10.4629696493659	0.00225771376351726	0.0445591129649199	DAB1	ENSBTAG00000013802
cg02320378	0.926692712440152	11.2099906901878	0.00163000643081449	0.0385690738860236	ZSWIM6	ENSBTAG00000021224
cg02360445	0.660778742439025	10.9618025884644	0.00181517710986865	0.040506476411169	SKIDA1	ENSBTAG00000044047
cg02371571	0.250468055075958	10.4607757527749	0.00225989408940893	0.0445591129649199	NA	NA
cg02399020	0.943418624878528	13.8129335403924	0.000546179256435329	0.0256092022724896	OLA1	ENSBTAG00000006970
cg02443198	0.943394703290641	12.1250677052239	0.00110195821928761	0.0329866452685427	KIAA1614	ENSBTAG00000006260
cg02459351	0.955163364996723	10.4851209133147	0.00223582338815597	0.0444086434361593	TSHZ3	ENSBTAG00000002687
cg02468520	0.940442575318465	12.3999927047592	0.000981199793900378	0.0315627069902707	CNTLN	ENSBTAG00000001847
cg02470096	0.0484624379627603	11.597524143111	0.00137960624356957	0.0364321947213313	NA	NA
cg02478218	0.967424280322171	11.7451822622867	0.00129516071960826	0.0355208790413561	SHOX2	ENSBTAG00000005230
cg02480322	0.925214170116399	10.7911107226354	0.001955307005528	0.0414935991386761	RANBP17	ENSBTAG00000024801
cg02494169	0.887349555576598	12.5429089525014	0.00092400228620086	0.0309329439567042	ZNF503	ENSBTAG00000014506
cg02499612	0.0272368710705631	11.7650223313467	0.00128423582921676	0.0352731086194402	LMX1B	ENSBTAG00000049695
cg02503114	0.944398504149721	12.1035697925881	0.00111203805588782	0.032989197407672	ATP6V1C1	ENSBTAG00000013513
cg02514296	0.914092695070987	9.87645292252643	0.00292778379305612	0.0494183751923592	PTPRD	ENSBTAG00000010178
cg02527701	0.960607004481399	10.9559267209444	0.0018198207358999	0.0405598475018548	STAM2	ENSBTAG00000001887
cg02540683	0.980513601712365	16.4770904411774	0.000189246258188779	0.0170455017532369	NA	NA
cg02550880	0.953590342085545	11.8274736849816	0.00125047584729613	0.0348426680217533	ZNF521	ENSBTAG00000007383
cg02570800	0.94018953665212	17.546262029444	0.000125545983968075	0.0147275750204794	YWHAB	ENSBTAG00000016846
cg02594577	0.0410116650663752	21.8898592922418	2.56186864636054e-05	0.00926310022051598	SLC35G2	ENSBTAG00000003833
cg02613931	0.0135036650647911	17.8787297279988	0.000110685938518743	0.0138315853070242	UBE2K	ENSBTAG00000020175
cg02620380	0.988956174068558	13.552574896681	0.000607645202600317	0.0264752696179174	ELAVL1	ENSBTAG00000000613
cg02632559	0.913354061797746	10.8519489114466	0.00190409730830122	0.0412109273263215	RCOR3	ENSBTAG00000007110
cg02658499	0.0732926680355955	12.0831270363141	0.0011217131708	0.033203503596099	NA	NA
cg02658515	0.52102829201395	10.4537192477731	0.00226692201564845	0.0446166981113281	NA	NA
cg02691325	0.222280710305719	11.7984018978229	0.00126607376421827	0.0350239226302631	TMEM151B	ENSBTAG00000050799
cg02696540	0.95399764466618	13.4266259079667	0.000639948415108553	0.0265803194684217	HLF	ENSBTAG00000006618
cg02725643	0.941855480921383	15.7699620536291	0.000249390822112371	0.0184847724334853	BMI1	ENSBTAG00000015584
cg02736176	0.974655115428508	9.81633123485628	0.00300746972061961	0.0499927206113136	EHBP1	ENSBTAG00000044173
cg02740381	0.821538875673069	20.8857399581792	3.66097471267336e-05	0.00959593140849854	LIN52	ENSBTAG00000030557
cg02742236	0.947668574179407	11.5989384876245	0.00137877044164747	0.0364321947213313	MEIS1	ENSBTAG00000008448
cg02764039	0.984351675230002	15.0862261728714	0.00032683561513105	0.0205015288714291	EMSY	ENSBTAG00000010826
cg02769235	0.974460575562263	12.0473889327045	0.00113884061571681	0.0334692064732014	NA	NA
cg02788988	0.949667041746585	11.3386795376651	0.00154193026695226	0.0377822697451504	RBFOX1	ENSBTAG00000007210
cg02791995	0.962147815677203	14.096927745524	0.000486516993188345	0.0245406715780636	DACH1	ENSBTAG00000043985
cg02828449	0.0234173258346846	18.6322265957595	8.34265680414308e-05	0.0122340324993929	NA	NA
cg02865068	0.0320353492484479	15.0933436256481	0.000325910746110281	0.0205015288714291	PAX6	ENSBTAG00000004561
cg02871478	0.959722502425702	22.8298929875505	1.84378302527582e-05	0.00896629472315287	TOP1	ENSBTAG00000007960
cg02874175	0.0316246133565392	14.7010328055606	0.000381235035025205	0.0218713908719265	NA	NA
cg02888146	0.0327784955219422	17.7192600697571	0.000117569130187283	0.014318668191476	AIG1	ENSBTAG00000003496
cg02894657	0.0129671441805689	11.1708199638721	0.00165785540401756	0.0388108626040133	JPH4	ENSBTAG00000007104
cg02925207	0.964572218950022	19.5217186199252	6.0040936662631e-05	0.0107187194964368	SORBS2	ENSBTAG00000016486
cg02928412	0.96911068795917	10.2435343679225	0.00248718598113688	0.0464807630201735	APC	ENSBTAG00000018852
cg02939905	0.953538366678266	10.0210164219374	0.00274516276097598	0.048317341610205	SP4	ENSBTAG00000014389
cg02960107	0.0202685860362861	12.4360872874269	0.000966411254488989	0.0315119145197152	ZEB2	ENSBTAG00000048810
cg02974259	0.881531923926123	15.1095441207204	0.000323815817143415	0.0205015288714291	AP1G1	ENSBTAG00000002769
cg02980058	0.957266494424622	13.0974885905021	0.000733180622883764	0.0279648166985462	RRP15	ENSBTAG00000009838
cg02985098	0.972194696683075	15.8286990459948	0.000243704337665421	0.0184847724334853	CHD8	ENSBTAG00000020422
cg02997164	0.985932180030201	19.1256831641248	6.94669047745696e-05	0.0116068307827792	BCL11A	ENSBTAG00000016534
cg03011459	0.305998960435281	11.1588866964751	0.00166643879167467	0.0388776478686968	NA	NA
cg03020858	0.915525323091307	11.3486575215727	0.00153531394233219	0.0377488743450189	NOVA1	ENSBTAG00000002170
cg03022335	0.0213169605763874	12.1032732930972	0.00111217775342402	0.032989197407672	PAX2	ENSBTAG00000021566
cg03030405	0.92809672947632	21.5268836457399	2.91275663603011e-05	0.00926310022051598	ANK3	ENSBTAG00000019052
cg03045079	0.0989152782263783	10.8815761076311	0.00187967266934698	0.0409932045046049	PNN	ENSBTAG00000026995
cg03061372	0.0297283362553626	11.7293464176399	0.00130395088392394	0.0355583782369094	ACIN1	ENSBTAG00000011571
cg03068133	0.826004390906965	14.0575650115668	0.000494360410409374	0.0245406715780636	WWOX	ENSBTAG00000015894
cg03083106	0.959676702204423	13.1145287725325	0.000728019363669164	0.0279648166985462	GPAT3	ENSBTAG00000017592
cg03086663	0.0242804458819788	9.95486343560891	0.00282719196447276	0.0488634775175047	NA	NA
cg03116664	0.98378118866816	13.086519453879	0.000736523373100301	0.0279648166985462	ZRANB2	ENSBTAG00000002627
cg03151903	0.904609220696178	16.4361140421676	0.000192277612120822	0.0171132653179936	HAT1	ENSBTAG00000010118
cg03160871	0.950250998389067	19.5374489312719	5.96954180922684e-05	0.0107187194964368	ARHGAP5	ENSBTAG00000027024
cg03198547	0.973772630274368	17.3928973826145	0.000133092070824029	0.0152461100635011	ZFHX4	ENSBTAG00000033268
cg03206445	0.748551576136889	22.4243930989749	2.12354832429643e-05	0.00896629472315287	NA	NA
cg03242400	0.00608538048044529	12.1428271796501	0.00109370376009085	0.0329858840166706	PAX5	ENSBTAG00000012498
cg03249306	0.0439504199510249	16.3349386272734	0.000199982488085285	0.0171720994173055	IPO5	ENSBTAG00000039374
cg03262217	0.89409909821966	11.2110920375196	0.00162923057205447	0.0385690738860236	POLA1	ENSBTAG00000008170
cg03298890	0.896356786270905	15.5072338416015	0.000276583419450488	0.0192544169737481	TMCC1	ENSBTAG00000006614
cg03299228	0.77441276039461	10.4392874832615	0.00228136720622026	0.0446832025036332	DPP10	ENSBTAG00000005235
cg03302758	0.0455738965440302	10.9040604567424	0.00186135706729323	0.0409031371677479	BCL6	ENSBTAG00000001511
cg03308445	0.00793720686087054	14.2667113502541	0.000454153669521148	0.023658886203168	SMARCC2	ENSBTAG00000014697
cg03346007	0.132039684128667	11.4982792729631	0.00143960755322811	0.0367739409211127	NA	NA
cg03346667	0.0665926606942441	10.3803973686725	0.00234132612429201	0.0452860482127588	NA	NA
cg03347957	0.908801566088125	12.2999206895153	0.00102345923296532	0.0320930030252736	EMSY	ENSBTAG00000010826
cg03454461	0.952157417227991	12.1084799938676	0.00110972726733042	0.032989197407672	ZFP64	ENSBTAG00000001512
cg03460032	0.957946982491089	16.1113515809688	0.000218180553779657	0.0174683601901067	RB1	ENSBTAG00000006640
cg03487446	0.97104164851719	10.9147286517982	0.0018527327069024	0.0408685919950127	SNX24	ENSBTAG00000031069
cg03547095	0.954784489214209	16.0048683023166	0.000227450207599156	0.017837672757609	NA	NA
cg03603326	0.00524153266013259	12.6877762064035	0.000869590689372385	0.0301860208307577	SPRED2	ENSBTAG00000019456
cg03619800	0.955068550405331	10.4478400278272	0.00227279502663747	0.0446769861310177	TPRG1	ENSBTAG00000032538
cg03627197	0.945715319290349	12.4219328282032	0.000972182430820277	0.0315627069902707	VTI1A	ENSBTAG00000050055
cg03658879	0.996157402113497	11.0644967265363	0.00173600399910121	0.0396320296567228	RNF220	ENSBTAG00000012355
cg03700961	0.919561182059657	25.122943845436	8.43536810023753e-06	0.00865899184561672	ZDHHC17	ENSBTAG00000021756
cg03706561	0.959346874325122	17.5628776448949	0.00012475579356339	0.0147275750204794	HARS1	ENSBTAG00000018847
cg03729250	0.95210681103481	16.5379230975736	0.000184838066548617	0.0170277845338696	MSANTD2	ENSBTAG00000011248
cg03738778	0.949957728780986	10.8136470022694	0.00193617016432319	0.0414370504281835	POU3F3	ENSBTAG00000050523
cg03749109	0.966535420266665	15.4896883677851	0.000278506825496342	0.0192889714119145	BCL11A	ENSBTAG00000016534
cg03750331	0.929404125083671	11.5778129756483	0.00139131017197235	0.0364705562946246	ZFPM2	ENSBTAG00000001649
cg03756336	0.909969846463437	14.4543698330229	0.00042099754503935	0.0227995196024683	DNAJC19	ENSBTAG00000023513
cg03761512	0.913737317983239	15.0650167575082	0.000329608016147743	0.0205015288714291	MEIS2	ENSBTAG00000003172
cg03766252	0.043099047968051	16.45390838569	0.000190955014308297	0.0170980805084505	CREBZF	ENSBTAG00000000455
cg03779702	0.924153209832286	14.0458339909448	0.000496723532901581	0.0245692117782924	FAM214A	ENSBTAG00000024958
cg03781852	0.940235975803831	12.6211107143793	0.000894199088609846	0.0304879322937895	PEX2	ENSBTAG00000003885
cg03798232	0.010145127185136	15.1011596228996	0.000324898268794294	0.0205015288714291	SPRY2	ENSBTAG00000001774
cg03802948	0.943739083494374	10.9953322550931	0.00178891684873653	0.0402633919829253	DMBX1	ENSBTAG00000009625
cg03816209	0.994082616317973	13.0808879413667	0.000738245747641863	0.0279752991011402	DNAJB5	ENSBTAG00000018318
cg03822661	0.941240738428042	13.9338715092154	0.000519883623377593	0.0249963659419588	NASP	ENSBTAG00000015346
cg03829928	0.0360091551705861	13.9846250141194	0.000509247514752663	0.0247663930130729	NR4A2	ENSBTAG00000003650
cg03907471	0.945777636425968	11.3003378998402	0.00156763504484245	0.0379590703596114	OGA	ENSBTAG00000016336
cg03921247	0.921782930940961	18.260052101183	9.58839865605296e-05	0.0131862443512064	RANBP9	ENSBTAG00000021556
cg03962396	0.00627585661029875	14.060223486997	0.000493826524094053	0.0245406715780636	NAA25	ENSBTAG00000006666
cg03992638	0.327643338069558	10.113657024632	0.00263448615089211	0.0475038627936441	NA	NA
cg04007179	0.956227374617912	17.1965157755271	0.000143455095810624	0.0155870766956704	YWHAB	ENSBTAG00000016846
cg04015779	0.941704708531188	11.5513576869576	0.00140718312562838	0.0365693140959204	DNAJC19	ENSBTAG00000023513
cg04023117	0.962911030112273	10.5303717939891	0.00219179812623366	0.0439340940344106	LNPK	ENSBTAG00000018061
cg04028233	0.037020699553225	16.1353752954269	0.000216144535905331	0.0174019280243841	NA	NA
cg04036118	0.911330694483954	16.4698971237678	0.000189774757425249	0.0170455017532369	SERPINC1	ENSBTAG00000004362
cg04050203	0.934836076066286	15.3466491733108	0.000294720753148104	0.0197297806738491	HTR2C	NA
cg04060562	0.772310488927053	11.2861166852016	0.00157728355416422	0.038064401382375	PLEKHA1	ENSBTAG00000004636
cg04080945	0.935686676988561	13.7249266136912	0.000566190730732943	0.0258381043827082	DACH1	ENSBTAG00000043985
cg04091748	0.0164932467799423	13.9053035101846	0.000525972838663277	0.0250398968342372	SCOC	ENSBTAG00000022109
cg04122028	0.96512854193838	10.5964861803985	0.00212911065525596	0.0432171678724727	RALGAPA1	ENSBTAG00000001282
cg04141390	0.990511406545968	11.6613373585251	0.00134242153196568	0.0361953706120029	INSC	ENSBTAG00000032782
cg04158630	0.963110562560908	11.3761690267155	0.00151722568203325	0.0375935656368888	SEMA3A	ENSBTAG00000018133
cg04192711	0.927370285906979	10.0572721432747	0.00270127508321932	0.0480748135979521	TENM3	ENSBTAG00000021133
cg04201608	0.920763535331144	11.7638123715784	0.00128489930548256	0.0352731086194402	FIGN	ENSBTAG00000008704
cg04207618	0.99036836206646	12.948150439295	0.000780093191130739	0.0286722026333076	TJP1	ENSBTAG00000015398
cg04260531	0.910392057440581	13.4410018391181	0.000636171767539419	0.0265000457731368	CDH6	ENSBTAG00000012992
cg04291211	0.0311725068081063	12.9787371673859	0.000770234064004266	0.0284553838006235	NA	NA
cg04296683	0.872142107993042	12.7367522859736	0.00085196634823014	0.029935771851982	LRCH2	ENSBTAG00000050382
cg04304770	0.0783717414895491	15.2220757897551	0.000309648500745986	0.020090307238252	TBX2	ENSBTAG00000014278
cg04307172	0.0324203729682565	9.91060297761616	0.00288351639671958	0.0491479987972259	NR1D1	ENSBTAG00000012178
cg04309649	0.901166598111966	12.3724595013021	0.000992640545594881	0.0317161658421455	DNAJC11	ENSBTAG00000011217
cg04326942	0.977888791552997	10.1422724746023	0.00260125935261699	0.0472605203020505	NA	NA
cg04327611	0.0332926837566643	10.180782279894	0.00255724010342821	0.0470255465259213	ITGA1	ENSBTAG00000016525
cg04343139	0.948047175197268	12.4356305004083	0.000966596935809518	0.0315119145197152	TNPO1	ENSBTAG00000007979
cg04347491	0.917675329142342	9.87831646267756	0.0029253497451827	0.0494183751923592	PBX3	ENSBTAG00000013314
cg04424997	0.942051805879263	10.8221546128974	0.00192899728424865	0.0413889298890892	LRP1B	NA
cg04477010	0.990500470369555	11.4521564386501	0.00146842185528121	0.0370811044121338	NSD3	ENSBTAG00000001529
cg04503340	0.894843823090016	9.83479339591959	0.00298275895041551	0.0498437872580604	AP3B1	ENSBTAG00000005016
cg04541946	0.954100866253988	13.7740305667754	0.000554932011573992	0.0256547332826702	ESRRG	ENSBTAG00000010392
cg04549703	0.990018971314119	16.5520613041286	0.00018382905552758	0.0170234082695751	SPEN	ENSBTAG00000018729
cg04561751	0.953117692037382	12.4683704247435	0.000953382893645876	0.0314245243689772	CDK8	ENSBTAG00000016737
cg04598984	0.99474859435056	11.7303792974911	0.00130337564272033	0.0355583782369094	BRPF1	ENSBTAG00000007776
cg04605537	0.0748606129915546	11.7222707402859	0.00130789873015918	0.0356101145704095	UBE2D3	ENSBTAG00000048761
cg04630382	0.974239962672444	12.4408829869243	0.00096446409292029	0.0315119145197152	VRK2	ENSBTAG00000033801
cg04634493	0.073031252912383	27.9236555689892	3.36646497804022e-06	0.00729363239577044	ZMIZ1	ENSBTAG00000019313
cg04647605	0.909678018140447	25.4942949126309	7.45138028716471e-06	0.00860848223481284	MAPKAP1	ENSBTAG00000010271
cg04661614	0.968062275823471	15.8441315496688	0.000242232951937131	0.0184847724334853	MED1	ENSBTAG00000013236
cg04678825	0.94413633577996	15.274923287932	0.00030322109224895	0.0198525459823597	MKI67	ENSBTAG00000002444
cg04690272	0.928265011938901	15.5460637629939	0.000272376105477869	0.0191880201497134	LRP8	ENSBTAG00000000736
cg04691296	0.932718179228042	19.9383229749989	5.15578898626174e-05	0.0101795000037137	APPBP2	ENSBTAG00000004489
cg04691333	0.948426436864304	13.5616296234716	0.000605389859774159	0.026444208439493	CAMKMT	ENSBTAG00000032519
cg04691460	0.868185710959487	10.5919746021828	0.00213332768965773	0.0432416903532302	FAF1	ENSBTAG00000014482
cg04750593	0.0197109124268782	14.9124656178466	0.00035029046954335	0.0209317032053406	METAP1	ENSBTAG00000016004
cg04770352	0.92855165175484	12.9026000836381	0.000795022213050533	0.0288627324844981	CYP7B1	ENSBTAG00000001299
cg04774357	0.932747190818419	10.1428985679801	0.00260053732774856	0.0472605203020505	UBR5	ENSBTAG00000021209
cg04824466	0.95211451246707	14.6740593156131	0.00038538442176561	0.0219778366900601	ARHGAP35	ENSBTAG00000015543
cg04839060	0.926750497277236	14.9742602150225	0.000341753036720505	0.0206992527013999	ARHGAP15	ENSBTAG00000032289
cg04861677	0.952293908253764	10.8392966707629	0.00191462952201277	0.0412760896137122	MVB12B	ENSBTAG00000050426
cg04884244	0.932359056190146	22.7793858415587	1.87641851251702e-05	0.00896629472315287	ASH1L	ENSBTAG00000003954
cg04891054	0.954696896779629	14.9132749192881	0.000350177222809702	0.0209317032053406	TMEM260	ENSBTAG00000030881
cg04914580	0.949457232464272	13.0050784046827	0.000761848373077415	0.0283643324621597	SLITRK3	ENSBTAG00000017180
cg04921727	0.992146969215408	11.2004274229436	0.00163675978630259	0.0386319642431058	CABIN1	ENSBTAG00000024708
cg04960243	0.0247056407449211	13.20275664544	0.000701900182018808	0.0274959438058518	SRF	ENSBTAG00000012777
cg05014952	0.017484585892765	18.4928818537061	8.78794416548796e-05	0.012565763652356	NFKBIA	ENSBTAG00000016683
cg05035746	0.971598589688377	19.9863057047029	5.06648074270569e-05	0.0101795000037137	TCF7L2	ENSBTAG00000021574
cg05053064	0.96670125126166	10.9267489227475	0.00184306573595313	0.0407491727039631	RIMS2	ENSBTAG00000003827
cg05071129	0.963656310422229	13.8298518427866	0.000542418175565917	0.0255998997157722	FBXW4	ENSBTAG00000003579
cg05081037	0.926070538755416	11.5547053497351	0.00140516406218673	0.0365498903972741	ZEB2	ENSBTAG00000048810
cg05081470	0.00690201864024932	13.2032977381413	0.000701743069083062	0.0274959438058518	MYCL	ENSBTAG00000054059
cg05094213	0.256928014517573	14.9237869832826	0.00034870974033677	0.0209242494135617	NA	NA
cg05098125	0.950250486572834	15.7814521965426	0.000248267578666474	0.0184847724334853	DNAJC24	ENSBTAG00000050888
cg05127380	0.0501475737101356	13.3862620391435	0.00065067872364908	0.0267587694015151	STIP1	ENSBTAG00000015663
cg05149197	0.983288322355023	11.6476950015055	0.00135028146242446	0.0362078073073202	TENM2	ENSBTAG00000025071
cg05190315	0.0176780002020648	10.058719610244	0.00269953836598901	0.0480748135979521	NA	NA
cg05191910	0.876795493401469	12.6452039025809	0.000885222065129813	0.0303801600521783	NBEA	ENSBTAG00000022991
cg05194315	0.366086008138664	11.8025217264168	0.00126385095103069	0.0350181562809482	FOXL2	ENSBTAG00000031277
cg05223134	0.953678228061917	11.4695501410967	0.00145748480839774	0.0369859789355709	DGKB	ENSBTAG00000021905
cg05223397	0.954039562199335	13.3054224714653	0.000672741559164766	0.0270337032752731	ESRRG	ENSBTAG00000010392
cg05238736	0.968720541898873	23.9794455299391	1.24145127183387e-05	0.00892804364001261	MAST4	ENSBTAG00000025964
cg05247265	0.974840404149444	10.8654550186363	0.00189292165658276	0.0411402915881442	RAB2A	ENSBTAG00000000948
cg05272248	0.00592356648207788	21.2443161000414	3.22058090076707e-05	0.00926310022051598	SCOC	ENSBTAG00000022109
cg05297127	0.679485574845203	28.053738222745	3.22882752552975e-06	0.00729363239577044	ING4	ENSBTAG00000017064
cg05319110	0.991201465638501	10.8047689371614	0.00194368536269515	0.0414935991386761	MVB12B	ENSBTAG00000050426
cg05336737	0.0561386856662517	13.0883852372115	0.000735953662977265	0.0279648166985462	CXXC4	NA
cg05350610	0.947220496962915	29.4006129283124	2.10535518867521e-06	0.00714515804806183	TFAP2A	ENSBTAG00000001250
cg05358536	0.0329081001551138	10.0407220292903	0.00272121647203461	0.048179146938489	NA	NA
cg05362744	0.470140998955891	11.0893332135407	0.001717407950748	0.0394582193263305	HNRNPH3	ENSBTAG00000014316
cg05373603	0.0514681284914051	12.1828408408672	0.00107534322679232	0.0327066917974908	ZNF827	ENSBTAG00000012738
cg05387692	0.0985236812038048	10.1899020835467	0.00254693112063774	0.0469691960260895	COMTD1	ENSBTAG00000012977
cg05392302	0.954235987588063	13.1899797610297	0.000705620870962121	0.0274959438058518	VEZT	NA
cg05400092	0.933495219430712	13.1390837945559	0.000720649014500858	0.0278401893393918	TSHZ1	ENSBTAG00000000422
cg05401971	0.881152069406454	12.0792394234593	0.00112356309585032	0.033219476842	KDM2A	ENSBTAG00000044032
cg05428833	0.991502182851946	10.7005588427248	0.00203423314403452	0.0423362013329728	RARA	ENSBTAG00000012500
cg05443339	0.895300524980991	11.1922268716274	0.00164257429735976	0.0386848875691543	FIGN	ENSBTAG00000008704
cg05456580	0.951752294457824	18.8695188860602	7.63792889356865e-05	0.0116924571354691	HECTD1	ENSBTAG00000032477
cg05456909	0.942848153059762	9.96465398131919	0.00281489041504716	0.048768166634312	DNAJC19	ENSBTAG00000023513
cg05457273	0.0317202305614275	14.9345483598003	0.000347214137958353	0.0209218625495968	NA	NA
cg05484808	0.754304025962707	15.162024736545	0.000317125902586353	0.0203458119128475	PHC2	ENSBTAG00000004603
cg05528944	0.954920202683539	12.0068832836245	0.00115858610952015	0.0337390218667595	KMT2A	ENSBTAG00000018093
cg05549807	0.0299250889635625	10.4235691119468	0.00229721070786226	0.0447944977475453	NA	NA
cg05562961	0.971456197504291	11.9190262431765	0.00120266276251219	0.0344002810352135	RNF220	ENSBTAG00000012355
cg05598763	0.932508814488094	22.4544309520708	2.1013751896846e-05	0.00896629472315287	STRBP	ENSBTAG00000021921
cg05605496	0.867601549806084	9.99309441958123	0.00277947517705485	0.0484913071855628	VPS54	ENSBTAG00000000115
cg05606581	0.00585553692100042	10.5719305255313	0.00215216992525622	0.0435621731450264	VPS25	ENSBTAG00000019906
cg05607152	0.957955297163205	16.6731010414196	0.000175423502793211	0.0166956049014847	C25H16orf82	ENSBTAG00000020051
cg05612368	0.960322936683343	15.3962943819239	0.000288983909271244	0.0194366656716452	ZFPM2	ENSBTAG00000001649
cg05622324	0.0388220743139475	13.57112357003	0.0006030345590329	0.0263814192132258	NA	NA
cg05647280	0.947486870445033	11.6543113568025	0.00134646347133361	0.0362078073073202	USP9X	ENSBTAG00000006242
cg05664157	0.0757169626906844	10.982805432421	0.00179868063866003	0.0402633919829253	PRPF38B	ENSBTAG00000047874
cg05709691	0.989831166598436	10.848091170275	0.0019073021549688	0.0412182151220794	DPF3	ENSBTAG00000025458
cg05740609	0.0785406735811763	13.5159161605974	0.000616866736065127	0.0264942842161152	SIX3	ENSBTAG00000027017
cg05746092	0.524209448355316	15.8858349158537	0.000238303239739502	0.0184123121826049	ANK3	ENSBTAG00000019052
cg05767211	0.0114630826613525	12.3233030538923	0.00101341658079619	0.032056371157049	TCF4	ENSBTAG00000016462
cg05777973	0.951755597921586	12.1976875884116	0.0010686134313987	0.0326276588777306	MAPKAP1	ENSBTAG00000010271
cg05787344	0.0399465013998888	15.0983072624735	0.000325267377996933	0.0205015288714291	NA	NA
cg05801062	0.788325111784396	11.0932752196052	0.00171447576904248	0.0394539269566444	RBM26	ENSBTAG00000017573
cg05839622	0.915169763722511	14.0729250948318	0.00049128407783913	0.0245406715780636	KMT2A	ENSBTAG00000018093
cg05844937	0.12073432280768	14.6289170454825	0.00039243515133261	0.0220858305508225	NA	NA
cg05867048	0.909916686614833	28.8741535961175	2.48593927991607e-06	0.00714515804806183	CUX2	ENSBTAG00000008571
cg05897263	0.0138545692871561	12.7821829696209	0.000835953446601574	0.0296632271100141	IGF2BP3	ENSBTAG00000019406
cg05925239	0.0152255540896308	19.0959690231203	7.02339741159875e-05	0.0116068307827792	DNTTIP2	ENSBTAG00000047679
cg05927124	0.952750283576296	10.053405386882	0.00270592032641495	0.0480979213817198	XPO1	ENSBTAG00000013254
cg05934778	0.940807698317417	11.4665739590652	0.00145935011202869	0.0369885889682661	TRIM39	NA
cg05937313	0.0253178948156853	12.8549538554512	0.000810959968571612	0.0292090779926147	NA	NA
cg05938033	0.975750493517388	16.3881876063155	0.000195887831447919	0.0171132653179936	CKAP5	ENSBTAG00000004448
cg05944164	0.855871826842807	10.0071968675745	0.00276208892365489	0.048407776110827	THRA	ENSBTAG00000010745
cg05998283	0.0269512200258204	10.9052146294939	0.00186042197568085	0.0409031371677479	TRPS1	ENSBTAG00000017694
cg06004041	0.0267949224368888	21.8420146666247	2.60546955607999e-05	0.00926310022051598	NA	NA
cg06017546	0.760727251664872	16.0735987830847	0.000221420855119418	0.0176292016242491	PAFAH1B1	ENSBTAG00000016806
cg06035436	0.942094947213503	18.2439468466081	9.64652003666546e-05	0.0132030023022884	RDH14	ENSBTAG00000023928
cg06043323	0.913440676434026	17.2499429377934	0.000140554610753407	0.0155379268254015	INHBA	ENSBTAG00000048508
cg06053079	0.965340516332292	11.4687910560997	0.00145796032158223	0.0369859789355709	IRX3	ENSBTAG00000012083
cg06065065	0.921402595388382	15.5042108625929	0.000276913814369013	0.0192544169737481	SALL3	ENSBTAG00000050200
cg06071744	0.952262407214933	22.2574181594834	2.25134909639198e-05	0.00896629472315287	NR2F1	ENSBTAG00000017599
cg06078629	0.964665085674358	10.7776335367817	0.00196684642759374	0.0414935991386761	TCF7L2	ENSBTAG00000021574
cg06081084	0.948162970431486	10.9117531515522	0.00185513391171263	0.0408901775211101	C2CD5	ENSBTAG00000001673
cg06093379	0.0299407628939204	10.6112893878357	0.00211533551540241	0.0431040611957919	WNT3	ENSBTAG00000016012
cg06094003	0.945612898012053	18.6959133474667	8.14707192542725e-05	0.012196118763171	SIX3	ENSBTAG00000027017
cg06100715	0.942572026151868	11.376760103134	0.00151683953291758	0.0375935656368888	ZNF503	ENSBTAG00000014506
cg06154686	0.0204781934833676	16.2463695735577	0.000206993142328957	0.0172495468686185	HMX3	ENSBTAG00000001006
cg06173215	0.0298171183028869	18.8030646057954	7.82876913744342e-05	0.0118429857967346	NA	NA
cg06186330	0.988925786307986	11.8896477351505	0.00121779240743911	0.0346044449055961	SKAP1	ENSBTAG00000000641
cg06206751	0.911560360547737	10.1209474752298	0.00262597855626917	0.0474397420276178	HGF	ENSBTAG00000017664
cg06207569	0.982868036328649	11.4603209904023	0.00146327731509941	0.0369902697345185	VRK2	ENSBTAG00000033801
cg06219485	0.0394689940607747	10.1053202267876	0.00264425044086751	0.0476201787711822	SIK2	ENSBTAG00000020272
cg06219503	0.94056832934379	13.3721094489065	0.000654485665250011	0.0267587694015151	MED13L	ENSBTAG00000001888
cg06271247	0.864248763896364	9.89587846221433	0.00290251593823011	0.0492893530148655	OLFM4	ENSBTAG00000022779
cg06277783	0.947242938545836	10.5302200249039	0.00219194424717027	0.0439340940344106	IQCH	ENSBTAG00000013638
cg06282831	0.0143823325009668	11.1999598164639	0.00163709075394252	0.0386319642431058	NEUROD2	ENSBTAG00000004119
cg06287583	0.993429562309679	12.1214589358329	0.00110364354424716	0.0329866452685427	RBM14	ENSBTAG00000001225
cg06299803	0.877057432376583	11.4048336800563	0.00149861779527303	0.0374318896970139	NKTR	ENSBTAG00000002795
cg06313543	0.885702199976767	15.3991256928066	0.000288660283991109	0.0194366656716452	FOXP1	ENSBTAG00000016533
cg06329971	0.518513027310783	10.3874347321826	0.00233407441201699	0.0452433666880856	NA	NA
cg06330726	0.94933068244986	10.3240063853076	0.00240029998201663	0.0457053984403634	SF1	ENSBTAG00000001035
cg06332339	0.99304419560335	10.6269763140275	0.00210084052911808	0.0430265063360067	NPTN	ENSBTAG00000008218
cg06337299	0.954526436295886	11.838912836125	0.00124439395441919	0.0348426680217533	RALGAPA2	ENSBTAG00000014178
cg06363348	0.290874287593046	14.0403402335741	0.000497834283281423	0.0245692117782924	NA	NA
cg06367756	0.962092151666497	10.9874752886777	0.0017950342608065	0.0402633919829253	HDAC8	ENSBTAG00000046092
cg06368141	0.0188313326269524	12.7891240109786	0.000833534949287902	0.0296339758651081	HOXC9	ENSBTAG00000005606
cg06370004	0.00873192507195997	10.1581125840346	0.00258305703372728	0.0471683397983141	UNK	ENSBTAG00000016287
cg06384413	0.0528244193524214	15.996277124849	0.000228215883862877	0.017837672757609	HOXB5	ENSBTAG00000045835
cg06398214	0.953112317832617	13.0670976743596	0.000742481344190566	0.0280428540819597	PPP2R2A	ENSBTAG00000018317
cg06406458	0.993788430975519	16.3365181676936	0.000199859744136015	0.0171720994173055	DOCK1	ENSBTAG00000031890
cg06414961	0.942101928062515	15.0181839023613	0.000335817578383555	0.0205552161049824	DENND1A	ENSBTAG00000003610
cg06431228	0.0164369244220447	10.6207077864936	0.00210662015264086	0.04304894315223	NA	NA
cg06433674	0.0831306258243467	10.2315961736768	0.00250035571206884	0.0465452990365407	TFAP2C	ENSBTAG00000002065
cg06439928	0.714937531975384	11.5714049350357	0.00139513756290217	0.0364705562946246	GRIA3	ENSBTAG00000011833
cg06448663	0.906621498080373	14.4709206893105	0.000418197863372703	0.0227995196024683	HECW2	ENSBTAG00000020696
cg06460404	0.967816126025167	12.7995118931502	0.000829929188107456	0.0296339758651081	FAM204A	ENSBTAG00000005057
cg06483441	0.961125583577529	12.4185171271358	0.000973580531276248	0.0315627069902707	NA	NA
cg06499652	0.0343692855328859	20.3198487058151	4.48875997092379e-05	0.0101795000037137	ARNTL	ENSBTAG00000013029
cg06532919	0.863875080587997	11.4981144035501	0.00143970948508316	0.0367739409211127	KATNAL2	ENSBTAG00000019331
cg06561225	0.955557454455318	10.9175522473177	0.00185045711666163	0.0408497463145114	HELZ	ENSBTAG00000004746
cg06573397	0.858346308408453	10.6884674656126	0.00204502362092711	0.0423904709104422	NFASC	ENSBTAG00000045895
cg06581136	0.889307106188201	21.4006024647117	3.04633354203164e-05	0.00926310022051598	FXYD2	ENSBTAG00000009828
cg06600309	0.939509953613584	10.1119768129882	0.00263645099570556	0.0475094867879568	MED23	ENSBTAG00000012418
cg06622021	0.942501758655485	10.2460650351172	0.00248440366467637	0.0464807630201735	RAB11FIP2	ENSBTAG00000007460
cg06628177	0.962343948848606	12.913619374573	0.000791383337353346	0.0288627324844981	KIF2A	ENSBTAG00000015022
cg06639375	0.0336098942466082	22.8426410006294	1.83564006051566e-05	0.00896629472315287	CREBRF	ENSBTAG00000002020
cg06647284	0.913615838300326	10.3650305098866	0.00235724376523679	0.0454410308853436	CALU	ENSBTAG00000016481
cg06648649	0.93610836032118	20.4065213404835	4.35022837899225e-05	0.0101795000037137	PAXBP1	ENSBTAG00000003064
cg06649032	0.938678861054342	16.7766490719753	0.000168552545548237	0.016311736210456	AP3B1	ENSBTAG00000005016
cg06656383	0.873391505289478	11.9039696069933	0.00121039191488964	0.0344791198350217	MAP2K5	ENSBTAG00000000218
cg06663166	0.033733212531572	14.5688485276222	0.000402027827757977	0.0223073344498809	NA	NA
cg06665099	0.0111109952443283	22.3810838289854	2.15594997009412e-05	0.00896629472315287	ARF6	ENSBTAG00000045980
cg06691214	0.0229333981326285	15.3923932285108	0.00028943044373511	0.0194366656716452	CREB1	ENSBTAG00000005474
cg06699148	0.993362403298355	10.5611620701287	0.00216236509043815	0.0436515085252884	SON	ENSBTAG00000008482
cg06710458	0.904338754248844	18.8831549381718	7.59937566149518e-05	0.0116924571354691	PKHD1	ENSBTAG00000011237
cg06721025	0.936093440777534	14.2318755091432	0.000460604591447312	0.023768095877938	ARHGAP15	ENSBTAG00000032289
cg06750538	0.0306973494291382	12.6088257543097	0.000898813217032463	0.0305723518933072	NA	NA
cg06753411	0.953724092360855	15.6288424260949	0.000263629403650333	0.0188490348408803	DPP4	ENSBTAG00000048246
cg06763486	0.957158842009676	17.4079273218208	0.000132331966509863	0.0152461100635011	PLCL1	ENSBTAG00000007635
cg06777598	0.0250602002223785	10.233609267929	0.00249812980147841	0.0465340012645393	CTIF	ENSBTAG00000018901
cg06789667	0.0117487889877026	12.1950201015185	0.00106981928776794	0.0326276588777306	SYNGAP1	ENSBTAG00000020975
cg06795397	0.0349431936289249	10.0398895057017	0.00272222368294114	0.048179146938489	NA	NA
cg06829904	0.945514175261268	10.134677039677	0.0026100354466013	0.0473302967376268	PJA1	ENSBTAG00000021026
cg06864501	0.780538671880044	14.2626592373084	0.000454899141829938	0.023658886203168	GPAT3	ENSBTAG00000017592
cg06894182	0.949188972963762	12.4446522189975	0.000962936596347237	0.0315119145197152	POU4F3	ENSBTAG00000018817
cg06939405	0.930439320582426	10.6465229736985	0.00208292547661034	0.0427628871737994	FANCL	ENSBTAG00000005870
cg06949081	0.0402119667863152	13.5188599847374	0.000616120813577064	0.0264942842161152	CDKN2C	ENSBTAG00000011059
cg06954407	0.934616794589561	10.5513805926918	0.00217166996444089	0.0436940338285233	TP53BP1	ENSBTAG00000021304
cg06954658	0.367467576404333	11.0860301330106	0.00171986894882134	0.039483200551438	SALL3	ENSBTAG00000050200
cg06978406	0.510076095225958	13.0529966011466	0.000746838824839907	0.0281165085049329	NA	NA
cg07003579	0.0226055801992823	10.5613758414873	0.00216216220514139	0.0436515085252884	PRDM10	ENSBTAG00000019001
cg07010334	0.909647837890212	16.1738694659135	0.000212923581307572	0.0173091804634755	USP34	ENSBTAG00000006027
cg07010768	0.894007093788636	16.2422070991668	0.000207328896871632	0.0172495468686185	VTI1A	ENSBTAG00000050055
cg07060363	0.0199637884717371	11.2497056214545	0.00160227315608889	0.0381865630635855	NFATC2	ENSBTAG00000018270
cg07170425	0.798097272096006	12.9525138094975	0.000778678656267001	0.0286568572241857	PABPC4	ENSBTAG00000017125
cg07186014	0.0125129520033675	11.2587066909091	0.00159605699644678	0.0381865630635855	YWHAE	ENSBTAG00000005664
cg07189297	0.927447411321005	14.3053445980307	0.000447110342973783	0.0234935536385244	ZNF644	ENSBTAG00000011200
cg07219649	0.0302839999892489	11.1271670755586	0.00168948254506325	0.0392242264538313	NA	NA
cg07221146	0.030136392951358	12.1086003004368	0.00110967071333725	0.032989197407672	ZNF536	ENSBTAG00000007262
cg07227189	0.935764226668475	15.0546988636572	0.000330965638376755	0.0205015288714291	ANKRD17	ENSBTAG00000004912
cg07256954	0.715989691558752	11.5294882090279	0.00142044856814333	0.0366830443970933	DIAPH3	ENSBTAG00000012443
cg07265990	0.92924841012811	19.9839944220648	5.07074528533747e-05	0.0101795000037137	MIER1	ENSBTAG00000005443
cg07288292	0.838980614916996	9.95884803611615	0.00282217859026563	0.0488634775175047	EXOC5	ENSBTAG00000013042
cg07323054	0.945859933548505	19.7897771166954	5.44287260387682e-05	0.0102921451970097	NLGN3	ENSBTAG00000007708
cg07343679	0.907092800443043	12.1443570799814	0.00109299572485316	0.0329858840166706	TMEM182	ENSBTAG00000038462
cg07355869	0.974720699911477	10.463441614698	0.00225724500762528	0.0445591129649199	CELF2	NA
cg07382554	0.133293604405049	12.3545683284393	0.00100014993111637	0.0318024413288791	NA	NA
cg07394963	0.91966005621914	10.9638940454438	0.00181352727162722	0.0405040661769423	CBLL1	ENSBTAG00000018348
cg07443558	0.915465877015456	11.3028537061748	0.00156593465501155	0.0379590703596114	LMO4	ENSBTAG00000000305
cg07445572	0.0870107923369398	13.5961567951966	0.000596870246125011	0.0263543398325382	ACVR2A	ENSBTAG00000018114
cg07491547	0.944981785767162	12.6334266694668	0.000889598314707003	0.0304417561664728	ZNF106	ENSBTAG00000004079
cg07504030	0.893037490717871	12.7307884879071	0.000854092226281962	0.0299738265838983	SMAD5	ENSBTAG00000055062
cg07549765	0.943765385466366	24.4097044929807	1.07258670061526e-05	0.00878027571901971	EHBP1	ENSBTAG00000044173
cg07570570	0.0296789236646018	10.2152894014279	0.00251846368302629	0.046700907233781	PRIMA1	ENSBTAG00000015880
cg07584850	0.0853066244376906	13.385753950569	0.000650814992244052	0.0267587694015151	DMBX1	ENSBTAG00000009625
cg07598624	0.962513164950144	11.5401981267212	0.00141393584235883	0.0366199807771359	LRBA	ENSBTAG00000018546
cg07619251	0.940483692834044	11.3861454710236	0.00151072193940892	0.0375935656368888	TAF3	ENSBTAG00000002836
cg07622716	0.975350277887089	19.0947585860131	7.02654089295801e-05	0.0116068307827792	CNKSR2	ENSBTAG00000044202
cg07634351	0.907145551923095	9.98722969339604	0.00278673949916283	0.0485143953604047	XYLT1	ENSBTAG00000005523
cg07664972.1	0.99427674012025	16.70450265095	0.000173309346390052	0.0166043566331599	NA	NA
cg07674948	0.498580823047229	10.0354505434924	0.00272760071267862	0.0482242630911813	NA	NA
cg07698120	0.916711868057087	16.426282640823	0.000193012465741968	0.0171132653179936	SELENOF	ENSBTAG00000052268
cg07700991	0.958357977716085	16.6439291601115	0.000177411773999408	0.0168291093797915	BMP8A	ENSBTAG00000050691
cg07714894	0.953993802047927	17.9240019755101	0.000108809796392616	0.0137168526601462	RSRC1	ENSBTAG00000031561
cg07726997	0.0397460758475872	13.6678566109257	0.000579578103798634	0.0260512742393038	SCOC	ENSBTAG00000022109
cg07731506	0.583248943066573	11.1621817424654	0.00166406405491616	0.0388736892142486	ARHGAP5	ENSBTAG00000027024
cg07734850	0.0243949311676078	14.6177900071144	0.000394193789647749	0.0220858305508225	NA	NA
cg07739774	0.930719772306682	10.7950335388229	0.00195196164075658	0.0414935991386761	BNC2	ENSBTAG00000003669
cg07743958	0.955085579509934	18.2665956767989	9.56488882557562e-05	0.0131862443512064	BTRC	ENSBTAG00000007476
cg07767456	0.0118424510811683	11.2611712288596	0.00159435941422233	0.0381865630635855	YWHAE	ENSBTAG00000005664
cg07768842	0.0224315365832541	12.2964851461707	0.00102494358602507	0.0320930030252736	FGR	ENSBTAG00000011784
cg07827566	0.895312610425508	22.0810313725419	2.39513053168621e-05	0.00926310022051598	GRIA3	ENSBTAG00000011833
cg07829577	0.919825654570457	9.82013806919256	0.00300235681171484	0.0499927206113136	HECTD1	ENSBTAG00000032477
cg07850604	0.518812881951734	11.9700947890464	0.00117683186327352	0.0340290133552416	NA	NA
cg07869104	0.872307103989406	12.2288819631702	0.00105461745436072	0.0325465808108025	ATP12A	ENSBTAG00000014486
cg07907985	0.937789314905365	22.4922177668613	2.07382554389466e-05	0.00896629472315287	DNAJC19	ENSBTAG00000023513
cg07963404	0.0176125574016278	17.5382714143267	0.000125927860547817	0.0147275750204794	NA	NA
cg07964178	0.0278604439676742	10.1006383239725	0.00264975075545575	0.0476893531244878	EGR3	ENSBTAG00000019293
cg07968305	0.752782232884292	16.2185812376818	0.000209245463480862	0.0172495468686185	ZFHX3	ENSBTAG00000014636
cg07991995	0.992165882929771	10.6716922328892	0.00206009405609464	0.0425661631633542	CACNA1G	ENSBTAG00000009835
cg08000413	0.942350716533772	11.6236577504362	0.0013642484406873	0.0363013879418142	SCN1A	ENSBTAG00000018520
cg08005367	0.951124033434738	15.2160549511963	0.000310389785006886	0.0200930457468252	NA	NA
cg08013146	0.0224380215454327	12.5070706645885	0.000938007852643187	0.0310247307212046	HOXB6	ENSBTAG00000050006
cg08062698	0.948497304136758	15.3035907958696	0.000299793208652783	0.0198170764020354	SENP7	ENSBTAG00000016932
cg08073580	0.948197723797816	19.1987532434861	6.76176868303313e-05	0.0114322762793111	CNOT1	ENSBTAG00000020782
cg08130687	0.0156259792019646	11.6933602764342	0.00132416041100277	0.0359389978196677	LRRC41	ENSBTAG00000045664
cg08166509	0.970158617905917	11.0029933430575	0.00178297309697243	0.0402633919829253	NA	NA
cg08187246	0.301848958656117	14.7651380432366	0.000371560638861566	0.0217386699992046	KCNJ9	ENSBTAG00000024507
cg08194036	0.911125693382805	11.1876885235183	0.00164580151269383	0.0386848875691543	DPH6	ENSBTAG00000001364
cg08212236	0.525368733485979	21.4037353872978	3.04294319771347e-05	0.00926310022051598	CHRM3	NA
cg08242207	0.0231789079759825	12.9639188508708	0.000774994043758196	0.0285578221814516	SATB2	ENSBTAG00000016334
cg08244314	0.940873993306532	13.0760806130392	0.0007397193983772	0.0279752991011402	IRX1	ENSBTAG00000000809
cg08253054	0.911886609473486	10.2891905131968	0.00243749118856305	0.0460045916810313	SMAD2	ENSBTAG00000039916
cg08266137	0.935428518787152	10.7799256950227	0.00196487878344181	0.0414935991386761	ANAPC7	ENSBTAG00000016675
cg08281432	0.953190762460253	10.4427962436834	0.00227784627264221	0.0446832025036332	ARL15	NA
cg08291302	0.0279697476172847	13.5959779179395	0.000596914058199612	0.0263543398325382	EDN1	ENSBTAG00000008096
cg08302351	0.242039498440919	10.389671476575	0.00233177450384	0.0452433666880856	NA	NA
cg08368952	0.0302430144119772	10.5370603314045	0.00218536869572884	0.0438941261062309	NA	NA
cg08373049	0.883392079465357	20.8739914826673	3.67642851348497e-05	0.00959593140849854	EP300	ENSBTAG00000016198
cg08388213	0.84223758793305	18.8696342908148	7.63760175131724e-05	0.0116924571354691	TBC1D22A	ENSBTAG00000012291
cg08388688	0.0197255934555505	18.9338904262734	7.45771186775782e-05	0.0116924571354691	GABPB1	ENSBTAG00000022801
cg08401413	0.916325403360346	10.5806084831653	0.00214399084733182	0.043427202579333	AUTS2	ENSBTAG00000002083
cg08401998	0.936676485714041	13.706102155989	0.000570570265661304	0.0259075740643158	H2AFY	ENSBTAG00000016105
cg08416404	0.833534481299819	10.7856732489277	0.00195995406255783	0.0414935991386761	ZBTB20	NA
cg08421954	0.0173856871132697	9.85653032697697	0.00295393955382403	0.0496195510551545	NA	NA
cg08424029	0.934392247576067	13.6525331003986	0.000583229004030648	0.0260705677213294	CDC42BPA	ENSBTAG00000022777
cg08438560	0.970038025097266	19.8373605051488	5.3491322910274e-05	0.010249753067359	KDM6A	ENSBTAG00000003740
cg08464821	0.00543563335444871	14.5696268831584	0.00040190196591955	0.0223073344498809	IRS1	NA
cg08466931	0.907895202699889	10.2412720435744	0.00248967605380866	0.0464970655676693	SCN4A	ENSBTAG00000004770
cg08469417	0.962311729881819	18.6565293590197	8.26744785353209e-05	0.0122340324993929	NRIP1	ENSBTAG00000047293
cg08481056	0.894715281698128	9.99606149693351	0.00277580763376747	0.0484913071855628	NPAS3	ENSBTAG00000004462
cg08495446	0.0108324018769905	31.0155369655108	1.27432599840637e-06	0.00523243481386305	SIX4	ENSBTAG00000049091
cg08498064	0.959301664052539	24.4553590199732	1.05613574966585e-05	0.00878027571901971	CNOT1	ENSBTAG00000020782
cg08502797	0.103919211656814	11.0909768451707	0.00171618472682157	0.0394582193263305	ESRRG	ENSBTAG00000010392
cg08530886	0.955297515954124	13.9042597053494	0.000526196737184637	0.0250398968342372	ZBTB20	NA
cg08569430	0.945001116155618	15.2497744130297	0.000306262105542615	0.019921961367711	NA	NA
cg08602053	0.953697916360639	10.3815939128372	0.00234009146018155	0.0452860482127588	EIF4EBP3	ENSBTAG00000052310
cg08628938	0.963087626343428	10.1346730660745	0.00261004004604173	0.0473302967376268	SFPQ	ENSBTAG00000016328
cg08630735	0.0635701541009427	15.0574987678307	0.000330596649517502	0.0205015288714291	PHLPP1	ENSBTAG00000045832
cg08630790	0.951791565312573	11.047401706767	0.00174892689313921	0.0398230701252782	KLHL14	ENSBTAG00000020003
cg08639169	0.499683702909658	9.86573362709128	0.00294182629894241	0.0495263853391223	NA	NA
cg08640619	0.954179802074243	10.4441778753917	0.0022764614205997	0.0446832025036332	KIRREL1	ENSBTAG00000005799
cg08678993	0.92449588833977	13.0431334656762	0.000749902678613163	0.0281750563149846	DCUN1D1	ENSBTAG00000012797
cg08687722	0.954522143495354	19.91171156364	5.20602886457503e-05	0.0101795000037137	KIAA0319	ENSBTAG00000021903
cg08717553	0.918850562397704	17.3322782043596	0.000136204501225184	0.0153072851583219	LRBA	ENSBTAG00000018546
cg08725967	0.783797219166525	12.3955971318003	0.000983016923065425	0.0315627069902707	ZNF513	ENSBTAG00000019518
cg08733315	0.00645740039244855	15.5003352133102	0.00027733800727727	0.0192544169737481	BMF	ENSBTAG00000012180
cg08752411	0.955420976390896	17.0845911965473	0.000149736594142751	0.0155949590857754	ZNF521	ENSBTAG00000007383
cg08757011	0.0206207917384755	10.2758089200656	0.00245194704519108	0.046182546468676	NA	NA
cg08764009	0.941427336163669	13.5756141108535	0.000601923881115646	0.0263779691644969	ATG16L1	ENSBTAG00000003928
cg08764023	0.863994588452837	15.3978183931016	0.000288809664045431	0.0194366656716452	BCLAF1	ENSBTAG00000007802
cg08768607	0.893125956891082	11.9259140261901	0.00119914432963342	0.0343630614047784	TRPM7	ENSBTAG00000031165
cg08779401	0.897274148833672	10.7550484053805	0.00198634547680997	0.0416834210479771	NTRK3	ENSBTAG00000047543
cg08803913	0.0335073973133964	10.3445675709925	0.0023786175594644	0.0455475741372532	ARID1A	ENSBTAG00000001024
cg08815820	0.8248132900875	11.4505270210187	0.00146945084042449	0.0370811044121338	ARID5B	ENSBTAG00000051333
cg08835797	0.649152111397998	14.2347425403135	0.000460070057215097	0.023768095877938	TCERG1	ENSBTAG00000003259
cg08844333	0.115696118703741	11.0786960272254	0.00172534660188091	0.0395267407631045	PRPF38B	ENSBTAG00000047874
cg08850305	0.958877363646393	10.0684388260173	0.00268790741830823	0.0479818444606696	PEX2	ENSBTAG00000003885
cg08864092	0.879973106379318	9.90968815810711	0.00288469298566594	0.0491479987972259	ARIH1	ENSBTAG00000006708
cg08922059	0.943606864543542	13.7869909232431	0.00055199981703732	0.0256547332826702	CDCA7	ENSBTAG00000003458
cg08923259	0.982333559827725	21.7091950381897	2.73062703250045e-05	0.00926310022051598	PSMD14	ENSBTAG00000021691
cg08959108	0.954757311013776	10.2073278812333	0.00252735482827569	0.0467875244571844	CTNNB1	ENSBTAG00000016420
cg08974440	0.844302139429829	10.3590454759196	0.00236347416625814	0.0454944284366038	FZD3	ENSBTAG00000035084
cg08979438	0.968231164897587	27.4542878539885	3.91630022326957e-06	0.00729363239577044	MAP2K5	ENSBTAG00000000218
cg09002775	0.915781856320943	13.7242676544351	0.000566343440523483	0.0258381043827082	CSNK2A2	ENSBTAG00000013784
cg09005889	0.0412715674898148	18.8660032028767	7.64790197213377e-05	0.0116924571354691	PRPF38B	ENSBTAG00000047874
cg09018975	0.982921934285345	11.1178030101938	0.00169634937343878	0.0392699958164318	NPR2	ENSBTAG00000011434
cg09052652	0.980498806844686	12.2356427626964	0.00105160959341877	0.0325174610927766	ATXN2	ENSBTAG00000022069
cg09057086	0.953682196199119	10.1945955942924	0.00254164269756342	0.0469489872125537	NR2F2	ENSBTAG00000018007
cg09075948	0.947466993385556	11.5264056291118	0.00142232894039807	0.0366830443970933	RPS24	ENSBTAG00000013264
cg09081420	0.893451680578076	10.0672110958912	0.00268937371526486	0.0479818444606696	VRK1	ENSBTAG00000014230
cg09141136	0.937800147831795	12.3035600213012	0.00102188929777093	0.0320930030252736	USP34	ENSBTAG00000006027
cg09169719	0.950314648721005	9.95182825782839	0.00283101709437173	0.04887019372779	SRRM1	ENSBTAG00000013772
cg09175318	0.966412547071772	11.5260302528809	0.00142255809866683	0.0366830443970933	BCL11B	ENSBTAG00000018019
cg09183355	0.925839896164022	15.2489635150182	0.000306360690638544	0.019921961367711	RBM25	ENSBTAG00000017177
cg09189256	0.960266420873035	10.3855917416674	0.0023359712449625	0.0452433666880856	ATG4C	ENSBTAG00000010124
cg09217748	0.0260772998845648	12.1971177241606	0.00106887092241062	0.0326276588777306	BCL6	ENSBTAG00000001511
cg09233844	0.0077920972386978	11.3695426905585	0.00152156174781428	0.0376110554501516	YWHAZ	ENSBTAG00000000236
cg09235324	0.921911316573741	14.7703559471333	0.000370784607315417	0.0217386699992046	LTBP1	ENSBTAG00000019839
cg09257340	0.963529550503823	11.6293196522931	0.00136094492432217	0.0363013879418142	NA	NA
cg09272997	0.0212110516064297	14.6252136867169	0.000393019554257423	0.0220858305508225	NA	NA
cg09285355	0.419044910490015	11.2588833839906	0.00159593522631264	0.0381865630635855	NA	NA
cg09311277	0.970740468796551	17.0561775973426	0.000151376682855909	0.0156507628702237	PEX14	ENSBTAG00000013538
cg09312038	0.865796413559742	13.0933534170169	0.000734438905034408	0.0279648166985462	OGA	ENSBTAG00000016336
cg09320415	0.90262806525931	10.0437411469376	0.00271756715513741	0.0481560390685031	EPB41	ENSBTAG00000006667
cg09336062	0.0303255373971827	12.1229765181286	0.00110293449065658	0.0329866452685427	NA	NA
cg09348974	0.0144193676708817	18.3311176266757	9.33628142556021e-05	0.0129635787980747	ZNF827	ENSBTAG00000012738
cg09370029	0.1088251554761	12.5214647998309	0.00093235599875334	0.0309364117413346	NA	NA
cg09382101	0.942497383304388	12.436607895767	0.00096619967590825	0.0315119145197152	EIF2AK4	ENSBTAG00000014351
cg09401622	0.943860950100137	13.5766146650121	0.000601676699734051	0.0263779691644969	ZNF503	ENSBTAG00000014506
cg09409453	0.0214867739226942	12.4346634664396	0.000966990153423534	0.0315119145197152	MEIS1	ENSBTAG00000008448
cg09425215	0.0523353979089466	12.0264428699202	0.00114900670210358	0.0336201916066004	CHD2	ENSBTAG00000051831
cg09432451	0.0313847597024364	13.0962106163856	0.000733569252502317	0.0279648166985462	NA	NA
cg09441849	0.896935688287591	15.2774517369667	0.000302917108807564	0.0198525459823597	PMFBP1	ENSBTAG00000013266
cg09446914	0.893912901701184	17.535707862997	0.000126050632061356	0.0147275750204794	PLCL1	ENSBTAG00000007635
cg09449128	0.906680024993301	12.3637223443838	0.000996300318172206	0.0317471727010598	FOXD3	ENSBTAG00000008501
cg09470513	0.879397644767264	11.5827197819679	0.00138838691161541	0.0364705562946246	PCSK5	ENSBTAG00000008101
cg09487905	0.847526609041191	17.0944432676016	0.000149172271290244	0.0155949590857754	SCN1A	ENSBTAG00000018520
cg09499172	0.422198834165699	10.533858465911	0.00218844403926899	0.0439252003246918	HOXC13	ENSBTAG00000000923
cg09531328	0.952492000848623	15.1861253880194	0.000314102441299739	0.0202422030148866	LMO4	ENSBTAG00000000305
cg09568551	0.95376996142448	10.7202248236917	0.00201681101298268	0.0421583717445042	FOXG1	ENSBTAG00000011113
cg09572652	0.94482293109194	12.1631973873357	0.00108431589189035	0.0329099457918388	NA	NA
cg09603434	0.935056330952394	10.2520988694465	0.0024777830663269	0.0464807630201735	MYCBP2	ENSBTAG00000018851
cg09607471	0.0293685485385135	13.6275784221842	0.000589226378088447	0.0262569204994472	EGR3	ENSBTAG00000019293
cg09645742	0.0360174943736094	10.3552713410813	0.00236741195677271	0.0455065225002102	NA	NA
cg09657259	0.977948323425893	24.0203727874523	1.22425318353469e-05	0.00892804364001261	CXXC5	ENSBTAG00000003986
cg09658710	0.912878456591478	11.6171304512794	0.00136806736438852	0.0363078346728042	ARHGAP15	ENSBTAG00000032289
cg09673180	0.730587833676359	11.4961360160543	0.00144093323215187	0.0367739409211127	NA	NA
cg09681972	0.475721786052535	15.1476817196482	0.000318939736466362	0.0204166090669822	HOXB8	ENSBTAG00000054162
cg09690079	0.953882373372934	11.7424257258163	0.0012966863231813	0.0355288184663762	ZNF703	ENSBTAG00000013943
cg09703317	0.948646321558685	10.6906692688252	0.00204305422332785	0.0423904709104422	KIAA0825	ENSBTAG00000003144
cg09713244	0.972130035913587	12.0366262802976	0.00114405235041218	0.0335880297299907	ARMC1	ENSBTAG00000015901
cg09755893	0.0305588210690764	12.924463368322	0.000787819439508563	0.028845519118826	ATP5MC2	ENSBTAG00000005735
cg09780763	0.946447875114699	18.1238307179098	0.000100918148681045	0.0133107918524155	AFF4	ENSBTAG00000009482
cg09802644	0.0724779194088882	16.5138404710853	0.00018657018046369	0.0170455017532369	CYP11A1	ENSBTAG00000006934
cg09816614	0.94744654291198	11.0001920315719	0.00178514403974523	0.0402633919829253	LRMDA	NA
cg09818486	0.010799970655004	16.854899338724	0.000163547702368942	0.0162441737473459	GNB2	ENSBTAG00000006495
cg09867448	0.0426667757750685	11.0151208444154	0.00177360664319454	0.040171403727205	NA	NA
cg09878190	0.00942057597291655	14.3785662831743	0.000434073950145957	0.023147083664101	LHFPL3	ENSBTAG00000000189
cg09882598	0.897023904028301	12.211728703093	0.00106228957636367	0.0325698285125438	CAPRIN2	ENSBTAG00000019373
cg09912328	0.91614159589928	10.8905552992332	0.00187233560258169	0.0409864489146853	OLA1	ENSBTAG00000006970
cg09931937	0.964450609751279	13.2194263480789	0.000697076858107387	0.0274959438058518	RNF220	ENSBTAG00000012355
cg09936631	0.0183582978646248	16.0379824304531	0.000224524073072945	0.0178268932809067	DLL4	ENSBTAG00000010361
cg09956553	0.909217997208776	10.3422821070217	0.00238101741462141	0.0455631731730511	DACH1	ENSBTAG00000043985
cg09982766	0.870329461309748	13.4001043088841	0.000646977758953929	0.026756288476304	TRA2A	ENSBTAG00000012622
cg10000359	0.0702529521205247	20.2206910917446	4.65292917402053e-05	0.0101795000037137	NA	NA
cg10004859	0.0463375602383794	12.1306685662169	0.00109934793151103	0.0329866452685427	NA	NA
cg10027065	0.658142152271301	13.0212334729165	0.000756752956808951	0.0282845393283975	NA	NA
cg10048234	0.487655627234167	10.2541980605558	0.00247548410451506	0.0464735955765046	PPM1D	ENSBTAG00000009427
cg10049968	0.025643062849642	11.6332214526122	0.00135867326628745	0.0362931013810786	FAM219A	ENSBTAG00000008537
cg10064809	0.96508527457246	10.9288068065445	0.0018414160757818	0.0407486454373747	SKAP1	ENSBTAG00000000641
cg10068143	0.994639939585073	14.0031668004767	0.000505419034483483	0.0247162293327832	CACNA1E	ENSBTAG00000020887
cg10078834	0.892162478304612	11.2752252182535	0.00158471525321256	0.0381476890866425	PBX3	ENSBTAG00000013314
cg10107891	0.942046707037857	22.2247632513098	2.27727011653078e-05	0.00896629472315287	NR4A2	ENSBTAG00000003650
cg10133293	0.945256965653448	13.7611548891358	0.000557861253332068	0.0256547332826702	LNPK	ENSBTAG00000018061
cg10160227	0.0294369653846493	18.7793143977644	7.89817976957394e-05	0.0118854319609424	TREM1	ENSBTAG00000017593
cg10177389	0.114162155922821	11.270848966576	0.00158771172972282	0.0381865630635855	NA	NA
cg10196372	0.0365745358770598	10.140563178769	0.00260323162804473	0.0472664755681715	TFAP4	ENSBTAG00000033174
cg10201667	0.984319298546737	13.3515466589803	0.00066005866267891	0.0268975722252471	RBM14	ENSBTAG00000001225
cg10213224	0.961718692942003	14.6368521700288	0.000391186030144977	0.0220858305508225	PBX1	ENSBTAG00000013801
cg10242575	0.0180064744228399	10.5986081819384	0.00212713023119364	0.0432171678724727	HOXB6	ENSBTAG00000050006
cg10243707	0.929139111675774	13.9137133739805	0.00052417255041629	0.0250398968342372	ZFHX3	ENSBTAG00000014636
cg10248578	0.900121360748958	10.4834569090114	0.00223745999296059	0.0444086434361593	SATB1	ENSBTAG00000021158
cg10255858	0.0703829829354915	16.3168491700766	0.000201393845324582	0.0172277372654889	FGF9	ENSBTAG00000048237
cg10276283	0.894755822552687	12.9825071538298	0.000769027969400167	0.0284473908359228	RSBN1	ENSBTAG00000031940
cg10326849	0.946487817298071	13.218108846287	0.000697456802167112	0.0274959438058518	CELF2	NA
cg10415632	0.95399880211912	20.5800424498482	4.08616431185687e-05	0.0098693872069777	PROX1	ENSBTAG00000010978
cg10417147	0.962839464809944	15.9602535837769	0.000231455983994146	0.0180286567520127	TOX	ENSBTAG00000004954
cg10420536	0.961665697821283	10.7753096517209	0.0019688434272136	0.0414935991386761	RANBP17	ENSBTAG00000024801
cg10440012	0.0354322632935309	20.3535181202958	4.43440436455233e-05	0.0101795000037137	SKIDA1	ENSBTAG00000044047
cg10441680	0.958480037802314	10.0459370242874	0.00271491616334551	0.0481560390685031	EHBP1	ENSBTAG00000044173
cg10467897	0.0346328883219859	12.4405848958814	0.000964585004217572	0.0315119145197152	NA	NA
cg10484939	0.0404248745227186	20.256679093321	4.59263100830751e-05	0.0101795000037137	MEF2C	ENSBTAG00000020701
cg10517458	0.812010741635933	9.91753626810131	0.00287461564473327	0.0491287734380259	SATB2	ENSBTAG00000016334
cg10564854	0.889035409071088	21.4807103832372	2.9608721133201e-05	0.00926310022051598	LMO4	ENSBTAG00000000305
cg10571743	0.0264189128292556	10.5156669667777	0.00220600353799224	0.0441235817804329	BBX	ENSBTAG00000006893
cg10572221	0.935834011862425	10.9482426061133	0.00182591229534337	0.0406513519756028	LPCAT2	ENSBTAG00000019272
cg10577937	0.040853211834768	10.8005036962736	0.00194730677675695	0.0414935991386761	DHDDS	ENSBTAG00000003235
cg10588150	0.0919742231178852	20.7968992700193	3.77954380823174e-05	0.00961351621407571	CSMD2	ENSBTAG00000005784
cg10622458	0.959950147717244	15.994400655867	0.000228383480876876	0.017837672757609	CDC27	ENSBTAG00000002726
cg10650226	0.943330882385113	19.5756006245313	5.88660318121506e-05	0.0107085087747224	FAM217A	NA
cg10662112	0.817054575245268	22.318349477727	2.20380476890378e-05	0.00896629472315287	FIGN	ENSBTAG00000008704
cg10695556	0.946409624513368	15.6466324545557	0.000261788408988969	0.0187640838128158	CACNA1D	ENSBTAG00000010026
cg10721494	0.925065408386075	13.3826910290481	0.000651637098729112	0.0267587694015151	DDX42	ENSBTAG00000021058
cg10722512	0.940038828665782	11.0293416227385	0.00176268948626653	0.0400187419203417	MBNL1	ENSBTAG00000004564
cg10736686	0.940333845254692	10.5021880628517	0.00221910995856662	0.0443240413630304	MED13L	ENSBTAG00000001888
cg10743840	0.853889742859379	19.9778150202995	5.08216535377751e-05	0.0101795000037137	GRIA2	ENSBTAG00000004775
cg10752881	0.0277990842685173	10.9204572603294	0.00184811898430369	0.040829489953881	NA	NA
cg10784597	0.947677080572951	18.9756361252326	7.34322440691649e-05	0.0116924571354691	NOL4	ENSBTAG00000010299
cg10792727	0.0209435100858189	17.465747638508	0.000129449993672213	0.0150027777515813	HIVEP1	ENSBTAG00000001252
cg10799583	0.963146266650208	12.1971777742659	0.00106884378592058	0.0326276588777306	LDB3	ENSBTAG00000018707
cg10805667	0.0218193714797301	10.6567729623856	0.00207359552184242	0.0426933222097488	LAMTOR1	ENSBTAG00000003001
cg10822531	0.965648964482063	15.0675086126202	0.000329281016328103	0.0205015288714291	NA	NA
cg10840575	0.945908975340325	19.99524686976	5.05001874915765e-05	0.0101795000037137	ZNF292	ENSBTAG00000046612
cg10870239	0.0938134220898775	15.8214604895527	0.000244397712497264	0.0184847724334853	ABRAXAS2	ENSBTAG00000023840
cg10910781	0.91803546878743	12.654562205882	0.000881760797763551	0.0303801600521783	VAMP4	ENSBTAG00000020591
cg10924533	0.917344378943459	11.9429077581166	0.00119050980595763	0.0341837908397468	CCDC88A	ENSBTAG00000017469
cg10932466	0.932746302022885	10.9351962146887	0.00183630404657526	0.0407486454373747	RC3H2	ENSBTAG00000023867
cg10939790	0.396717863696866	18.391618807796	9.12711729581834e-05	0.0127967914952889	DNAJA4	ENSBTAG00000015942
cg10968562	0.204442523034939	15.320284742041	0.000297815804905337	0.0198146003833388	BCL11B	ENSBTAG00000018019
cg10989366	0.906455079860717	10.3860167192995	0.00233553370754706	0.0452433666880856	BUB3	ENSBTAG00000017913
cg10991760	0.929019652274853	12.8813004623427	0.000802105889435167	0.0289991921429148	ICE2	ENSBTAG00000005328
cg11014690	0.932986909285805	11.1044840828885	0.00170616706657462	0.0393713040928544	PBX3	ENSBTAG00000013314
cg11015411	0.0252272824953981	14.4580116829448	0.000420379819104192	0.0227995196024683	NA	NA
cg11062704	0.101913964680244	21.2290098379239	3.23819827104661e-05	0.00926310022051598	CSMD2	ENSBTAG00000005784
cg11090404	0.0111849853505289	11.0306282337078	0.00176170526609448	0.0400187419203417	ACIN1	ENSBTAG00000011571
cg11106122	0.0125181282152989	11.7687259329203	0.00128220721545639	0.035266572153244	PRRX1	ENSBTAG00000004570
cg11132800	0.88629336519281	12.2196140282327	0.00105875544833976	0.0325465808108025	HECW2	ENSBTAG00000020696
cg11146440	0.945757455838334	11.4625502544042	0.00146187594155328	0.0369902697345185	CBFB	ENSBTAG00000016103
cg11160393	0.990206083651834	14.776508272716	0.000369871789097658	0.0217386699992046	TBCA	ENSBTAG00000003263
cg11175863	0.124962808626693	11.1774901208178	0.00165307798164169	0.0387591228176604	MACO1	ENSBTAG00000002988
cg11193960	0.95959769394417	11.8991058259102	0.00121289983834265	0.0345163518509229	FNBP1	ENSBTAG00000020313
cg11205960	0.880289716983211	9.90119718690782	0.00289563780503207	0.0492656196758361	DNAJC24	ENSBTAG00000050888
cg11212450	0.946888664515981	16.2013989660923	0.000210650980249659	0.0172495468686185	PARD3	ENSBTAG00000014991
cg11217840	0.155298846827058	10.6520979078339	0.00207784546891725	0.04271531039497	IKZF2	ENSBTAG00000037804
cg11239008	0.0148960292979278	12.9028715215061	0.000794932365742453	0.0288627324844981	LAMTOR1	ENSBTAG00000003001
cg11330417	0.0545795027797543	25.1323463858793	8.40884493160516e-06	0.00865899184561672	HES7	ENSBTAG00000012436
cg11382709	0.0398869967680153	12.3176559862824	0.00101583244643299	0.0320849975982161	NA	NA
cg11395671	0.940348880592866	10.7749776106012	0.00196912893677643	0.0414935991386761	NA	NA
cg11417778	0.9575489606347	14.7841006825677	0.000368748556572537	0.0217186001605747	PAXBP1	ENSBTAG00000003064
cg11423251	0.952832573495032	22.2636174051623	2.24646318905622e-05	0.00896629472315287	ZEB2	ENSBTAG00000048810
cg11435847	0.894285771919249	13.7834873076308	0.000552790878149556	0.0256547332826702	SFXN5	ENSBTAG00000050078
cg11440934.2	0.519625576168669	14.7280287939416	0.000377129116174409	0.0218099664556188	NA	NA
cg11445228	0.91532205450718	14.4778921873827	0.000417024447505877	0.0227995196024683	GLS	ENSBTAG00000007863
cg11452666	0.934631217997302	10.7544802148884	0.00198683864821717	0.0416834210479771	ZFPM2	ENSBTAG00000001649
cg11473228	0.908670664260494	11.4998645879499	0.00143862780709537	0.0367739409211127	ADAMTS6	ENSBTAG00000016963
cg11474930	0.00986555933857617	14.3595754055336	0.000437416288189936	0.0232390841674203	NEUROD2	ENSBTAG00000004119
cg11485089	0.976819775779628	13.8849127205542	0.00053036488312875	0.0251965284880215	SMAD2	ENSBTAG00000039916
cg11591093	0.977273491208232	29.0731758228261	2.33423938061965e-06	0.00714515804806183	SPOP	ENSBTAG00000005824
cg11595310	0.846685086179547	10.0904167560853	0.00266180108395574	0.0477567109495169	ZDHHC21	ENSBTAG00000006197
cg11614260	0.72138110477675	11.8458342748714	0.00124072913401208	0.0347916029026103	SERBP1	ENSBTAG00000012957
cg11626190	0.0121619889714937	10.6506957417937	0.00207912192401203	0.04271531039497	MEF2D	ENSBTAG00000046545
cg11668811	0.380367162445399	11.4924684153629	0.00144320475346737	0.0367739409211127	NA	NA
cg11672688	0.0114022285268979	14.4816839125603	0.000416387690581174	0.0227995196024683	MEF2C	ENSBTAG00000020701
cg11678648	0.955378500695027	15.6925992757486	0.000257093719045283	0.0185664861375936	ZNF326	ENSBTAG00000019133
cg11702353	0.91529926160335	12.3881134053707	0.000986118842420473	0.0315627069902707	PKN2	ENSBTAG00000021900
cg11748993	0.873216047616245	15.8875423702952	0.000238143778120205	0.0184123121826049	DNAJC1	ENSBTAG00000033315
cg11802088	0.860974345597026	9.95050899040297	0.00283268142459728	0.04887019372779	RRP15	ENSBTAG00000009838
cg11809667	0.969109648702892	12.5632156142959	0.00091616423116242	0.0308344910503075	ST8SIA3	ENSBTAG00000007347
cg11824591	0.927562360532948	21.3796917671465	3.0690639000063e-05	0.00926310022051598	NR4A2	ENSBTAG00000003650
cg11838208	0.838422376077972	10.4618010529532	0.00225887485513038	0.0445591129649199	FUT8	ENSBTAG00000019819
cg11887963	0.953463347482877	10.6999793968986	0.00203474887613632	0.0423362013329728	NR2F1	ENSBTAG00000017599
cg11891504	0.0270204344442296	16.9101617686299	0.000160107180099067	0.0160775708417552	HAUS4	ENSBTAG00000012723
cg11905915	0.0654805644025566	14.3547887586075	0.000438262980107001	0.0232411077430526	GPD2	ENSBTAG00000009770
cg11942221	0.940273832261671	17.0748917562965	0.00015029436080335	0.0155949590857754	EWSR1	ENSBTAG00000017755
cg11950309	0.943793718412246	22.5422511093461	2.03792744809172e-05	0.00896629472315287	MSL2	ENSBTAG00000000750
cg11967569	0.714178217190435	12.1437329252895	0.0010932845243123	0.0329858840166706	GRB7	ENSBTAG00000017366
cg11978397	0.963211414481555	18.2274905281329	9.70628975767504e-05	0.0132218467691383	FAM222B	ENSBTAG00000047717
cg11998710	0.956889806365305	13.1963179534195	0.000703772575446713	0.0274959438058518	MGA	ENSBTAG00000015138
cg12022849	0.949038109575317	12.718043605703	0.000858654033005643	0.0300605124613037	PHACTR2	ENSBTAG00000016498
cg12034765	0.0229311212619183	11.7814579248078	0.00127525907384151	0.0352372135725984	ACTRT3	ENSBTAG00000013141
cg12040522	0.909424821796843	10.8327098471491	0.00192013693543666	0.0413092268393384	RSRC1	ENSBTAG00000031561
cg12069073	0.0221456952307344	13.337659333371	0.000663850647588539	0.0269151761129922	KDM2A	ENSBTAG00000044032
cg12126901	0.0616113134513283	12.6883116073353	0.000869395963178582	0.0301860208307577	NFIA	ENSBTAG00000000074
cg12149303	0.949322181223859	10.9828562536272	0.00179864091380369	0.0402633919829253	SP3	ENSBTAG00000000176
cg12153643	0.958596954163263	10.5507552892449	0.00217226623389389	0.0436940338285233	FBXL22	ENSBTAG00000008807
cg12166338	0.789945255688567	15.8339526822248	0.000243202389004746	0.0184847724334853	DERA	ENSBTAG00000022167
cg12184389	0.0266486725247478	32.5670350541474	7.94965480994334e-07	0.00522392884495664	NA	NA
cg12188188	0.905936404354114	10.1299522286183	0.00261551045589492	0.0473697242719966	RANBP9	ENSBTAG00000021556
cg12191769	0.0633421670829723	10.5507410165598	0.00217227984588683	0.0436940338285233	ZNF608	ENSBTAG00000016137
cg12201660	0.0456064684475407	19.665998606694	5.69486594297044e-05	0.0106287968761333	NA	NA
cg12202087	0.939340144647888	12.0759393816305	0.00112513594357341	0.033219476842	NPAS3	ENSBTAG00000004462
cg12211843	0.738560357002129	11.2534377247824	0.00159969266773934	0.0381865630635855	CAMTA2	ENSBTAG00000008591
cg12212448	0.930877415862626	16.1555888302432	0.000214446869450247	0.0173625168677857	DPP8	ENSBTAG00000014807
cg12271214	0.965607648812736	10.8271608087183	0.00192478958799579	0.041347425211478	STAB2	ENSBTAG00000006010
cg12273770	0.125429053483952	17.329711314765	0.000136337967391685	0.0153072851583219	FZD4	ENSBTAG00000040128
cg12307242	0.941143164036879	10.5506504240525	0.00217236624690354	0.0436940338285233	CADPS2	ENSBTAG00000005110
cg12320940	0.90865480322054	14.6202235074829	0.000393808467188965	0.0220858305508225	BUD13	ENSBTAG00000016855
cg12346044	0.0544317707879226	22.8221277122334	1.84876171441657e-05	0.00896629472315287	NA	NA
cg12354490	0.935641019761508	11.6836102457182	0.00132969253039285	0.0359533437956481	INSC	ENSBTAG00000032782
cg12357979	0.959407195858188	10.8576269716536	0.00189939053895148	0.0411954379740754	FBN2	ENSBTAG00000015307
cg12370200	0.498489303758404	11.3515913597077	0.00153337423010304	0.0377334609105803	ATP6V0C	NA
cg12371281	0.909374863285543	12.2209454295554	0.0010581599484916	0.0325465808108025	ADAMTS6	ENSBTAG00000016963
cg12387075	0.938728146384105	24.5484347409601	1.02340942799549e-05	0.00878027571901971	ARHGAP15	ENSBTAG00000032289
cg12389652	0.944569479242254	12.8902629351276	0.000799117162003762	0.0289341571285147	LUC7L3	ENSBTAG00000002279
cg12436766	0.291846790450732	10.9901912159224	0.00179291715834492	0.0402633919829253	NEUROD2	ENSBTAG00000004119
cg12479331	0.957209670245248	10.0159633821655	0.00275133898236359	0.048317341610205	STX6	ENSBTAG00000020458
cg12505182	0.943403197009826	10.4706679640296	0.00225008060122546	0.0445402635152716	PTER	ENSBTAG00000016676
cg12532680	0.43066017675026	10.2067350356473	0.00252801822086639	0.0467875244571844	KAZALD1	ENSBTAG00000011489
cg12544505.1	0.993985587982777	15.5585684521597	0.000271035529331764	0.0191404938491914	TCF20	ENSBTAG00000000662
cg12544505.2	0.972928104359141	14.2458865708937	0.000457998523513811	0.0237187838761826	TCF20	ENSBTAG00000000662
cg12548162	0.91570127513581	14.0018384851449	0.000505692295253985	0.0247162293327832	LMO3	ENSBTAG00000013541
cg12641085	0.0246308049510993	13.7252631116315	0.000566112766070993	0.0258381043827082	NA	NA
cg12642288	0.961243242816789	15.5391331753807	0.000273122099614833	0.0191935300702636	ATP11B	ENSBTAG00000000290
cg12642479	0.0231547389480792	10.9285471186645	0.00184162416340647	0.0407486454373747	NR4A3	ENSBTAG00000001864
cg12644878	0.967434497443678	15.7538844433837	0.000250971479183739	0.0185047702371227	BRPF1	ENSBTAG00000007776
cg12649832	0.970088417438156	11.5618666296118	0.00140085514061837	0.0365038808959258	MSX1	ENSBTAG00000010875
cg12671219	0.897379413825773	10.2783281506082	0.00244921867787607	0.0461665065447017	TENM3	ENSBTAG00000021133
cg12699211	0.0526191295144775	9.89314014551257	0.0029060638319535	0.0492893530148655	NA	NA
cg12741673	0.938276461508917	10.1170585216446	0.0026305131586403	0.0474918118147904	PMFBP1	ENSBTAG00000013266
cg12749937	0.969111460837717	11.5632764455348	0.00140000849863244	0.0365038808959258	HNRNPA3	ENSBTAG00000021580
cg12757529	0.920598073956015	12.5947828997635	0.000904118279995278	0.0306443716629729	MYB	ENSBTAG00000012074
cg12767876	0.95146799033048	12.2132122700297	0.00106162370909403	0.0325698285125438	PTBP2	ENSBTAG00000008809
cg12780189	0.0267246035470445	10.0336324193132	0.00272980628833841	0.0482242630911813	NA	NA
cg12795533	0.0126408886031768	16.8216342867346	0.000165656006592477	0.0162441737473459	SIAH2	ENSBTAG00000023445
cg12798596	0.0121453947092493	14.4134035876599	0.000428012208936485	0.0229170843199653	CBLL1	ENSBTAG00000018348
cg12799992	0.0335225870205709	19.5465435087653	5.9496604909355e-05	0.0107187194964368	NA	NA
cg12819630	0.932002701358583	10.2271595120738	0.0025052687909675	0.0465764261556518	NR4A3	ENSBTAG00000001864
cg12847291	0.945108528753917	11.0832144960029	0.00172196970497449	0.0394998783933502	TM2D1	ENSBTAG00000017161
cg12854176	0.963495405658218	12.3503833639714	0.00100191507688977	0.031820255009257	RBFOX2	ENSBTAG00000020125
cg12861222	0.991843013945714	9.85968408484374	0.00294978270181506	0.0495809949001868	UBTF	ENSBTAG00000005067
cg12867015	0.954685572010401	10.3521006947226	0.00237072543899941	0.0455065225002102	NLGN2	ENSBTAG00000020252
cg12869659	0.5039232836972	13.1017247847259	0.000731893950674808	0.0279648166985462	NA	NA
cg12871480	0.970386645534152	11.8333671767814	0.00124733853674385	0.0348426680217533	ASH1L	ENSBTAG00000003954
cg12883359	0.949539520416961	10.1954592045832	0.00254067088555401	0.0469489872125537	ARHGAP15	ENSBTAG00000032289
cg12887865	0.908374883667408	13.4662033444131	0.000629607575018411	0.0265000457731368	SLC35B3	ENSBTAG00000009157
cg12936791	0.980962272468303	12.3916902909577	0.000984634981658057	0.0315627069902707	FGFR1	ENSBTAG00000015457
cg12965311	0.924541167742998	13.5869287860037	0.000599134859952148	0.0263779691644969	MMS22L	ENSBTAG00000000629
cg12966876	0.030804104446294	16.8049511530313	0.00016672407591855	0.0162441737473459	NA	NA
cg12977696	0.0115696425348716	17.1064622502797	0.000148486845921655	0.0155949590857754	YWHAE	ENSBTAG00000005664
cg13053857	0.949852466149036	18.9261980034252	7.47901152362013e-05	0.0116924571354691	POU3F2	ENSBTAG00000024773
cg13060202	0.0335777016438517	13.3483442568519	0.000660931066458692	0.0268975722252471	NA	NA
cg13060490	0.97760910418068	17.822048365219	0.000113082792696794	0.0140097331596462	ONECUT2	ENSBTAG00000022819
cg13062669	0.947567574677244	15.7461825032356	0.000251732408738088	0.0185047702371227	RABGAP1L	ENSBTAG00000027809
cg13065537	0.0152013826359496	14.0848570259803	0.000488908216051631	0.0245406715780636	HES1	ENSBTAG00000000569
cg13066404	0.931174310936081	11.9764782512435	0.0011736443455586	0.0339710198648861	CCDC178	ENSBTAG00000000138
cg13068696	0.940835505115475	10.5608530775913	0.00216265838336296	0.0436515085252884	CLPB	ENSBTAG00000001280
cg13074528	0.865580492527134	9.84318968295659	0.00297159190001219	0.0497729297874026	NR2F2	ENSBTAG00000018007
cg13077070	0.96618385884944	12.7368767671078	0.000851922034534997	0.029935771851982	PTCH1	ENSBTAG00000009903
cg13082524	0.176280923724258	10.0344478801492	0.00272881681596049	0.0482242630911813	EBF3	ENSBTAG00000008272
cg13091892	0.934795542972604	11.5058207595161	0.00143495308203334	0.0367739409211127	FOXP1	ENSBTAG00000016533
cg13096789	0.9565963686274	16.8173901362107	0.000165927038848509	0.0162441737473459	USP34	ENSBTAG00000006027
cg13103093	0.951207239435377	11.905963180902	0.00120936554088782	0.0344791198350217	MAP3K20	ENSBTAG00000001083
cg13105903	0.961629806641711	10.7942009582261	0.00195267115807891	0.0414935991386761	POU4F3	ENSBTAG00000018817
cg13116439	0.933580455435285	12.4265521203925	0.000970295039567942	0.0315480753311799	TLK2	ENSBTAG00000015713
cg13141854	0.922634698269869	11.7796635088283	0.00127623592407982	0.0352372135725984	PDLIM5	ENSBTAG00000012818
cg13144031	0.0224310879469309	16.2059709842112	0.000210276023261676	0.0172495468686185	NA	NA
cg13159277	0.954370507230152	11.1238667615574	0.00169189937363545	0.0392486340036492	ZNF644	ENSBTAG00000011200
cg13160087	0.920015970032315	10.6127930112808	0.0021139415836724	0.0431040611957919	POU3F2	ENSBTAG00000024773
cg13162533	0.0353829028010349	10.9637258579721	0.00181365988725797	0.0405040661769423	ZSWIM6	ENSBTAG00000021224
cg13165254	0.944697570438795	10.4880130376041	0.00223298188875317	0.0443852050631846	TRIM33	ENSBTAG00000001499
cg13165619	0.949221268555804	13.4570701696686	0.00063197821677863	0.0265000457731368	CNOT1	ENSBTAG00000020782
cg13177866	0.958844721289326	14.5062341133243	0.0004122895165318	0.0227014246165532	USP28	ENSBTAG00000002323
cg13189689	0.935009916700835	17.1134516631005	0.000148089768576238	0.0155949590857754	CNOT1	ENSBTAG00000020782
cg13190395	0.903387875542551	13.7061425128625	0.000570560838610454	0.0259075740643158	DACH1	ENSBTAG00000043985
cg13229709	0.960424463173014	10.4685539490951	0.0022521740102808	0.0445510199506175	ACBD6	ENSBTAG00000046502
cg13231428	0.940760625835634	14.1446152133221	0.000477189496712587	0.0242752522346305	PPM1E	ENSBTAG00000010788
cg13260659	0.0907913646589605	10.2447985528889	0.00248579567506538	0.0464807630201735	ZBTB20	NA
cg13263798	0.933568609024086	12.1535277448881	0.00108876165394709	0.0329752371277722	STRBP	ENSBTAG00000021921
cg13267461	0.020442256531989	20.2476995233773	4.60759933543178e-05	0.0101795000037137	NA	NA
cg13278738	0.865398131499423	12.3543362928247	0.0010002477140277	0.0318024413288791	KLHL29	ENSBTAG00000021969
cg13293909	0.885692814879926	9.90721668427489	0.00288787418997617	0.0491730503901116	UBE2G1	ENSBTAG00000014433
cg13296083	0.938906459049854	16.6815615879331	0.000174851237129916	0.0166956049014847	OLIG3	ENSBTAG00000008749
cg13296177	0.94262077621981	11.4267723784032	0.00148453854307145	0.0373307375384797	DIP2B	ENSBTAG00000005246
cg13303724	0.0211591444657876	12.7981188938236	0.000830411761616615	0.0296339758651081	TNPO1	ENSBTAG00000007979
cg13335080	0.979069997338431	12.5832452302316	0.000908501580735262	0.0306483723691165	PHOX2B	ENSBTAG00000044166
cg13377646	0.942171045070122	11.6523992443483	0.00134756569351678	0.0362078073073202	MEF2A	ENSBTAG00000010649
cg13396001	0.955328497692315	23.4346318420262	1.4960682021732e-05	0.00896629472315287	ATAD2B	ENSBTAG00000017255
cg13418831	0.959324189338351	14.0453030216296	0.000496830772746991	0.0245692117782924	NR2C1	ENSBTAG00000017729
cg13421440	0.948347971905148	14.1400401580104	0.000478076161594862	0.0242773892034778	RTCA	ENSBTAG00000006321
cg13430807	0.611453729847399	15.0318621470733	0.000333991390122108	0.0205121291061581	MTMR11	ENSBTAG00000012496
cg13435787	0.797322030957726	10.8061110141697	0.00194254733741493	0.0414935991386761	TCF12	ENSBTAG00000002586
cg13448342	0.139858130032741	12.6521020171721	0.000882669343481328	0.0303801600521783	NA	NA
cg13448855	0.92236244953953	11.5397147687993	0.00141422909493046	0.0366199807771359	ZEB2	ENSBTAG00000048810
cg13463547	0.992057222920204	13.3212284212717	0.000668366753313644	0.0269430422265943	RTL1	ENSBTAG00000046585
cg13500074	0.0369919687499583	10.3095167946553	0.0024157048848788	0.0458630580984046	BCL11A	ENSBTAG00000016534
cg13517739	0.887100973177938	12.0747149700382	0.00112572010497058	0.033219476842	POU3F2	ENSBTAG00000024773
cg13542562	0.975128920224841	10.0543412281723	0.00270479530120644	0.0480979213817198	ATXN7L1	ENSBTAG00000002037
cg13551382	0.84543128329801	10.3785186023821	0.00234326613162386	0.0452930920590822	FUS	ENSBTAG00000005757
cg13588911	0.953202277901334	11.0967981016522	0.00171185980716051	0.039425293302413	MIPOL1	ENSBTAG00000000655
cg13589557	0.942461494122095	9.85254236654417	0.00295920479429653	0.0496232869115778	CELF4	ENSBTAG00000004940
cg13589830	0.0152756213342429	12.8758660985901	0.000803923814614724	0.0290284033681442	ARNTL	ENSBTAG00000013029
cg13625573	0.22993095884414	11.5833067281543	0.00138803766805363	0.0364705562946246	NA	NA
cg13627994	0.920919978910679	10.215506312481	0.00251822190670999	0.046700907233781	ANKRD28	ENSBTAG00000024815
cg13636207	0.0205871209178678	17.7419232347725	0.000116564184369355	0.0142614637906509	GATA2	ENSBTAG00000019707
cg13640160	0.088120338496252	10.2905422763652	0.00243603591503597	0.0460045916810313	PABPC1	ENSBTAG00000046358
cg13643339	0.0160974916944974	10.6701386946608	0.00206149562595426	0.0425661631633542	NA	NA
cg13662918	0.951502580081728	13.2901380323776	0.000677000646170667	0.0270633476144558	RALGAPA1	ENSBTAG00000001282
cg13684228	0.939854784182992	9.94582128680879	0.00283860358700451	0.0488967605096908	RIMS2	ENSBTAG00000003827
cg13687200	0.971328172684127	14.0614414250289	0.000493582134889033	0.0245406715780636	UBA3	ENSBTAG00000015556
cg13769431	0.938671837413163	10.8875539259981	0.00187478471720602	0.0409932045046049	OLA1	ENSBTAG00000006970
cg13780290	0.683665031667456	13.4440642646222	0.000635370279080034	0.0265000457731368	USH2A	ENSBTAG00000006188
cg13783703	0.812473036474993	10.8379303855181	0.00191577053830107	0.0412760896137122	FGF6	ENSBTAG00000006800
cg13785960	0.887376963155148	9.83773583921135	0.00297884047025429	0.0498072646899939	ZBTB1	ENSBTAG00000040551
cg13814560	0.91895523636093	11.8241512441556	0.00125224815788855	0.0348426680217533	LRMDA	NA
cg13815701	0.946877239325231	10.2176139973743	0.0025158738852819	0.046700907233781	EPC2	ENSBTAG00000018581
cg13843674	0.904045887800665	9.88929177793528	0.00291105770101241	0.049304924094608	WWP1	ENSBTAG00000015720
cg13866150	0.0164180631550907	9.83785953394124	0.00297867586387824	0.0498072646899939	OTP	ENSBTAG00000009249
cg13869505	0.9623737690271	9.97518225268153	0.00280172495736304	0.0486868096020846	SHOX2	ENSBTAG00000005230
cg13885520	0.964361981816646	10.0914602253077	0.00266056827929941	0.0477567109495169	LRMDA	NA
cg13902620	0.958873009508313	13.944892927981	0.000517554261328542	0.0249963659419588	NIPBL	ENSBTAG00000000579
cg13909661	0.651526545211682	14.6778232133647	0.000384802579039551	0.0219778366900601	NA	NA
cg13917614	0.815605236851169	11.4940954590924	0.0014421965821379	0.0367739409211127	NA	NA
cg13925106	0.951147939946531	13.2763531240649	0.000680866185721079	0.0271800713643379	DIP2B	ENSBTAG00000005246
cg13985448	0.0124528000268808	12.8080833228354	0.0008269662891381	0.0296001276452563	TAL1	ENSBTAG00000005029
cg13987195	0.957666841139236	14.1521655597734	0.000475729982498753	0.0242752522346305	NA	NA
cg13993391	0.878560589503673	10.938463801738	0.00183369550173336	0.040729986517058	ZFHX4	ENSBTAG00000033268
cg14023813	0.0120161154863	16.5468782713196	0.000184198284381333	0.0170234082695751	DNAJC12	ENSBTAG00000010932
cg14063008	0.0471448859126955	11.3429347514883	0.00153910500232477	0.0377624572815769	DAB2IP	ENSBTAG00000008232
cg14084637	0.993064180521437	18.61754416701	8.38844101708684e-05	0.0122387299482683	CLK3	ENSBTAG00000007304
cg14103663	0.831917265209536	10.9046675409872	0.00186086515598023	0.0409031371677479	ZNF217	ENSBTAG00000030556
cg14132810	0.992644005780941	18.8788575884028	7.61150352026701e-05	0.0116924571354691	RNF220	ENSBTAG00000012355
cg14142021	0.895419578946536	11.8844454611382	0.00122049233817672	0.0346044449055961	KLHL29	ENSBTAG00000021969
cg14182268	0.885174766282	10.6105298193543	0.0021160400405573	0.0431040611957919	CAMKMT	ENSBTAG00000032519
cg14199786	0.926476005669791	10.1595563292209	0.00258140468160491	0.0471681337974986	ACOT11	NA
cg14206958	0.0156963106489809	15.5080422551247	0.000276495134420581	0.0192544169737481	NIPBL	ENSBTAG00000000579
cg14224903	0.949986757868293	15.9291844147697	0.000234289218626225	0.0182000215802471	VASH1	ENSBTAG00000008735
cg14242190	0.960085450672966	15.0092844150755	0.000337011377246153	0.0205552161049824	TLE4	ENSBTAG00000003532
cg14242308	0.946378299107276	11.8792242654885	0.00122320842409419	0.0346044449055961	OXR1	ENSBTAG00000008285
cg14257669	0.885433297581787	13.5111718037453	0.000618070884967751	0.0264942842161152	RPS6KC1	ENSBTAG00000001181
cg14281160	0.517256187372861	13.7474920338492	0.000560987348282631	0.0257162032220411	NA	NA
cg14284338	0.811943718512357	18.8127596440612	7.80061904717559e-05	0.0118429857967346	C10H15orf41	ENSBTAG00000002179
cg14305829	0.945910413633693	11.3787723800376	0.00151552569198143	0.0375935656368888	KCTD16	ENSBTAG00000019012
cg14331911	0.97001181095022	16.9131996943467	0.000159920259342968	0.0160775708417552	DDX17	ENSBTAG00000009887
cg14333389	0.949563614506083	17.6229230989175	0.000121943385367918	0.014603882464212	TCF7L2	ENSBTAG00000021574
cg14360468	0.962122311817387	16.8308108811519	0.000165071572973604	0.0162441737473459	POLR3B	ENSBTAG00000004781
cg14361875	0.97622245327618	10.6839364686819	0.00204908265976928	0.0424317882461219	NA	NA
cg14375000	0.0529752692603104	13.4641199177972	0.0006301475333563	0.0265000457731368	ACTRT3	ENSBTAG00000013141
cg14388852	0.955601178963849	9.92273314677469	0.0028679630663867	0.0491287734380259	BRAF	ENSBTAG00000021761
cg14397160	0.927758753593413	32.7784800331117	7.4602435675757e-07	0.00522392884495664	AUTS2	ENSBTAG00000002083
cg14397740	0.0765218053191539	11.2551611985654	0.00159850248406863	0.0381865630635855	PLAG1	ENSBTAG00000004022
cg14398345	0.987260671157185	11.8744226963262	0.00122571183405762	0.0346044449055961	DSCAM	ENSBTAG00000004754
cg14399520	0.942683145792165	14.1921702577148	0.00046807473242457	0.0240241756082313	C10H15orf41	ENSBTAG00000002179
cg14434028	0.904414894206615	16.0266951486914	0.000225517014603721	0.017837672757609	TIA1	ENSBTAG00000019182
cg14437289	0.960953736730537	20.6509478496094	3.98314080523756e-05	0.00986936004813729	ADAMTS6	ENSBTAG00000016963
cg14439745	0.584100445244115	10.2288345859109	0.00250341264871905	0.0465720421121333	NA	NA
cg14449733	0.898153621786474	11.9896937745998	0.00116707414641176	0.0338847995130782	ACVR2A	ENSBTAG00000018114
cg14459284	0.954651974963268	17.1776019200204	0.00014449688072729	0.0155870766956704	PUM2	ENSBTAG00000011155
cg14477590	0.0146390221142093	18.5622101275469	8.56336815566418e-05	0.0123679229977061	PCF11	ENSBTAG00000015277
cg14504341	0.958789064373261	32.7647874234849	7.49096241992675e-07	0.00522392884495664	HNRNPR	ENSBTAG00000016578
cg14515103	0.876680711569615	11.7215063305307	0.00130832598198905	0.0356101145704095	FAF1	ENSBTAG00000014482
cg14539976	0.938085163660162	12.9289428864848	0.000786352165874197	0.0288285200360135	EHBP1	ENSBTAG00000044173
cg14570758	0.905689419349732	12.8485013778648	0.000813144022302519	0.0292243909831194	TASOR	ENSBTAG00000019748
cg14589387	0.945397860454651	13.817136152883	0.000545242430393861	0.0256070497875744	ZNF521	ENSBTAG00000007383
cg14590240	0.0258299149116006	13.4885551307645	0.000623845187968201	0.0264942842161152	YWHAE	ENSBTAG00000005664
cg14594346	0.552748444194983	17.0284362116345	0.00015299614589574	0.015761502328138	NR4A1	ENSBTAG00000000507
cg14618517	0.913363159035892	10.8974782786292	0.00186669931438022	0.0409316555790753	AP3B1	ENSBTAG00000005016
cg14647057	0.984720024140449	13.5751524980364	0.000602037955976013	0.0263779691644969	HOXA3	ENSBTAG00000008139
cg14648621	0.880704018401495	10.8365779712427	0.00191690067644967	0.0412760896137122	PEX2	ENSBTAG00000003885
cg14669524	0.0904667128872684	11.3587008959057	0.00152868444518373	0.0376919355909328	NA	NA
cg14679255	0.343151339468004	11.0660699358745	0.00173481980532113	0.0396320296567228	HOXC10	ENSBTAG00000003278
cg14679263	0.958296685538996	19.2091561242478	6.73586389322377e-05	0.0114322762793111	NA	NA
cg14699972	0.39545213868992	9.89132088623182	0.00290842348213166	0.0492893530148655	NA	NA
cg14732096	0.0382530662956551	16.9908277969516	0.000155220673204946	0.0158802545704714	ARID5B	ENSBTAG00000051333
cg14748407	0.91594937355407	11.8709575998131	0.00122752179230717	0.0346044449055961	LCOR	ENSBTAG00000046239
cg14815090	0.900934195954477	11.2831412878349	0.00157931013955357	0.038064401382375	KMT2E	ENSBTAG00000009207
cg14851231	0.917619479573774	12.1766438217015	0.00107816541378994	0.0327578645428609	SPDYA	ENSBTAG00000031347
cg14852275	0.964127202272566	10.6715501543733	0.00206022219462886	0.0425661631633542	GSK3B	ENSBTAG00000048057
cg14857700	0.898374823036253	10.3166308848147	0.00240812840429001	0.0458074903735072	ZNF608	ENSBTAG00000016137
cg14861451	0.898467786063786	10.4415792164437	0.00227906687257703	0.0446832025036332	NAA15	ENSBTAG00000004745
cg14864399	0.928808640407976	15.0090450504729	0.000337043547634573	0.0205552161049824	LIN54	ENSBTAG00000010546
cg14875600	0.917819641655293	9.86867138162989	0.00293797071836626	0.049498240246125	SATB1	ENSBTAG00000021158
cg14905985	0.962324825999488	9.82470857417348	0.00299623034843335	0.0499527336851768	LRP2	ENSBTAG00000004555
cg14935719	0.926477029505675	12.6598179415816	0.000879823151546215	0.0303631718976892	SETD2	ENSBTAG00000002948
cg14936776	0.790615915334876	13.637902778448	0.000586737298985026	0.0261866023229103	MKI67	ENSBTAG00000002444
cg14961949	0.0546234439282321	13.3293882025771	0.000666119981162287	0.0269430422265943	SHOX2	ENSBTAG00000005230
cg14962509	0.239790860269596	14.9284154458882	0.000348065655565983	0.0209242494135617	TFAP2E	NA
cg14973983	0.943314249804537	18.6377618769449	8.32546415281379e-05	0.0122340324993929	CAMKMT	ENSBTAG00000032519
cg14992835	0.944359502245625	13.3373704779611	0.000663929763207918	0.0269151761129922	RUFY2	ENSBTAG00000002614
cg15006883	0.826416577586758	13.1115250531082	0.000728926373014692	0.0279648166985462	PRPF40A	ENSBTAG00000048151
cg15008364	0.945808829365462	17.9869762089602	0.000106255295074703	0.0135189973661786	FAM172A	ENSBTAG00000050195
cg15012766	0.0270719399560483	10.7323776948841	0.0020061234540498	0.0419654849064881	FOXO6	ENSBTAG00000024115
cg15015340	0.487691931845048	15.3025121837576	0.000299921443509736	0.0198170764020354	NA	NA
cg15027745	0.928426693449294	20.6876904514075	3.93082800416871e-05	0.00982880169662631	ZFHX4	ENSBTAG00000033268
cg15042350	0.896184823125988	10.7877793938401	0.00195815269696221	0.0414935991386761	FANCL	ENSBTAG00000005870
cg15047244	0.896154693876098	12.967651181572	0.000773792228346473	0.0285501391244352	ZNF521	ENSBTAG00000007383
cg15048337	0.959937549812431	17.8953806873813	0.000109991990073108	0.0138053334352763	FOXB1	ENSBTAG00000019114
cg15050504	0.0104103903334567	10.6525231723419	0.00207745849473268	0.04271531039497	ANP32A	ENSBTAG00000012365
cg15053082	0.394797068138222	13.5044377160412	0.000619784282746269	0.0264942842161152	NA	NA
cg15054697	0.988745131189484	12.7909429033518	0.000832902401922495	0.0296339758651081	NA	NA
cg15085244	0.813426164196378	12.8553893281593	0.000810812790809998	0.0292090779926147	ZNF513	ENSBTAG00000019518
cg15093444	0.900601844037427	13.0765706189219	0.000739569049303811	0.0279752991011402	ASXL3	ENSBTAG00000047003
cg15109221	0.0385765546145556	15.5811903737771	0.000268627884562868	0.0190270641644335	JARID2	ENSBTAG00000012938
cg15125251	0.920325290567668	16.9031551103516	0.00016053916713574	0.0160775708417552	PEX2	ENSBTAG00000003885
cg15127930	0.910539555069038	10.8547096391612	0.00190180729804173	0.0411954379740754	YTHDC1	ENSBTAG00000015572
cg15155511	0.920030621336336	17.3668207802355	0.000134421710937991	0.0153072851583219	DIAPH3	ENSBTAG00000012443
cg15157953	0.956317439281794	15.289596301264	0.000301461475457012	0.0198525459823597	HELZ	ENSBTAG00000004746
cg15161323	0.932183255463471	9.87012431617116	0.00293606582377104	0.0494951594325809	SLC15A5	ENSBTAG00000009444
cg15172854	0.907348828366564	15.098645374468	0.000325223601693133	0.0205015288714291	NAA25	ENSBTAG00000006666
cg15175780	0.912437015431806	11.4229749531649	0.00148696555241188	0.0373590828721362	VEZT	NA
cg15201333	0.993320345091333	9.91805867702022	0.002873946167779	0.0491287734380259	HNRNPAB	ENSBTAG00000013627
cg15207000	0.850731729728579	15.4437127621191	0.000283613719326887	0.0193520159583182	FIGN	ENSBTAG00000008704
cg15223146	0.950075852574259	12.1219194954016	0.00110342830826198	0.0329866452685427	PSMD7	ENSBTAG00000018425
cg15237969	0.908583078606181	20.4858668224934	4.22733049638982e-05	0.0101252622305658	PSMD14	ENSBTAG00000021691
cg15239238	0.075994690284666	12.1880392731533	0.0010729818010775	0.0326694395898127	SOX6	ENSBTAG00000044185
cg15247199	0.20834467723524	10.182854211178	0.0025548941433316	0.0470198333094524	SKIDA1	ENSBTAG00000044047
cg15248167	0.882000541882736	9.82554304248024	0.00299511322388978	0.0499527336851768	POLA1	ENSBTAG00000008170
cg15252084	0.938165854904848	12.7263394193472	0.000855681790220039	0.0299929898478959	NA	NA
cg15341462	0.885658098803097	14.8332893480399	0.000361557707117957	0.0214267946781237	TANC1	ENSBTAG00000004177
cg15381220	0.887744856775449	15.8462911509962	0.0002420277928542	0.0184847724334853	NA	NA
cg15385778	0.925658366417419	15.7858643606122	0.000247837669389701	0.0184847724334853	MTF2	ENSBTAG00000001393
cg15388054	0.879739312357586	13.6818291529121	0.000576270002813935	0.0260429526168411	SNX14	ENSBTAG00000018408
cg15447614	0.0292918615833287	10.4603327468811	0.00226033462442545	0.0445591129649199	FOXO6	ENSBTAG00000024115
cg15462582	0.0359963331474947	9.86477353110653	0.0029430875101808	0.0495263853391223	TEAD1	ENSBTAG00000032657
cg15476781	0.879515006697854	11.0132756640218	0.00177502838388605	0.0401719491409064	ESRRG	ENSBTAG00000010392
cg15478432	0.805907700069467	11.2094322270188	0.00163039999631568	0.0385690738860236	SNX18	ENSBTAG00000027924
cg15479464	0.960108245673026	15.0732865706898	0.00032852409877466	0.0205015288714291	TPGS2	ENSBTAG00000021583
cg15484756	0.94663099270408	18.1451556309211	0.000100112138146287	0.0133107918524155	DNAJC13	ENSBTAG00000002966
cg15515451	0.784501529617682	16.208058151625	0.000210105084778342	0.0172495468686185	SKIDA1	ENSBTAG00000044047
cg15530403	0.935162776998237	11.4180792587472	0.00149010065467344	0.0374051535502127	SP3	ENSBTAG00000000176
cg15577366	0.93585429595039	13.192565886827	0.000704866109244971	0.0274959438058518	BIRC6	ENSBTAG00000027932
cg15620299	0.957286314121908	14.0311462544513	0.000499698999063303	0.0245933083757958	RSRC1	ENSBTAG00000031561
cg15647529	0.0241668460967766	13.9330205406645	0.000520063931746648	0.0249963659419588	NA	NA
cg15650228	0.951563733483364	13.6964751928638	0.000572823730797145	0.0259279749993727	GPR158	ENSBTAG00000023920
cg15650356	0.316213197559671	11.6195958607185	0.00136662360751045	0.0363030388872126	NA	NA
cg15652120	0.0384322279300454	10.045351481592	0.00271562279782629	0.0481560390685031	ELK3	ENSBTAG00000001509
cg15655756	0.971078343988976	15.1267631066301	0.000321604668843678	0.0205015288714291	DDHD1	ENSBTAG00000019924
cg15666331	0.946638389237872	16.8469420755409	0.000164049452465354	0.0162441737473459	DRGX	ENSBTAG00000011991
cg15671915	0.935291072075417	10.0321954375357	0.00273155082996719	0.0482254411337181	MIB1	ENSBTAG00000007467
cg15682828	0.226207247560324	14.584957817995	0.000399431332292419	0.0222491667188566	ZIC2	ENSBTAG00000025246
cg15685440	0.955667688078911	11.2565718685237	0.00159752900829068	0.0381865630635855	NA	NA
cg15698659	0.937920829189536	13.851423245427	0.000537662086441315	0.0254171678418473	PPP4R3A	ENSBTAG00000005040
cg15712063	0.766948300084682	9.9098546763195	0.0028844787816644	0.0491479987972259	BCOR	ENSBTAG00000047339
cg15712548	0.994841487697476	9.9697603562053	0.00280849682735971	0.0487455447545004	RBFOX1	ENSBTAG00000007210
cg15715091	0.954730666375895	18.463827183021	8.88388821268558e-05	0.0125784859860348	HECTD1	ENSBTAG00000032477
cg15720084	0.98454146893142	10.2889992120421	0.00243769721254363	0.0460045916810313	KCNMA1	ENSBTAG00000013300
cg15726426	0.061522824414767	10.2234767043209	0.00250935480206915	0.0466222340923005	KCNA3	ENSBTAG00000047879
cg15729697	0.959052288009804	11.2508556251528	0.00160147754193722	0.0381865630635855	USP25	ENSBTAG00000019314
cg15735984	0.0231160532421343	13.6976230737492	0.000572554546319085	0.0259279749993727	TBX2	ENSBTAG00000014278
cg15769694	0.0294738015679187	10.6259844373752	0.00210175393137706	0.0430265063360067	GSK3B	ENSBTAG00000048057
cg15774023	0.612081789316071	11.0202140789135	0.0017696884490922	0.0401222006594772	FOXD2	ENSBTAG00000045643
cg15778145	0.888049044179878	10.7764862692367	0.0019678320496734	0.0414935991386761	SRRM1	ENSBTAG00000013772
cg15785552	0.895633659639188	11.5264461074696	0.00142230423164433	0.0366830443970933	AKAP8L	ENSBTAG00000010439
cg15813117	0.969463768777978	10.8992058657854	0.00186529560280619	0.0409316555790753	EHBP1	ENSBTAG00000044173
cg15825447	0.949947507988233	10.2471523231351	0.00248320926552186	0.0464807630201735	GRIA3	ENSBTAG00000011833
cg15844104	0.0409793735313214	12.609590870724	0.000898525115864639	0.0305723518933072	KCTD1	ENSBTAG00000050380
cg15856582	0.0374105568098309	12.9971349224051	0.000764367014228623	0.0283845686923011	SDR42E2	ENSBTAG00000013052
cg15943628	0.0439704682696563	14.4697923846415	0.000418388100963158	0.0227995196024683	BICRAL	ENSBTAG00000014814
cg15944174	0.0627814847176178	12.9096694353866	0.000792685699517883	0.0288627324844981	KPNA2	ENSBTAG00000012225
cg15944279	0.0794390879876445	14.9909496695972	0.000339484906062875	0.0206291176194605	NA	NA
cg15975574	0.114128170500057	12.416764870843	0.000974298578035502	0.0315627069902707	RUNX1T1	ENSBTAG00000017339
cg15977571	0.0272398298979886	11.3690918577544	0.00152185723237932	0.0376110554501516	NA	NA
cg15982050	0.91742959577016	21.1299881829995	3.35463589199e-05	0.00945293214726371	SKAP1	ENSBTAG00000000641
cg16029913	0.93895035347617	12.5179558362463	0.000933730483192511	0.0309364117413346	THADA	ENSBTAG00000003555
cg16032864	0.850943211336074	10.165170136628	0.00257499032656305	0.0471446384700027	NAA11	ENSBTAG00000013149
cg16054600	0.891716474745889	14.8844204366758	0.000354238713557039	0.0211237153625018	ANKIB1	ENSBTAG00000034936
cg16059441	0.928948965980999	18.4797466384897	8.83118399558619e-05	0.012565763652356	PRKD1	ENSBTAG00000012789
cg16095672	0.915404593302383	9.8772349531225	0.00292676208986241	0.0494183751923592	NPAS3	ENSBTAG00000004462
cg16102730	0.933798127596188	10.1723216532168	0.00256684332921004	0.0471259450446484	MAPKAP1	ENSBTAG00000010271
cg16126692	0.919631946400803	12.2602269195147	0.00104074802236484	0.032408969069244	CNOT1	ENSBTAG00000020782
cg16167976	0.931985587155969	14.3451213115328	0.000439978269916277	0.0232462899795615	NR2F2	ENSBTAG00000018007
cg16169211	0.898969136352641	11.1371511374332	0.00168219330945524	0.0391181901677222	PTPRD	ENSBTAG00000010178
cg16201028	0.995442397066081	11.9443637542155	0.00118977306298205	0.0341837908397468	NA	NA
cg16215795	0.962499450910017	11.0684650011903	0.00173301861397668	0.039626824615338	CTNNBL1	ENSBTAG00000007658
cg16237991	0.94156859912041	12.6719731124767	0.000875359003314345	0.030276558102567	SON	ENSBTAG00000008482
cg16246483	0.931551424703941	11.0018738831633	0.00178384031505602	0.0402633919829253	PIK3C3	ENSBTAG00000026290
cg16253950	0.927596687137875	13.9123310886509	0.000524468009344985	0.0250398968342372	MAPKAP1	ENSBTAG00000010271
cg16256434	0.912083014641384	12.4095258462313	0.000977270924365593	0.0315627069902707	NPAS3	ENSBTAG00000004462
cg16288777	0.940770145297622	11.5724971906823	0.00139448439814828	0.0364705562946246	MED23	ENSBTAG00000012418
cg16307850	0.955965373012514	14.5595147581656	0.000403540346512922	0.022348116557471	ADK	ENSBTAG00000011072
cg16317742	0.0388803557273269	19.6255980057825	5.77973582047976e-05	0.0106565016703583	PLAG1	ENSBTAG00000004022
cg16367356	0.825385120835285	14.060434533828	0.000493784166724605	0.0245406715780636	PSME4	ENSBTAG00000020262
cg16384274	0.933987630621984	10.9858817666706	0.00179627765909076	0.0402633919829253	SRSF11	ENSBTAG00000015474
cg16385223	0.934796143324406	21.00514190131	3.50771786133242e-05	0.00956025794769046	FOXP1	ENSBTAG00000016533
cg16410241	0.0254461642383577	23.0185905152529	1.72701488061695e-05	0.00896629472315287	PPP1R10	ENSBTAG00000006933
cg16433156	0.234025219921958	13.2680767503393	0.000683198169120205	0.0272102065889499	SALL3	ENSBTAG00000050200
cg16438448	0.994308567018159	11.0197587614903	0.00177003835048101	0.0401222006594772	RBM14	ENSBTAG00000001225
cg16442886	0.937271476207548	15.4456445821667	0.000283397170555863	0.0193520159583182	HAO1	ENSBTAG00000019811
cg16450419	0.0133763772497665	11.9895834866738	0.00116712881646119	0.0338847995130782	CXXC5	ENSBTAG00000003986
cg16457542	0.946210022732443	12.7518029300322	0.00084662603823806	0.0298943103832433	HSPA8	ENSBTAG00000013162
cg16464310	0.87654433218044	20.9397919330542	3.59074651611816e-05	0.00959593140849854	SATB1	ENSBTAG00000021158
cg16486408	0.955629925931611	13.771569625245	0.000555490629114487	0.0256547332826702	ALKBH3	ENSBTAG00000009518
cg16491260	0.921229507309341	13.7621177241605	0.000557641645633446	0.0256547332826702	ADAMTS6	ENSBTAG00000016963
cg16496042	0.410681028309236	15.7771170477248	0.000248690745724916	0.0184847724334853	AOPEP	ENSBTAG00000000699
cg16524762	0.0155835176844694	11.4088152033571	0.00149605222959952	0.0374318896970139	RLF	ENSBTAG00000019695
cg16525315	0.0436075387107613	12.2348842055931	0.00105194662342362	0.0325174610927766	RBBP6	ENSBTAG00000009441
cg16546279	0.0853772965639645	16.2907095833244	0.00020345176071999	0.0172495468686185	ATXN7L3	ENSBTAG00000019662
cg16572844	0.95675562548721	13.6525273411361	0.000583230380735579	0.0260705677213294	ZFPM2	ENSBTAG00000001649
cg16593370	0.887141711449333	13.7486082196247	0.000560731273317335	0.0257162032220411	RHOT1	ENSBTAG00000010001
cg16597508	0.0251682445344883	13.8243969784784	0.000543627857206565	0.0256070497875744	NA	NA
cg16605861	0.0146708010523703	15.7685319021714	0.000249531002207126	0.0184847724334853	NA	NA
cg16612602	0.973220351200089	13.4644794264144	0.000630054325359945	0.0265000457731368	TSHZ1	ENSBTAG00000000422
cg16617352	0.925670718327044	11.646128787185	0.00135118691913393	0.0362078073073202	ZNF800	ENSBTAG00000020004
cg16632407	0.150210541611241	14.0377712688846	0.000498354581877768	0.0245692117782924	NA	NA
cg16637621	0.913705769322308	11.7701247279705	0.00128144191609213	0.035266572153244	SFSWAP	ENSBTAG00000000439
cg16643213	0.957703876541917	9.83130079558287	0.00298741714498542	0.0498926212954852	VRK1	ENSBTAG00000014230
cg16673182	0.937501789131507	11.4433780277399	0.00147397444636987	0.0371626286896499	LCORL	ENSBTAG00000046561
cg16674672	0.92034970949982	12.4133108874618	0.000975715597094115	0.0315627069902707	ZNF281	ENSBTAG00000047428
cg16682215	0.920149483648202	11.5400774630049	0.00141400904286879	0.0366199807771359	BCLAF1	ENSBTAG00000007802
cg16688385	0.0420513374612508	13.1277707400488	0.000724034910498319	0.0278960043744445	NA	NA
cg16699500	0.968897437908443	11.4361049495119	0.00147859161948995	0.0372137520329065	TBCA	ENSBTAG00000003263
cg16708405	0.918139273721015	12.2266631114502	0.00105560658685374	0.0325465808108025	USP34	ENSBTAG00000006027
cg16723165	0.0195221144375969	10.7660122456678	0.0019768544346372	0.0415649727158812	NA	NA
cg16735596	0.0455683625953115	10.2454572665433	0.00248507156994351	0.0464807630201735	KMT2D	ENSBTAG00000014429
cg16740630	0.947187854816274	9.99145696179684	0.00278150139485572	0.0484913071855628	PSAT1	ENSBTAG00000013960
cg16747362	0.935383071696085	10.297718849979	0.00242832513534857	0.0460045916810313	GTPBP2	ENSBTAG00000006016
cg16769003	0.954549622720158	10.9312271477045	0.00183947785016752	0.0407486454373747	CNOT1	ENSBTAG00000020782
cg16772140	0.0205871585877461	14.075695865157	0.000490731288939357	0.0245406715780636	EPHB1	ENSBTAG00000015377
cg16773741	0.542222854414445	11.1490961858591	0.00167351589084564	0.0389794766534816	NA	NA
cg16789563	0.137928500791533	19.182548664497	6.80232865784226e-05	0.0114335955081147	SPRED2	ENSBTAG00000019456
cg16819745	0.958184423434431	12.0293118211251	0.00114760864273436	0.0336201916066004	CLINT1	ENSBTAG00000016199
cg16825463	0.952363729896002	20.2939672238437	4.53101679158586e-05	0.0101795000037137	LUC7L3	ENSBTAG00000002279
cg16845195	0.953937102106573	17.2111822436518	0.00014265267994997	0.0155870766956704	DACH1	ENSBTAG00000043985
cg16857679	0.0241003174157707	10.4124853028994	0.00230845249204475	0.0449527129189019	NA	NA
cg16871332	0.590312101384608	10.8362670752726	0.00191716057441251	0.0412760896137122	FGF6	ENSBTAG00000006800
cg16911529	0.978018771818443	13.8656914342043	0.000534540302993837	0.0253529882042107	CHD3	ENSBTAG00000014377
cg16947830	0.951389485801748	13.2306382969525	0.000693852320188823	0.0274959438058518	RBM26	ENSBTAG00000017573
cg16955855	0.897436404831085	14.6851117237906	0.00038367850358156	0.0219677245051516	BTRC	ENSBTAG00000007476
cg16972264	0.956812258730455	21.2144581976282	3.25504062785685e-05	0.00926310022051598	UBP1	ENSBTAG00000003968
cg16986065	0.0091457026900759	10.9552061086458	0.00182039108812024	0.0405598475018548	NA	NA
cg16995983	0.153374449794983	17.2378230392692	0.000141207148327901	0.0155502543942906	NR2F1	ENSBTAG00000017599
cg16997055	0.0157895645426183	13.4465771052447	0.000634713418742204	0.0265000457731368	CXXC5	ENSBTAG00000003986
cg17002377	0.977605850417078	18.1859002121427	9.85908268684939e-05	0.0133107918524155	HTR2C	NA
cg17011893	0.017308041403785	11.8745748444268	0.00122563242543073	0.0346044449055961	NA	NA
cg17030869	0.924788360749546	13.6609987308644	0.00058120904975707	0.026061275147456	MKLN1	ENSBTAG00000010437
cg17035891	0.96117178782328	11.308686938887	0.001561999543726	0.0379590703596114	ZFR	ENSBTAG00000008414
cg17040006	0.882693786772742	14.717426809723	0.000378736048099715	0.0218324113096309	SOX5	ENSBTAG00000022360
cg17041137	0.909774198456277	15.7124749310401	0.000255091203921886	0.0185664861375936	STAG1	ENSBTAG00000035437
cg17049538	0.937615666577305	12.4374859776974	0.000965842928136165	0.0315119145197152	ZFHX4	ENSBTAG00000033268
cg17056827	0.0232941582099028	26.9802406056106	4.5676735012878e-06	0.00729363239577044	ARF6	ENSBTAG00000045980
cg17088899	0.837479432418317	11.6218611397668	0.00136529846206399	0.0363013879418142	YAF2	ENSBTAG00000015025
cg17092784	0.913438584316614	11.184481003769	0.00164808640523988	0.0387007946196672	CNOT6L	ENSBTAG00000049571
cg17099206	0.963877273725586	9.95337883252415	0.002829062276461	0.0488664183628191	DENND1A	ENSBTAG00000003610
cg17104084	0.964119016447669	14.784161114825	0.000368739630509537	0.0217186001605747	FAM172A	ENSBTAG00000050195
cg17149923	0.962526612419153	15.4801347466864	0.000279560028182974	0.0192891379541118	RYR2	ENSBTAG00000022886
cg17154022	0.0424898475031522	16.2120390982753	0.000209779450181372	0.0172495468686185	DHDDS	ENSBTAG00000003235
cg17172351	0.969960015158212	19.877425629463	5.27151432997226e-05	0.0102375255601431	NA	NA
cg17188793	0.137127371832901	9.89931944897458	0.00289806411389194	0.0492656196758361	SKIDA1	ENSBTAG00000044047
cg17228011	0.9488482657631	12.2911534265354	0.00102725168275911	0.0320930030252736	PPP2R5E	ENSBTAG00000019784
cg17238473	0.71572835666613	10.7501435452418	0.0019906069951744	0.041732018778878	TMEM131	ENSBTAG00000006744
cg17299060	0.963747657831695	14.2107296100648	0.000464567267763186	0.0238943807900953	CHIC2	ENSBTAG00000032660
cg17303577	0.947690657554813	14.8162075764775	0.00036403804966301	0.0215293953424083	SLC25A32	ENSBTAG00000033902
cg17304178	0.979656317865808	10.3744143796115	0.00234751003733843	0.0453406176725567	USP7	ENSBTAG00000005455
cg17316594	0.925906177123171	10.3715686636677	0.00235045736312124	0.0453406176725567	DENND1A	ENSBTAG00000003610
cg17334475	0.934306443025088	10.4970641916999	0.00222411375233282	0.0443589016148081	TLE1	NA
cg17347386	0.926505386435178	11.6263742942949	0.00136266238263326	0.0363013879418142	GLI3	ENSBTAG00000010671
cg17354293	0.83859067598643	11.8282261511505	0.00125007482130967	0.0348426680217533	CHD1	ENSBTAG00000020860
cg17356566	0.945995465195984	26.216432821926	5.86614204407725e-06	0.00843031693813688	BTAF1	ENSBTAG00000016104
cg17363349	0.0433807334558773	12.3026904603421	0.00102226417856453	0.0320930030252736	NA	NA
cg17365273	0.942421671911533	13.6168082876022	0.000591834754274697	0.0263323288225027	PICALM	ENSBTAG00000001657
cg17367478	0.980338393514969	11.8122814236493	0.00125860157714919	0.0349855782078208	NOVA2	ENSBTAG00000013157
cg17396898	0.980355784933863	19.443962802334	6.17798829134096e-05	0.0107639862511595	RNF220	ENSBTAG00000012355
cg17410330	0.943072380141648	10.2711971648893	0.0024569499611543	0.0462404040671409	WWOX	ENSBTAG00000015894
cg17421372	0.0173810960429081	10.6878094736895	0.00204561254855269	0.0423904709104422	OTUB1	ENSBTAG00000003967
cg17422230	0.927861055633889	13.0906716033819	0.000735256160923795	0.0279648166985462	CADM1	ENSBTAG00000000977
cg17434678	0.0232471287958341	10.5451062355074	0.00217766082259632	0.0437698968920003	CMAS	ENSBTAG00000010136
cg17439607	0.0276408375451082	10.0741758178286	0.00268106681480612	0.0479527019964503	SMAD2	ENSBTAG00000039916
cg17452667	0.959220207048459	11.3190139443251	0.0015550584431762	0.0379422209007687	BIRC6	ENSBTAG00000027932
cg17489311	0.888336116462139	13.6769495239922	0.000577423030712133	0.0260512742393038	PKHD1	ENSBTAG00000011237
cg17523323	0.837378246164878	10.6612273400398	0.00206955471042886	0.0426771776700808	PEX2	ENSBTAG00000003885
cg17525595	0.940068465684618	16.4085064433036	0.000194348643664609	0.0171132653179936	FOXP1	ENSBTAG00000016533
cg17531219	0.936791041763035	10.0190489901003	0.00274756576903743	0.048317341610205	VASH1	ENSBTAG00000008735
cg17543458	0.0265422131101882	10.0155166829022	0.00275188567834961	0.048317341610205	NA	NA
cg17556655	0.932685220692311	9.97017389898594	0.00280797971030281	0.0487455447545004	INTS12	ENSBTAG00000033648
cg17558214	0.946229310879957	13.4443477478881	0.00063529614039481	0.0265000457731368	PHF14	NA
cg17596554	0.0517336551871155	10.0220254647412	0.00274393118351557	0.048317341610205	NOG	ENSBTAG00000040282
cg17603248	0.93251091564014	14.3163358198991	0.000445127531515021	0.0234322038536129	DPCD	ENSBTAG00000003578
cg17605084	0.15949896698599	16.2265512246314	0.000208596857505973	0.0172495468686185	NA	NA
cg17634341	0.900545980034249	9.91722224931511	0.0028750181449946	0.0491287734380259	UBR5	ENSBTAG00000021209
cg17635618	0.943859280978188	16.2631130290481	0.000205648326608945	0.0172495468686185	MAFB	ENSBTAG00000003396
cg17638929	0.955944587410404	10.4361054075415	0.00228456528498828	0.0446832025036332	MBTD1	ENSBTAG00000009407
cg17651973	0.00944710695198767	10.8783829468098	0.0018822891598091	0.0409998939601635	PSMD14	ENSBTAG00000021691
cg17652017	0.958179049087431	10.3727392823457	0.00234924447376546	0.0453406176725567	KCMF1	ENSBTAG00000020630
cg17682856	0.0185208302312228	22.6077594370634	1.99190656838602e-05	0.00896629472315287	NA	NA
cg17704721	0.915316215867082	14.4125125071925	0.000428166145572991	0.0229170843199653	RSRC1	ENSBTAG00000031561
cg17726978	0.018651833199831	15.4615215455474	0.000281623988837739	0.0193520159583182	TLE2	ENSBTAG00000001153
cg17773015	0.223633207905474	10.8004537164888	0.00194734925435736	0.0414935991386761	MAZ	ENSBTAG00000052323
cg17795121	0.884569277123412	16.0160018805196	0.000226461949695205	0.017837672757609	USP34	ENSBTAG00000006027
cg17798360	0.0440735611987593	21.3810180997455	3.06761688986047e-05	0.00926310022051598	NA	NA
cg17803617	0.955569976817922	12.1280933357545	0.00110054731179626	0.0329866452685427	SLC35B3	ENSBTAG00000009157
cg17840695	0.0131603081805238	10.755025306352	0.00198636552352093	0.0416834210479771	PCGF1	ENSBTAG00000016606
cg17865364	0.0294273757625418	9.92137813062346	0.00286969606877018	0.0491287734380259	SOX4	ENSBTAG00000051245
cg17875931	0.0244961818609556	12.0223661783455	0.0011509963849834	0.0336201916066004	NA	NA
cg17881452	0.948791747716596	11.6080192209789	0.00137341689749338	0.0363826200617175	BNC2	ENSBTAG00000003669
cg17894145	0.940587232583115	10.4766740237943	0.00224414427336639	0.0444533693897776	RBM26	ENSBTAG00000017573
cg17918456	0.94964036312869	11.0989260210952	0.00171028173036793	0.0394205360907644	CSDE1	ENSBTAG00000000678
cg17951235	0.0840036529843273	25.4000108059447	7.68925732139262e-06	0.00860848223481284	NA	NA
cg17969607	0.520556938887188	9.81514495190613	0.00300906487976784	0.0499927206113136	STXBP5L	ENSBTAG00000001918
cg18020940	0.0417167010330159	9.95565310849245	0.00282619766158036	0.0488634775175047	NA	NA
cg18051198	0.954776339677949	19.9458804442365	5.14161393502971e-05	0.0101795000037137	INSC	ENSBTAG00000032782
cg18085060	0.923134560968388	17.5613622372275	0.000124827645460764	0.0147275750204794	CCAR1	ENSBTAG00000033457
cg18131863	0.991332917396481	14.7614200678918	0.000372114633911237	0.0217386699992046	LSAMP	ENSBTAG00000049383
cg18174316	0.775390312074819	14.7337172534058	0.000376269873747578	0.0218041466450152	CDK2	ENSBTAG00000004021
cg18190820	0.0368241179557578	16.2480667820248	0.000206856405367929	0.0172495468686185	NA	NA
cg18206459	0.0197098409873435	11.9126575561536	0.00120592569741202	0.0344201217562786	NA	NA
cg18237825	0.951865669964738	18.5857389606427	8.48852417281756e-05	0.0123222019583905	FIGN	ENSBTAG00000008704
cg18241155	0.948269913497438	11.9609926541908	0.00118139268802271	0.0341265606124975	LGR4	ENSBTAG00000002606
cg18247053	0.944965765867714	12.847691275843	0.000813418664644018	0.0292243909831194	MAP2K5	ENSBTAG00000000218
cg18254159	0.927768766383737	12.0521258372789	0.00113655472765878	0.0334362152302591	NA	NA
cg18367074	0.928502700637172	23.9769786507358	1.24249592399332e-05	0.00892804364001261	SP3	ENSBTAG00000000176
cg18371461	0.950148662436878	9.92458248814921	0.00286559962779873	0.0491287734380259	PTPN4	ENSBTAG00000020855
cg18384387	0.89741850675185	14.0814096991304	0.000489593398746755	0.0245406715780636	CNOT6L	ENSBTAG00000049571
cg18394218	0.911461280930238	13.5754577147095	0.000601962527559988	0.0263779691644969	NEGR1	ENSBTAG00000055278
cg18409232	0.840466644594972	17.3919351722504	0.00013314088797026	0.0152461100635011	DNAJC1	ENSBTAG00000033315
cg18409580	0.943790667026028	24.8239475278558	9.32608659042048e-06	0.00878027571901971	CCAR1	ENSBTAG00000033457
cg18411550	0.0113896137804378	16.5849652649858	0.000181503071914125	0.01692662450785	L3MBTL3	ENSBTAG00000017393
cg18434357	0.024854599602802	10.0596232620262	0.00269845473315251	0.0480748135979521	TET1	ENSBTAG00000037756
cg18454251	0.010608353104516	9.96804815052248	0.00281063893519183	0.0487532837608623	DLL4	ENSBTAG00000010361
cg18472228	0.138708242796091	12.3899760007822	0.000985345856755602	0.0315627069902707	BAMBI	ENSBTAG00000003045
cg18517878	0.92123161306718	10.1701993886556	0.00256925816809454	0.0471259450446484	RGS9	ENSBTAG00000017751
cg18561921	0.014138165237164	17.1696580796412	0.00014493679351592	0.0155870766956704	NA	NA
cg18582738	0.894425506223462	10.4326275604855	0.0022880660310881	0.0446832025036332	IFIH1	ENSBTAG00000008142
cg18594127	0.949076262941942	11.2662907708352	0.00159083913173745	0.0381865630635855	MEIS2	ENSBTAG00000003172
cg18618304	0.944799353739247	12.8897125200518	0.000799300371790938	0.0289341571285147	DIP2B	ENSBTAG00000005246
cg18626234	0.944780406545868	11.8535578321823	0.00123665300818536	0.034745098530239	BTRC	ENSBTAG00000007476
cg18652566	0.666824139953677	11.662022455585	0.00134202809133196	0.0361953706120029	KIF21A	ENSBTAG00000004832
cg18656175	0.73898241496383	10.456243066303	0.00226440577453446	0.0446087737272704	KLF5	ENSBTAG00000002129
cg18673449	0.956402681796135	20.5898700454552	4.0717201357852e-05	0.0098693872069777	INSC	ENSBTAG00000032782
cg18700826	0.947794365180644	12.7580789006974	0.000844409590130172	0.0298723774915521	SP8	ENSBTAG00000002604
cg18708443	0.943494255457829	16.1936269368548	0.000211289984133387	0.0172527198408101	ZZZ3	ENSBTAG00000017419
cg18715259	0.91807762795467	10.1310299798813	0.00261426051491153	0.0473697242719966	RBFOX1	ENSBTAG00000007210
cg18723875	0.9323220301996	14.446981810242	0.000422253621452395	0.0227995196024683	RBFOX1	ENSBTAG00000007210
cg18736756	0.969565389468844	17.3303166225351	0.00013630648189318	0.0153072851583219	AKTIP	ENSBTAG00000016250
cg18744652	0.930756998104475	12.5853681583958	0.000907693379997006	0.0306483723691165	MBD5	ENSBTAG00000019592
cg18753125	0.00623858211484877	10.0116412940585	0.00275663341474615	0.0483616479029656	FGR	ENSBTAG00000011784
cg18758604	0.868562701849887	21.7467229316782	2.69463887220828e-05	0.00926310022051598	SYT16	ENSBTAG00000018947
cg18770368	0.953665004807486	11.4831967146818	0.00144896399400955	0.0368879885776083	ERI3	ENSBTAG00000015559
cg18776764	0.0259327097371299	13.7705535511624	0.000555721443507615	0.0256547332826702	BCL6	ENSBTAG00000001511
cg18777747	0.484413741050375	11.0508227003609	0.0017463327215845	0.0398045967047891	NA	NA
cg18809102	0.07036509266802	12.8216637472038	0.000822294670130496	0.0294696128234817	OTP	ENSBTAG00000009249
cg18826401	0.953863924200917	20.2620489090354	4.58370422737092e-05	0.0101795000037137	POU3F2	ENSBTAG00000024773
cg18838698	0.586726977270151	10.210592284814	0.00252370525825992	0.0467679310590252	MARCHF6	ENSBTAG00000003536
cg18840480	0.954410959704796	31.5485648081199	1.08238722646823e-06	0.00522392884495664	KRAS	ENSBTAG00000009778
cg18860518	0.935670125227478	11.168493377532	0.00165952521401626	0.0388108626040133	CNDP1	ENSBTAG00000021428
cg18884468	0.919846427921113	10.068861183954	0.00268740318480295	0.0479818444606696	KPNA4	ENSBTAG00000017416
cg18886630	0.544954926922782	23.2080460306993	1.6175378896242e-05	0.00896629472315287	AMPD3	ENSBTAG00000015821
cg18889401	0.97994106619941	12.6995533484867	0.000865317894233678	0.0301835137661389	AKTIP	ENSBTAG00000016250
cg18892801	0.963228649940155	10.1236931851771	0.00262278196859127	0.0474117939152088	MAT2A	ENSBTAG00000020873
cg18901715	0.938940728684473	14.255736456108	0.000456175708753939	0.0236670274117954	RPS6KC1	ENSBTAG00000001181
cg18909565	0.864406106045906	13.1787581963186	0.000708905740990908	0.0275112101498668	USP6NL	ENSBTAG00000019488
cg18921843	0.941940728206069	10.7363155170382	0.00200267324825163	0.0419241558487151	CHN1	ENSBTAG00000008028
cg18948022	0.0136053450862094	12.6270992698217	0.000891958874077665	0.0304476698746191	CXXC5	ENSBTAG00000003986
cg18948962	0.12978949499964	11.5252313746278	0.0014230459242702	0.0366830443970933	SIX1	ENSBTAG00000012139
cg18953741	0.945410442916141	12.0573806573007	0.0011340245566454	0.0334302147469751	TCF7L2	ENSBTAG00000021574
cg18958610	0.933052029646508	10.147141312125	0.00259565006918797	0.0472482073990736	BTBD10	ENSBTAG00000013033
cg18961523	0.943362775643138	15.8268330336684	0.000243882883683606	0.0184847724334853	FAM120A	ENSBTAG00000008696
cg18966086	0.891656155038905	13.5340417059726	0.000612289001949325	0.0264942842161152	PRKACB	ENSBTAG00000011953
cg18980531	0.963762357509628	11.2520184013326	0.00160067351439825	0.0381865630635855	ZFR	ENSBTAG00000008414
cg18991750	0.98833311459814	10.0439684869717	0.00271729257019174	0.0481560390685031	CDK13	ENSBTAG00000001528
cg19016686	0.959579969794326	12.1277805372928	0.00110069308737502	0.0329866452685427	POU3F2	ENSBTAG00000024773
cg19019445	0.959642814233537	12.0536144210937	0.00113583737914233	0.0334362152302591	TBC1D5	ENSBTAG00000030581
cg19098437	0.665468997550531	11.5848102288829	0.00138714347986726	0.0364705562946246	OGFRL1	ENSBTAG00000016374
cg19101454	0.0892159697750499	18.9585142980476	7.3899566738403e-05	0.0116924571354691	DMBX1	ENSBTAG00000009625
cg19112767	0.911565858548646	12.6456791590093	0.000885045942612784	0.0303801600521783	RGP1	ENSBTAG00000011433
cg19118904	0.50799187292439	14.5920093376464	0.000398300313391663	0.0222292465184004	NA	NA
cg19121679	0.961299210352901	22.9407667788891	1.77420670032973e-05	0.00896629472315287	NA	NA
cg19123296	0.064731320304263	10.2939990955885	0.00243231855962153	0.0460045916810313	ZEB2	ENSBTAG00000048810
cg19132105	0.947726194390838	14.2099473553283	0.000464714544745986	0.0238943807900953	AGTR1	ENSBTAG00000045633
cg19148866	0.156874212450466	21.8253315889496	2.62085489724776e-05	0.00926310022051598	NA	NA
cg19168113	0.979565613959565	15.7915678985505	0.000247283089005703	0.0184847724334853	NA	NA
cg19223856	0.787991433467877	11.7721918003422	0.00128031187342955	0.035266572153244	MLLT3	ENSBTAG00000014124
cg19227202	0.937929744252151	12.3236239600594	0.00101327947589778	0.032056371157049	AP5M1	ENSBTAG00000013043
cg19241660	0.936060664169579	12.2873411891799	0.00102890534889868	0.0321097643107407	LNPK	ENSBTAG00000018061
cg19329104	0.902639503879986	11.1697159299143	0.00165864755741752	0.0388108626040133	CPSF6	ENSBTAG00000007323
cg19337574	0.0190998072091539	12.3149984458086	0.00101697146144306	0.032085714281888	NIPBL	ENSBTAG00000000579
cg19337633	0.955134932794863	13.9450822878807	0.000517514336285587	0.0249963659419588	NFATC3	ENSBTAG00000004368
cg19358519	0.0225111748153446	12.1555510576369	0.00108782982177152	0.0329752371277722	NA	NA
cg19360170	0.928851045777808	12.4656625341387	0.000954468573943808	0.0314245243689772	LRFN5	ENSBTAG00000003684
cg19377176	0.888186892204199	12.7945614811036	0.000831645487005853	0.0296339758651081	PCGF6	ENSBTAG00000009879
cg19381237	0.625248003591071	11.0743620361076	0.00172859218481643	0.039557080289615	NA	NA
cg19381434	0.851905759193233	11.7340626479922	0.00130132645025812	0.0355542760796781	LRMDA	NA
cg19439043	0.0350607059001535	10.0849742881323	0.00266824085614806	0.0478125590537999	NEUROD2	ENSBTAG00000004119
cg19449076	0.907052921431432	11.5047398595835	0.00143561922026601	0.0367739409211127	EFNA5	ENSBTAG00000016515
cg19465208	0.0479701315599666	9.89185930626826	0.00290772491970312	0.0492893530148655	ZNF608	ENSBTAG00000016137
cg19488106	0.209154812665391	26.3080100836995	5.69192768195915e-06	0.00843031693813688	NA	NA
cg19492291	0.99226431701573	15.4774979835434	0.000279851443299171	0.0192891379541118	TAOK3	ENSBTAG00000012550
cg19494088	0.853880380396714	12.6828056532933	0.000871400678384658	0.0302123624507773	MAPKAP1	ENSBTAG00000010271
cg19506450	0.861913763597454	21.3511876637464	3.10033474360243e-05	0.00926310022051598	CNOT2	ENSBTAG00000003748
cg19516060	0.844968680354333	14.3603189265534	0.000437284923745275	0.0232390841674203	AMMECR1	ENSBTAG00000022288
cg19535301	0.886990132830981	10.1892744604133	0.00254763917590137	0.0469691960260895	FAM222B	ENSBTAG00000047717
cg19545900	0.973017063221691	13.1915497092332	0.000705162579784599	0.0274959438058518	SLC35B3	ENSBTAG00000009157
cg19550465	0.0123432289327203	21.6510291204421	2.7874037747527e-05	0.00926310022051598	ZNF143	ENSBTAG00000016074
cg19584114	0.89404254896366	10.9678012851768	0.00181044929188185	0.0404952944090917	NBEA	ENSBTAG00000022991
cg19597876	0.0555788797317886	12.1078758873518	0.00111001129298312	0.032989197407672	NA	NA
cg19604134	0.946677822387748	12.6437711405323	0.00088575324715163	0.0303801600521783	ZZEF1	ENSBTAG00000016316
cg19629739	0.855907191280699	11.5724747011543	0.0013944978435543	0.0364705562946246	TRPS1	ENSBTAG00000017694
cg19639202	0.902894490440233	13.1291305729837	0.000723627042069453	0.0278960043744445	FAF1	ENSBTAG00000014482
cg19658694	0.957598223815725	11.7029020811251	0.00131876989199019	0.0358265244290974	HNRNPLL	ENSBTAG00000020567
cg19660203	0.209707716751066	13.4857507130668	0.000624565128731371	0.0264942842161152	BCOR	ENSBTAG00000047339
cg19661431	0.0353792549001454	13.4135961877055	0.000643391758635372	0.0266847772588132	SELENOF	ENSBTAG00000052268
cg19666739	0.923687663352177	10.7720940297252	0.00197161025455862	0.0415154490646302	KIZ	ENSBTAG00000020988
cg19674753	0.372151118068285	10.1656561462069	0.00257443580197939	0.0471446384700027	SLC6A9	ENSBTAG00000008690
cg19697564	0.951986197590916	20.0737727780311	4.90782450774036e-05	0.0101795000037137	PKN2	ENSBTAG00000021900
cg19707803	0.936800332663833	10.8628058258755	0.00189510827323207	0.0411402915881442	NA	NA
cg19744965	0.966468767752715	13.3527880532417	0.000659720805491067	0.0268975722252471	VTI1A	ENSBTAG00000050055
cg19756249	0.917707767751377	12.4072596068965	0.000978203402209814	0.0315627069902707	RUNX2	ENSBTAG00000004104
cg19757824	0.941546823397563	11.6812721515376	0.00133102276691555	0.035955487307154	ZADH2	ENSBTAG00000001724
cg19786420	0.822990661712489	11.6465534216156	0.00135094136718049	0.0362078073073202	NBEA	ENSBTAG00000022991
cg19820367	0.950585157014355	12.2103445730209	0.00106291120971939	0.0325698285125438	TMED5	ENSBTAG00000020180
cg19825690	0.960479543408316	10.3481947880738	0.00237481403086892	0.0455065225002102	ZNF521	ENSBTAG00000007383
cg19826053	0.942819207611775	24.4939936908008	1.04242050204875e-05	0.00878027571901971	QSER1	ENSBTAG00000014399
cg19841392	0.917460515929022	14.8371030359002	0.000361006370178583	0.0214267946781237	RYR2	ENSBTAG00000022886
cg19848521	0.662166398663027	11.8256220883933	0.00125146323023942	0.0348426680217533	PODXL	ENSBTAG00000010452
cg19859330	0.904418826425581	10.1710507765048	0.00256828912053521	0.0471259450446484	SMC2	ENSBTAG00000008772
cg19863209	0.946236115575572	10.6992642871043	0.00203538554512755	0.0423362013329728	CREBRF	ENSBTAG00000002020
cg19911083	0.955989099690627	10.4035270891715	0.00231758078079511	0.0450693992992119	TLK2	ENSBTAG00000015713
cg19917700	0.942956736955277	14.4326914513551	0.000424694378598996	0.0228162387976312	SALL3	ENSBTAG00000050200
cg19930636	0.962008071085796	15.3226621673373	0.000297535313239566	0.0198146003833388	USP34	ENSBTAG00000006027
cg19941852	0.9508157687841	13.1395341254238	0.000720514579397468	0.0278401893393918	MEF2A	ENSBTAG00000010649
cg19963527	0.0181635203073929	13.9973485204161	0.000506617119160125	0.0247162293327832	NA	NA
cg19994716	0.948156684451586	27.0410341792563	4.47816113076652e-06	0.00729363239577044	NIPBL	ENSBTAG00000000579
cg19997828	0.91897707522202	15.3105592518995	0.000298966122776718	0.0198170764020354	ILK	ENSBTAG00000000696
cg20017843	0.957061311769432	17.0771893223889	0.000150162042633392	0.0155949590857754	MAP3K20	ENSBTAG00000001083
cg20021133	0.821521751791179	11.8482551715368	0.00123944998067567	0.0347896749831481	MAPK8	ENSBTAG00000007876
cg20038100	0.865310691037328	10.8299569999212	0.00192244360719804	0.0413279177856039	ADAMTS6	ENSBTAG00000016963
cg20049544	0.940872050732649	17.2657495029708	0.000139708327900074	0.0155040033585772	CNOT6L	ENSBTAG00000049571
cg20059238	0.966112003826002	15.7270921573027	0.00025362893209502	0.0185493017341466	WDPCP	ENSBTAG00000005151
cg20073376	0.963868210572226	12.4298553083404	0.000968947757353689	0.0315399486076612	RALGAPB	ENSBTAG00000003040
cg20096563	0.0273950147401357	10.3231843300758	0.00240117118794987	0.0457053984403634	EGR3	ENSBTAG00000019293
cg20136172	0.963634508621717	20.1289540453642	4.81041497902475e-05	0.0101795000037137	FOXI3	ENSBTAG00000040093
cg20155124	0.81022837543979	13.456429123913	0.000632144960925057	0.0265000457731368	ZCCHC8	ENSBTAG00000006114
cg20167048	0.988338205011937	9.94668982818819	0.00283750533848323	0.0488967605096908	AK8	ENSBTAG00000004092
cg20169815	0.915087439575591	11.2063770761657	0.00163255482383934	0.0385882890154941	RCN1	ENSBTAG00000047362
cg20170876	0.957459425453237	12.7565030026331	0.000844965566641879	0.0298723774915521	FANCL	ENSBTAG00000005870
cg20177310	0.0390940352127207	16.862844595704	0.000163048314275427	0.0162441737473459	ZEB2	ENSBTAG00000048810
cg20190996	0.928078503848658	12.1445663855047	0.0010928988961256	0.0329858840166706	PTBP2	ENSBTAG00000008809
cg20194321	0.902969652777815	14.1761572397362	0.000471123320807803	0.0241375432141723	FGD4	ENSBTAG00000005453
cg20217707	0.919389243555803	10.6351351431771	0.00209334306403633	0.042915454587689	GTDC1	ENSBTAG00000001132
cg20243605	0.0346162495621853	13.220242098915	0.000696841719130897	0.0274959438058518	RBM39	ENSBTAG00000003949
cg20251350	0.937515721531519	10.1732883951047	0.00256574410681658	0.0471259450446484	EHBP1	ENSBTAG00000044173
cg20264796	0.0269723548967095	14.4427682582695	0.000422971750751703	0.0227995196024683	NA	NA
cg20281703	0.852749227862913	9.81825362281728	0.00300488663864596	0.0499927206113136	ZBTB20	NA
cg20305611	0.929322923594744	10.4323021365169	0.00228839388706758	0.0446832025036332	ATP2B1	ENSBTAG00000009552
cg20306751	0.00809788129615127	24.5261073905824	1.03116200113294e-05	0.00878027571901971	NAA15	ENSBTAG00000004745
cg20311825	0.939479925607469	11.0461010700002	0.00174991424323419	0.0398230701252782	NA	NA
cg20318511	0.940731641638877	11.5919700403117	0.0013828935850347	0.0364321947213313	SS18	ENSBTAG00000011531
cg20355078	0.940265115597381	22.600750270297	1.99677827029314e-05	0.00896629472315287	AZIN1	ENSBTAG00000007943
cg20382443	0.986322646073336	16.4172008514238	0.000193693906077204	0.0171132653179936	MAP7D1	ENSBTAG00000030301
cg20386603	0.931122941525589	9.91041328886526	0.00288376032198852	0.0491479987972259	PBX3	ENSBTAG00000013314
cg20404157	0.941701546727469	14.6515172003888	0.000388888481081672	0.0220858305508225	RAD54L2	ENSBTAG00000032253
cg20474425	0.988580707776421	12.918175754919	0.000789883814679428	0.0288627324844981	GPR84	ENSBTAG00000015592
cg20476786	0.203786580754192	11.1170279419499	0.00169691906023927	0.0392699958164318	OTUD3	ENSBTAG00000017108
cg20482371	0.960480834940808	18.1608979692253	9.9521459349032e-05	0.0133107918524155	SUCO	ENSBTAG00000010169
cg20506065	0.898347977773598	16.5863409934273	0.000181406496207126	0.01692662450785	NA	NA
cg20528158	0.698721822554468	18.8701668109495	7.63609238632387e-05	0.0116924571354691	MTMR4	ENSBTAG00000015352
cg20545546	0.986777998370969	11.3581246289144	0.00152906401483984	0.0376919355909328	DNMT3A	ENSBTAG00000021143
cg20556027	0.887818677883499	11.6049025805304	0.00137525184124499	0.0363976825479493	RELCH	ENSBTAG00000016666
cg20565449	0.98105377582339	13.9121728545727	0.000524501842513209	0.0250398968342372	SMAD2	ENSBTAG00000039916
cg20567881	0.0230592501092597	18.1517841996555	9.98629767306552e-05	0.0133107918524155	NA	NA
cg20591271	0.970861827655998	18.0435208569661	0.000104015134896147	0.0134668147264196	PROX1	ENSBTAG00000010978
cg20595744	0.929076479139586	10.7957609783033	0.00195134194613265	0.0414935991386761	ZBTB20	NA
cg20605321	0.291900349468391	16.7578930813135	0.000169775858553545	0.0163749881480179	NA	NA
cg20715588	0.972631669888851	18.3477420330493	9.27831204598296e-05	0.0129456266295971	MAP2K5	ENSBTAG00000000218
cg20733801	0.0461437431035431	10.6989910126763	0.00203562889938517	0.0423362013329728	KMT2E	ENSBTAG00000009207
cg20743454	0.956758698813153	11.859884668162	0.00123332450719824	0.0346854863654319	ZEB2	ENSBTAG00000048810
cg20761338.2	0.960421447988637	13.5398581370829	0.000610827596841042	0.0264942842161152	ANAPC5	ENSBTAG00000003092
cg20769452	0.944798074642859	16.2899755141534	0.000203509869797137	0.0172495468686185	GTDC1	ENSBTAG00000001132
cg20782198	0.970068352624396	15.7030698318432	0.000256036740746833	0.0185664861375936	PCF11	ENSBTAG00000015277
cg20784391	0.0493879990067816	13.010708004569	0.000760068677994029	0.0283410147986762	NA	NA
cg20786058	0.031709201811283	12.0861087033775	0.0011202965128214	0.0331957567025544	FST	ENSBTAG00000003329
cg20813234	0.00884273182957033	13.2966902296771	0.000675171383410679	0.0270633476144558	CSDE1	ENSBTAG00000000678
cg20817759	0.976671914154629	9.8474721427713	0.00296591324087347	0.0497067812617557	SNX10	ENSBTAG00000001822
cg20851152	0.036106567285126	32.8974780168649	7.19875495138889e-07	0.00522392884495664	NA	NA
cg20861285	0.985784957226715	11.8676751707714	0.00122923893055379	0.0346044449055961	LARP1	ENSBTAG00000008443
cg20884304	0.888623512253991	14.6199505916521	0.000393851661215512	0.0220858305508225	NA	NA
cg20892669	0.984286826466115	11.2206316694459	0.0016225265070902	0.0385095975918838	NCOA5	ENSBTAG00000014186
cg20900721	0.964128027488203	17.7004588378136	0.000118409717055166	0.014360194439967	HNRNPK	ENSBTAG00000021131
cg20925941	0.832412493639723	19.8494946741061	5.32549928436216e-05	0.010249753067359	MED12L	ENSBTAG00000021703
cg20955022	0.0294643666826518	22.4200724313098	2.12675780887754e-05	0.00896629472315287	NA	NA
cg20963367	0.0384180385239453	15.6971169887723	0.000256637106103985	0.0185664861375936	HES1	ENSBTAG00000000569
cg20970027	0.957869611630091	10.8488786471597	0.00190664749128669	0.0412182151220794	C28H10orf71	ENSBTAG00000047155
cg20975401	0.948368774165054	13.3029183367704	0.000673437415820744	0.0270337032752731	GTDC1	ENSBTAG00000001132
cg20980578	0.899567518322558	14.6280780543472	0.000392567467091416	0.0220858305508225	ZNF654	ENSBTAG00000023675
cg20997773	0.0747412869671269	13.1143562432999	0.000728071428830161	0.0279648166985462	FXYD2	ENSBTAG00000009828
cg21022384	0.860805813500333	16.1112971706662	0.000218185187832304	0.0174683601901067	RSRC1	ENSBTAG00000031561
cg21036891	0.985052920486686	12.5377859832914	0.000925990790823583	0.0309329439567042	PCDH1	ENSBTAG00000012518
cg21063210	0.99259735225848	11.3023945119141	0.00156624487145498	0.0379590703596114	RBM14	ENSBTAG00000001225
cg21074294	0.939343876458082	13.4841673042181	0.000624972001706939	0.0264942842161152	ZEB2	ENSBTAG00000048810
cg21081239	0.934479694344716	10.162515680508	0.00257802121836689	0.0471446384700027	CADM1	ENSBTAG00000000977
cg21081897	0.98720880857475	14.06198016619	0.000493474072599644	0.0245406715780636	TMEM39B	ENSBTAG00000016954
cg21091297	0.947159771099909	11.1772253533465	0.00165326734158965	0.0387591228176604	ETNK1	ENSBTAG00000005833
cg21095072	0.97507470805862	15.7868992194864	0.00024773694865517	0.0184847724334853	NA	NA
cg21095847	0.835160521741287	13.2349531680694	0.00069261555101408	0.0274959438058518	MAP2K5	ENSBTAG00000000218
cg21119395	0.0837386313062534	10.3495490652029	0.00237339557041772	0.0455065225002102	NA	NA
cg21131771	0.937475029482097	23.3571443295829	1.53649718552934e-05	0.00896629472315287	HTR2C	NA
cg21143166	0.931616820715811	12.2237395489226	0.00105691135977405	0.0325465808108025	INTS8	ENSBTAG00000004902
cg21160194	0.914312333498681	12.5960964523001	0.00090362065741427	0.0306443716629729	VRK2	ENSBTAG00000033801
cg21163974	0.913500354537426	23.2549469574662	1.59157399455381e-05	0.00896629472315287	SOX6	ENSBTAG00000044185
cg21180178	0.0153857955304997	13.6657455764205	0.000580079638716843	0.0260512742393038	UBE4B	ENSBTAG00000010401
cg21182069	0.899512133556219	12.6306944967068	0.000890616797943191	0.0304417561664728	EIF4G3	ENSBTAG00000040215
cg21193029	0.840646561009714	12.901703993998	0.000795318899058948	0.0288627324844981	OSBPL6	ENSBTAG00000014405
cg21222961	0.940599471511177	14.6337075159072	0.000391680551243654	0.0220858305508225	ARHGAP15	ENSBTAG00000032289
cg21227575	0.609376576749536	14.0898950390224	0.000487908682902602	0.0245406715780636	CNDP1	ENSBTAG00000021428
cg21240374	0.94416364598169	19.9116112000164	5.20621930910579e-05	0.0101795000037137	SLC4A3	ENSBTAG00000014975
cg21267842	0.0202694108504863	18.5488786764329	8.60608131665186e-05	0.0123679229977061	SCOC	ENSBTAG00000022109
cg21277199	0.0456611637519306	9.85532544904501	0.00295552929138071	0.0496195510551545	NA	NA
cg21298229	0.965859011006461	13.9995620927826	0.000506160955112288	0.0247162293327832	SOX21	ENSBTAG00000022484
cg21304426	0.949349456505918	20.6244665402001	4.02129554878895e-05	0.0098693872069777	WSB1	ENSBTAG00000005008
cg21332917	0.0277057171545792	10.9431447970275	0.00182996542187779	0.0406792709074983	NA	NA
cg21337763	0.946351760329088	10.2932881338309	0.00243308261657812	0.0460045916810313	SRSF10	ENSBTAG00000008072
cg21397739	0.960983086229036	15.3428208216538	0.000295168079774785	0.0197297806738491	EHBP1	ENSBTAG00000044173
cg21401000	0.927514482215985	16.5971454260245	0.000180649899033454	0.01692662450785	TMEM182	ENSBTAG00000038462
cg21409709	0.942102926187399	12.659402968547	0.000879975977847712	0.0303631718976892	ATF2	ENSBTAG00000002295
cg21410748	0.559560011234623	15.0417340312512	0.000332679867669673	0.0205121291061581	MARVELD2	ENSBTAG00000040001
cg21416158	0.95928278808213	13.5205368575907	0.000615696341941876	0.0264942842161152	LTA4H	ENSBTAG00000016415
cg21443940	0.0531588010735325	10.9920919551295	0.00179143707125181	0.0402633919829253	CSNK1A1	ENSBTAG00000005326
cg21458384	0.947972177825205	20.8450520031113	3.71478713864225e-05	0.00959593140849854	PPP2R5E	ENSBTAG00000019784
cg21490132	0.0266195828615633	12.0241764883428	0.00115011239225918	0.0336201916066004	NA	NA
cg21526797	0.994912979204535	13.3126525571916	0.000670736677621059	0.0270007088969125	RBM14	ENSBTAG00000001225
cg21533331	0.102219094488466	15.4331267000754	0.000284803457835817	0.0193520159583182	NA	NA
cg21534787	0.966411395077493	14.8565937602041	0.000358202382951278	0.0213158503693566	UBA3	ENSBTAG00000015556
cg21546402	0.834747012398105	20.1356877446191	4.79866756016446e-05	0.0101795000037137	TTLL7	ENSBTAG00000003322
cg21553277	0.851545894958042	13.5104396852023	0.000618256921300088	0.0264942842161152	GTDC1	ENSBTAG00000001132
cg21570151	0.896655920340458	13.3235707264425	0.000667720992646378	0.0269430422265943	CHD3	ENSBTAG00000014377
cg21584134	0.930234468817096	18.4405020001597	8.96170630001432e-05	0.0126264674178227	GRB14	ENSBTAG00000019291
cg21595475	0.916432374509651	10.1544384377947	0.00258726709387068	0.0472152213332504	LMO4	ENSBTAG00000000305
cg21600678	0.959072770244618	16.7799203654705	0.000168340131714563	0.016311736210456	CTDSPL2	ENSBTAG00000015385
cg21603943	0.025312959292256	16.3351958213962	0.000199962496491376	0.0171720994173055	HMGB1	ENSBTAG00000018103
cg21604300	0.796378672031822	11.1131205965702	0.00169979408870968	0.0393048831035455	CADM1	ENSBTAG00000000977
cg21620558	0.0571714170848088	14.7154503799358	0.000379036407507375	0.0218324113096309	CDKN2C	ENSBTAG00000011059
cg21639828	0.946377012721489	13.2137133300831	0.00069872596583933	0.0274959438058518	DOCK7	ENSBTAG00000019877
cg21665802	0.966300918850757	10.2380748717656	0.00249319957095865	0.0465326349676282	RNF220	ENSBTAG00000012355
cg21668567	0.923404532291561	12.0333535458697	0.00114564211924376	0.0336003823447253	PBX3	ENSBTAG00000013314
cg21669438	0.844293462541676	17.9741622245402	0.000106769944650831	0.0135189973661786	BCLAF1	ENSBTAG00000007802
cg21690255	0.00820998919491887	11.5703484432523	0.00139576964746874	0.0364705562946246	MNT	ENSBTAG00000025129
cg21702953	0.926884994861971	13.463944345423	0.000630193058390683	0.0265000457731368	DPH6	ENSBTAG00000001364
cg21712565	0.0283096626475935	11.6236861493196	0.00136423184990928	0.0363013879418142	SMC4	ENSBTAG00000005862
cg21728808	0.993304219000214	16.3361560215638	0.00019988787904016	0.0171720994173055	DOCK1	ENSBTAG00000031890
cg21742866	0.0397582045714453	11.1289230496615	0.00168819812328976	0.0392242264538313	NA	NA
cg21749099	0.956519855257387	12.5329868011306	0.000927857698986585	0.0309329439567042	CNOT4	ENSBTAG00000017919
cg21758133	0.0332410356240352	17.2878636581726	0.000138533289390553	0.015433192153817	FOXP1	ENSBTAG00000016533
cg21785710	0.930286939448043	10.8638186587358	0.00189427197717119	0.0411402915881442	WDPCP	ENSBTAG00000005151
cg21800177	0.92587353062947	10.2589947369298	0.00247023939148543	0.0464248943701959	SP8	ENSBTAG00000002604
cg21800749	0.77373581446476	15.203880168366	0.000311894436978758	0.020145077416948	SCN1A	ENSBTAG00000018520
cg21811092	0.0698833778913538	16.2424477018051	0.000207309473778211	0.0172495468686185	SOX4	ENSBTAG00000051245
cg21818900	0.979798596733989	11.8831770610821	0.00122115158052063	0.0346044449055961	NA	NA
cg21826256	0.961279866267422	19.6031694354634	5.8274224785108e-05	0.0106683726046552	MAPKAP1	ENSBTAG00000010271
cg21829368	0.0519695283509913	14.4596001621285	0.000420110681406307	0.0227995196024683	BCL11A	ENSBTAG00000016534
cg21838235	0.967602090580536	12.120572298764	0.00110405802589725	0.0329866452685427	RNF220	ENSBTAG00000012355
cg21866794	0.968908324250311	16.3328362576219	0.000200145983027119	0.0171720994173055	VRK2	ENSBTAG00000033801
cg21885075	0.940915843724624	10.3048395800045	0.0024206997994012	0.0458947550143947	MSANTD4	ENSBTAG00000023989
cg21894467	0.0245966772096206	17.4992214892756	0.000127811670948917	0.0148728734426203	NA	NA
cg21895105	0.476537842675241	10.0180076488137	0.00274883855474815	0.048317341610205	NA	NA
cg21930209	0.00773764862608674	16.0852697422467	0.000220413787889756	0.01759776769699	SPP2	ENSBTAG00000002030
cg21948029	0.0485948308106618	11.5146290177641	0.00142953683593852	0.0367739409211127	PLAG1	ENSBTAG00000004022
cg21950107	0.941473484690011	12.5899244729148	0.000905961338451834	0.0306483723691165	PIM1	ENSBTAG00000000396
cg21965982	0.991539451746522	10.5979293029032	0.00212776360482901	0.0432171678724727	MSI1	ENSBTAG00000009800
cg21969011	0.922809114008207	15.8565733908676	0.000241053491210249	0.0184847724334853	EPHA7	ENSBTAG00000021420
cg21995967	0.960027554652475	10.3074428545022	0.00241791835447519	0.0458722795466824	IL20RB	ENSBTAG00000008299
cg22018000	0.0287133088116687	9.81968142030338	0.00300296964607159	0.0499927206113136	NA	NA
cg22048157	0.0166138749386033	14.1468183287232	0.000476763139886765	0.0242752522346305	ATXN1L	ENSBTAG00000046255
cg22051383	0.10016868228579	13.3458042465428	0.000661623881958946	0.0268975722252471	LBX1	ENSBTAG00000002261
cg22057106	0.951605158741366	16.8079199260017	0.000166533485631665	0.0162441737473459	ZBTB20	NA
cg22073028	0.952604990498463	21.4254228578038	3.01958176820741e-05	0.00926310022051598	NRXN1	ENSBTAG00000046199
cg22090624	0.969425093987287	13.0101780209167	0.000760236036144832	0.0283410147986762	ZNF281	ENSBTAG00000047428
cg22097793	0.958007571646914	11.6851744973625	0.00132880334567506	0.0359533437956481	SNX24	ENSBTAG00000031069
cg22108362	0.918664448464335	22.5799949407349	2.01127745929358e-05	0.00896629472315287	DLG3	ENSBTAG00000011291
cg22113843	0.0181872624553594	9.83997616063791	0.00297586065720485	0.0498072646899939	KAT6B	ENSBTAG00000002920
cg22131459	0.991767382147543	10.4950427521458	0.0022260910913873	0.0443589016148081	BEND5	ENSBTAG00000009209
cg22152872	0.919917913174001	23.2089805296789	1.61701625614797e-05	0.00896629472315287	ADGRB3	ENSBTAG00000015335
cg22157271	0.9627888697811	12.3223805780822	0.00101381081077019	0.032056371157049	NA	NA
cg22170285	0.950926635537474	22.2275753884901	2.27502564034518e-05	0.00896629472315287	ATP11B	ENSBTAG00000000290
cg22174647	0.949163658901387	20.6864546951079	3.93257569041364e-05	0.00982880169662631	OGT	ENSBTAG00000000902
cg22182545	0.770824929703661	11.241180911205	0.00160818385644688	0.0382955356175603	EHBP1	ENSBTAG00000044173
cg22183148	0.0813761235750152	16.4904429924659	0.000188269321702969	0.0170455017532369	BCL11A	ENSBTAG00000016534
cg22192672	0.266813875337369	12.4954007501369	0.000942616487219117	0.0311413260859974	NA	NA
cg22199683	0.946269269151126	10.9039898690644	0.00186141427232898	0.0409031371677479	TNIK	NA
cg22217682	0.961206151730789	10.1491045713149	0.00259339185254285	0.0472448042736474	DPH6	ENSBTAG00000001364
cg22247803	0.949310106876837	11.4081341416536	0.00149649075573772	0.0374318896970139	TAB3	ENSBTAG00000048159
cg22250202	0.952678192255918	11.95369762101	0.00118506145164241	0.0341837908397468	LRMDA	NA
cg22294661	0.937662626254264	16.2723645535092	0.000204909187390871	0.0172495468686185	RSF1	ENSBTAG00000020268
cg22357843	0.979383802380004	9.9662422938876	0.00281290007673389	0.0487630769427685	MAP7D1	ENSBTAG00000030301
cg22362271	0.981216355509905	10.3578101762355	0.00236476227041124	0.0454944284366038	HIBADH	ENSBTAG00000001036
cg22371222	0.962841655409726	12.5237387718588	0.000931466405154577	0.0309364117413346	DDX17	ENSBTAG00000009887
cg22379645	0.958309128733966	16.3938650297677	0.00019545647403462	0.0171132653179936	NR2F1	ENSBTAG00000017599
cg22389851	0.569497368513236	11.4402408373574	0.00147596416620817	0.0371801803725058	NA	NA
cg22392274	0.905751014511803	12.3954338717727	0.000983084482872107	0.0315627069902707	MEF2C	ENSBTAG00000020701
cg22416305	0.93395125626191	15.6578450821165	0.000260635007368911	0.018728115521103	ME2	ENSBTAG00000016269
cg22417789	0.0629768231019044	10.097731158965	0.00265317217739673	0.0476912047726723	SPRY2	ENSBTAG00000001774
cg22424741	0.938494801744229	21.3451832445757	3.10696439945404e-05	0.00926310022051598	ARMC1	ENSBTAG00000015901
cg22468194	0.105718705064875	10.6056197631804	0.00212060025456768	0.0431663607135672	NA	NA
cg22468877	0.954066935366852	13.2006199867632	0.000702520948508484	0.0274959438058518	TLE1	NA
cg22502225	0.952580039324031	13.5081654235496	0.000618835202087527	0.0264942842161152	EBF2	ENSBTAG00000040390
cg22512644	0.945645475363466	11.1941543846001	0.00164120566207162	0.0386848875691543	USP34	ENSBTAG00000006027
cg22555016	0.0185360642217786	11.3046568843672	0.00156471711337621	0.0379590703596114	UBE2K	ENSBTAG00000020175
cg22566291	0.953869386041655	13.7705784035265	0.00055571579676934	0.0256547332826702	FANCL	ENSBTAG00000005870
cg22582760	0.164808386949786	13.3747079905691	0.000653784926643485	0.0267587694015151	ARID5B	ENSBTAG00000051333
cg22591115	0.0369775991624133	11.8022077082252	0.00126402023177253	0.0350181562809482	MAP2K6	ENSBTAG00000001609
cg22600157	0.887938397562319	11.0317044915496	0.00176088240475674	0.0400187419203417	HDAC9	ENSBTAG00000003808
cg22666439	0.856559662806895	17.8673318258516	0.000111163603491854	0.0138315853070242	DACH1	ENSBTAG00000043985
cg22671264	0.938835957422673	11.2919190472781	0.00157333935788413	0.0380331131370685	SLAIN2	ENSBTAG00000021963
cg22685609	0.706678397194809	11.8738956647759	0.0012259869424649	0.0346044449055961	PLCL1	ENSBTAG00000007635
cg22707003	0.868793292841012	11.3295906853014	0.00154798315220292	0.0378932083295207	BDNF	ENSBTAG00000008134
cg22713419	0.936768431896114	21.6483906507921	2.79000834170853e-05	0.00926310022051598	PPTC7	ENSBTAG00000018332
cg22742651	0.289903834649388	10.0882596696659	0.00266435148102457	0.0477726482756588	LMO4	ENSBTAG00000000305
cg22746319	0.640961586887111	10.3345848172695	0.00238911877012027	0.0456574053135096	SKIDA1	ENSBTAG00000044047
cg22751608	0.00804379445956479	11.6899943243835	0.00132606749212361	0.0359533437956481	EPC2	ENSBTAG00000018581
cg22779638	0.895809933498266	12.5737313841979	0.000912132816684369	0.030734798692428	FAF1	ENSBTAG00000014482
cg22823874	0.950313453887181	20.3886132020966	4.37848011794629e-05	0.0101795000037137	DMTF1	ENSBTAG00000020878
cg22850070	0.907366549872827	10.1628496751837	0.00257763965205658	0.0471446384700027	IRX1	ENSBTAG00000000809
cg22868841	0.965673305080442	10.4343331454512	0.00228634850970821	0.0446832025036332	SEM1	ENSBTAG00000052508
cg22920873	0.545804600194606	10.7972005270978	0.0019501162275626	0.0414935991386761	NA	NA
cg22930716	0.951340316143783	10.3256116089299	0.00239859974315016	0.0457053984403634	ZFPM2	ENSBTAG00000001649
cg22948726	0.949340343678181	17.1624414269756	0.000145337653222768	0.0155870766956704	POLA1	ENSBTAG00000008170
cg22969999	0.00646128887258473	11.5550810237594	0.00140493767373372	0.0365498903972741	PLAG1	ENSBTAG00000004022
cg22971559	0.95824810546438	11.6112445065463	0.00137152070187408	0.0363659056901182	MAP3K20	ENSBTAG00000001083
cg22978368	0.96672131414145	10.4997736044351	0.00222146635374436	0.0443402942417397	PEX14	ENSBTAG00000013538
cg23012887	0.953174648061023	23.0592796337368	1.70286587702864e-05	0.00896629472315287	SCAF8	ENSBTAG00000031917
cg23040417	0.0526051487967806	14.2736605778542	0.000452878196152462	0.023658886203168	NA	NA
cg23063733	0.0141169010506037	10.3322285212759	0.00239160456762893	0.0456745415928032	PARP11	ENSBTAG00000000275
cg23068476	0.607056330334681	17.0772450060565	0.000150158837294549	0.0155949590857754	CACNA1C	ENSBTAG00000010660
cg23075928	0.96813231582583	16.5907356704552	0.000181098352045041	0.01692662450785	SPOP	ENSBTAG00000005824
cg23091169	0.92860086510573	15.7335835906336	0.000252982366871366	0.0185492138220322	SS18	ENSBTAG00000011531
cg23094735	0.0624824621302751	11.3456636343982	0.00153729602039046	0.0377624572815769	NA	NA
cg23110632	0.934261867967058	10.562168929171	0.00216140967989228	0.0436515085252884	AUTS2	ENSBTAG00000002083
cg23135349	0.117856156594038	10.0502293663485	0.00270974207521451	0.0481360844718403	NA	NA
cg23174377	0.0401089429217953	10.716195556309	0.00202036769347542	0.0421713785624661	NA	NA
cg23214301	0.159775158439762	10.6608830804588	0.00206986671105969	0.0426771776700808	HOXC6	ENSBTAG00000009238
cg23220306	0.845443206028144	13.4940781862369	0.000622429875943686	0.0264942842161152	DACH1	ENSBTAG00000043985
cg23234999	0.49194895683372	11.5934809997081	0.00138199846828487	0.0364321947213313	NA	NA
cg23241637	0.039851479148167	11.1609982060319	0.00166491661804416	0.0388736892142486	ZNF804A	NA
cg23250289	0.941827177371219	11.869051730612	0.0012285185027367	0.0346044449055961	SRSF12	ENSBTAG00000046235
cg23267345	0.0496277533356151	11.324435977477	0.00155142713935985	0.0379179968063705	ZEB2	ENSBTAG00000048810
cg23270711	0.950990892381524	13.2903675892841	0.000676936469801665	0.0270633476144558	PAPOLA	ENSBTAG00000004054
cg23292987	0.35553980657179	13.5964577542564	0.000596796540404606	0.0263543398325382	FAM155B	ENSBTAG00000011310
cg23301517	0.861276329207515	17.8101644737366	0.000113592181707671	0.0140124424816776	BHLHE22	ENSBTAG00000033173
cg23322365	0.902941466916579	13.6729193976908	0.000578377153449854	0.0260512742393038	GLS	ENSBTAG00000007863
cg23328459	0.92557026708283	10.892698023831	0.00187058920652441	0.0409794298842409	RANBP17	ENSBTAG00000024801
cg23402923	0.552904052723035	9.86041558594943	0.00294881941982196	0.0495809949001868	BCL11A	ENSBTAG00000016534
cg23426225	0.0658936394848239	10.4899842445656	0.00223104736915322	0.0443774422170483	ARID5B	ENSBTAG00000051333
cg23451903	0.968878879499897	9.92492843183532	0.00286515774377637	0.0491287734380259	ARHGAP15	ENSBTAG00000032289
cg23479761	0.946509297353804	19.93040192868	5.17068990300629e-05	0.0101795000037137	TASOR	ENSBTAG00000019748
cg23485439	0.960298203380663	12.516602250292	0.000934261261256856	0.0309364117413346	ZSWIM6	ENSBTAG00000021224
cg23486454	0.886349267569437	12.3713121921403	0.000993120316590307	0.0317161658421455	ZFPM2	ENSBTAG00000001649
cg23486717	0.935115632527556	12.5373396327127	0.000926164256909078	0.0309329439567042	SEC16B	ENSBTAG00000000854
cg23492829	0.948823001453702	11.3878037249169	0.00150964375607619	0.0375935656368888	CNDP1	ENSBTAG00000021428
cg23505734	0.912087603585775	11.1391865639249	0.00168071134064032	0.0391153747968928	RSRC1	ENSBTAG00000031561
cg23525349	0.877684355666435	10.022720196675	0.00274308357414384	0.048317341610205	DENND4A	ENSBTAG00000017095
cg23534420	0.958540838395233	21.3256916525374	3.12858809487853e-05	0.00926310022051598	MEIS2	ENSBTAG00000003172
cg23545926	0.917547365862042	10.27807821129	0.0024494892230178	0.0461665065447017	PKN2	ENSBTAG00000021900
cg23559331	0.151778390238866	10.8814506759206	0.00187977537629877	0.0409932045046049	KCNH4	ENSBTAG00000001195
cg23571288	0.030236141589825	17.6711001485846	0.000119734937474503	0.0143993972720798	CDK8	ENSBTAG00000016737
cg23627317	0.92144602811247	10.1267277330606	0.00261925388867308	0.0473849655278954	ATF2	ENSBTAG00000002295
cg23658789	0.866923029362218	10.9959167231566	0.00178846266225953	0.0402633919829253	LMO4	ENSBTAG00000000305
cg23662675	0.0591215981159961	11.3200733923616	0.00155434819490437	0.0379422209007687	NA	NA
cg23698415	0.965977139216212	10.4805304754967	0.0022403413052247	0.0444086434361593	NLK	ENSBTAG00000014825
cg23701217	0.994223302327569	9.95752292642035	0.00282384478432621	0.0488634775175047	KCTD15	ENSBTAG00000017956
cg23743143	0.0777633003848739	15.3996244572725	0.000288603313480604	0.0194366656716452	LCOR	ENSBTAG00000046239
cg23752210	0.993932061202252	12.5413486036727	0.000924607466913934	0.0309329439567042	RBM14	ENSBTAG00000001225
cg23753715	0.321374827167976	20.990795590063	3.52577141531874e-05	0.00956025794769046	PLAG1	ENSBTAG00000004022
cg23757896	0.507840249821586	10.8545394639003	0.00190194837361291	0.0411954379740754	NA	NA
cg23805159	0.0314525291819419	11.4039927140428	0.00149916027917167	0.0374318896970139	KCTD1	ENSBTAG00000050380
cg23832187	0.162497212619092	11.3864323413765	0.00151053536062039	0.0375935656368888	NA	NA
cg23846762	0.796960547837831	9.88514893429648	0.00291644382725365	0.0493647298402211	RNF111	ENSBTAG00000014181
cg23851890	0.964416950157433	9.99570429322267	0.00277624889534389	0.0484913071855628	AP2B1	ENSBTAG00000020316
cg23852343	0.945425465061812	17.1847059014373	0.000144104662925139	0.0155870766956704	CSDE1	ENSBTAG00000000678
cg23864135	0.0293314397084532	16.2162170579349	0.000209438269404981	0.0172495468686185	NA	NA
cg23867108	0.943417333229505	20.3394966219156	4.45695633449461e-05	0.0101795000037137	CCM2	ENSBTAG00000008090
cg23889185	0.807369641574947	11.9186859701885	0.00120283686290508	0.0344002810352135	NKX1-1	ENSBTAG00000048789
cg23906704	0.990242911032347	10.0042745407294	0.00276568227270022	0.0484412150467061	SRRM2	ENSBTAG00000012683
cg23938154	0.943816666684995	11.5097556610903	0.00143253082411429	0.0367739409211127	TSHZ3	ENSBTAG00000002687
cg23943088	0.95481433679202	13.2044254908619	0.00070141573095997	0.0274959438058518	NA	NA
cg23954711	0.940614789702792	13.551381147417	0.000607943198497695	0.0264752696179174	NFXL1	ENSBTAG00000002201
cg23959331	0.843314503480146	10.348121830418	0.00237489047159026	0.0455065225002102	GOLGB1	ENSBTAG00000008862
cg23963089	0.929676208491756	13.0245614527229	0.000755707746788219	0.0282833134647275	ASCC3	ENSBTAG00000020482
cg23977137	0.858989869125973	10.7846175766824	0.00196085762602456	0.0414935991386761	NCAM1	ENSBTAG00000005710
cg24007610	0.590145421574094	18.0864636942654	0.000102346935364037	0.0133107918524155	NA	NA
cg24014238	0.0129288144845391	13.4091204649221	0.00064457903834392	0.0266954982342954	THTPA	ENSBTAG00000007097
cg24056059	0.94370424071358	11.3085091119333	0.00156211935212844	0.0379590703596114	RRAGC	ENSBTAG00000009368
cg24057624	0.96247478610288	11.3093903318194	0.00156152573749971	0.0379590703596114	NRXN3	ENSBTAG00000025324
cg24068112	0.979994493984102	28.2711819161304	3.01173567462579e-06	0.00729363239577044	FTO	ENSBTAG00000012501
cg24075638	0.911242607045808	12.2646044498742	0.00103882638795587	0.032384215057528	RSBN1	ENSBTAG00000031940
cg24076142	0.973418551614692	10.0694383118259	0.00268671434006233	0.0479818444606696	TENM3	ENSBTAG00000021133
cg24094043	0.993034838290318	12.9126541028972	0.000791701396027412	0.0288627324844981	NLGN2	ENSBTAG00000020252
cg24117280	0.984367973016529	12.4803835717784	0.000948582075930445	0.0313024320990139	PHF12	ENSBTAG00000015976
cg24147496	0.970512258879696	12.2924183968812	0.00102670358393698	0.0320930030252736	SULF1	ENSBTAG00000004720
cg24151953	0.950414868735898	16.1707118739507	0.000213185884063957	0.0173091804634755	CHD8	ENSBTAG00000020422
cg24152915	0.94452563787041	10.5584279796508	0.00216496172143406	0.0436673342765783	DBX1	ENSBTAG00000002733
cg24173251	0.0381114572804876	10.3296427077543	0.00239433563701657	0.0456963361736924	NA	NA
cg24183230	0.922051067886541	14.6012739691939	0.000396819433242685	0.0221896849700059	MYO9A	ENSBTAG00000007433
cg24215474	0.769007388914203	18.6574985439471	8.26446331659779e-05	0.0122340324993929	ZNF821	ENSBTAG00000021438
cg24232289	0.930828729499449	12.2506680215354	0.00104495716685687	0.0325048256388751	EHBP1	ENSBTAG00000044173
cg24240065	0.964298661659555	13.0605091684587	0.000744513973312022	0.0280827222652691	USP24	ENSBTAG00000016990
cg24255185	0.0864544107131459	10.233841696476	0.00249787293616655	0.0465340012645393	DLX5	ENSBTAG00000018645
cg24269597	0.969083061651054	10.010711077622	0.00275777430845423	0.0483616479029656	WDR33	ENSBTAG00000005987
cg24270405	0.903383854330027	11.4621530951497	0.00146212550272922	0.0369902697345185	FAM120A	ENSBTAG00000008696
cg24326491	0.980290631733746	16.1465077353821	0.000215207823354693	0.0173751827068835	NIPBL	ENSBTAG00000000579
cg24337303	0.91618454934999	20.3905772164277	4.3753723479096e-05	0.0101795000037137	GRB14	ENSBTAG00000019291
cg24364668	0.592451521005027	12.5306312985734	0.000928775450182418	0.0309329439567042	CCDC80	ENSBTAG00000010793
cg24367661	0.886435019377945	15.0784536766763	0.000327848749891151	0.0205015288714291	EPHA3	ENSBTAG00000006811
cg24373438	0.686120229851316	12.6934792344062	0.000867518843993832	0.0301860208307577	BNC2	ENSBTAG00000003669
cg24381667	0.906632856217181	20.826763297085	3.73924425099402e-05	0.00959593140849854	RALGAPA2	ENSBTAG00000014178
cg24434315	0.937777079455182	10.6954062991171	0.00203882397283757	0.0423719912947379	USH2A	ENSBTAG00000006188
cg24450312	0.10871212706771	24.335932447486	1.09973825275384e-05	0.00878027571901971	RASSF5	ENSBTAG00000010427
cg24455383	0.866126426646393	9.919944371923	0.00287153098294942	0.0491287734380259	AKT3	ENSBTAG00000017788
cg24460268	0.93580889719695	10.3149964370001	0.00240986686463607	0.0458102415877889	INTS6	ENSBTAG00000002970
cg24486434	0.0319758306887609	10.1914371386381	0.00254520021760467	0.0469691960260895	MEIS2	ENSBTAG00000003172
cg24488657	0.907652558161847	12.9390579816122	0.000783049506820551	0.0287441043851116	YTHDC1	ENSBTAG00000015572
cg24495632	0.163960337735386	12.9907588542881	0.000766395007032773	0.0284231552506345	TFAP2A	ENSBTAG00000001250
cg24511235	0.904548818708882	10.8663197298423	0.00189220850851913	0.0411402915881442	AKAP6	ENSBTAG00000017719
cg24517026	0.0843295154024206	18.001139612287	0.000105689471700682	0.0135189973661786	NA	NA
cg24549671	0.0282923441734674	9.97625470595745	0.00280038752172833	0.0486868096020846	NA	NA
cg24555998	0.96766725930659	19.6236496213448	5.78386213721225e-05	0.0106565016703583	NSD3	ENSBTAG00000001529
cg24570290	0.970263154661845	10.6352522859516	0.00209323562264307	0.042915454587689	DACH1	ENSBTAG00000043985
cg24574794	0.0649188569742372	11.7045350956265	0.00131784965902243	0.0358265244290974	IRF2BPL	ENSBTAG00000025329
cg24580589	0.00497358794594989	13.6047895193748	0.000594759859662616	0.0263543398325382	SCOC	ENSBTAG00000022109
cg24586462	0.950807268710958	9.9108924648607	0.00288314418018229	0.0491479987972259	SLF2	ENSBTAG00000012077
cg24590724	0.945494528610447	11.229148457243	0.00161656580604842	0.0383998334736771	DACH1	ENSBTAG00000043985
cg24602341	0.014764916241864	15.8041085612829	0.000246068277185859	0.0184847724334853	CHD2	ENSBTAG00000051831
cg24613152	0.877043208517189	14.2932379651209	0.000449305111569868	0.0235657965499371	ADAMTS19	ENSBTAG00000016145
cg24613973	0.0210239760669189	13.5190820619159	0.000616064580885228	0.0264942842161152	KCTD1	ENSBTAG00000050380
cg24620051	0.0183351317716882	16.395483368582	0.000195333698930284	0.0171132653179936	DMBX1	ENSBTAG00000009625
cg24633967	0.942600475938797	22.3918029021279	2.14788266351012e-05	0.00896629472315287	C7H5orf24	ENSBTAG00000012762
cg24638399	0.953277590273268	11.4156837464591	0.00149163722718133	0.0374110518526661	PBX3	ENSBTAG00000013314
cg24657860	0.0472200569453078	11.6452401052438	0.00135170096639241	0.0362078073073202	CDKN2C	ENSBTAG00000011059
cg24663507	0.952387279492038	19.9757552621891	5.08597794649122e-05	0.0101795000037137	PLPP4	ENSBTAG00000032106
cg24678565	0.948233231316462	11.2373569881697	0.00161084267270892	0.0382955356175603	UBR2	ENSBTAG00000005967
cg24682303	0.885988278621229	10.1621154070465	0.00257847858221876	0.0471446384700027	ACTN4	ENSBTAG00000011215
cg24702760	0.944006098313318	14.345337345524	0.000439939862224911	0.0232462899795615	SRSF12	ENSBTAG00000046235
cg24713486	0.911917571974978	9.85384457669077	0.00295748441837786	0.0496232869115778	CPEB2	ENSBTAG00000019847
cg24716547	0.95947907923588	12.2932902920684	0.00102632597969528	0.0320930030252736	SFPQ	ENSBTAG00000016328
cg24744369	0.93593270252581	11.3540858370437	0.00153172703215611	0.0377252254560987	SLC12A1	ENSBTAG00000010145
cg24787329	0.0198198526599667	13.1775450819435	0.0007092618153406	0.0275112101498668	NA	NA
cg24804251	0.922685449674998	10.8154556063275	0.00193464295662623	0.0414352185417085	ICOS	ENSBTAG00000021596
cg24809422	0.907289026033911	11.077968231152	0.0017258911754706	0.0395267407631045	NA	NA
cg24837930	0.944202612232611	11.1196246417319	0.00169501124003409	0.0392699958164318	TRAPPC8	ENSBTAG00000007696
cg24850996	0.946760761794666	11.4093658096778	0.00149569780079168	0.0374318896970139	CHIC2	ENSBTAG00000032660
cg24853943	0.937109918600391	14.7418090859958	0.000375051140475259	0.0217837033702223	KIDINS220	ENSBTAG00000007963
cg24866247	0.943191215977837	11.9392443769655	0.00119236562380194	0.0342029092613387	NA	NA
cg24879007	0.0108116303806584	15.0677551842482	0.000329248677874906	0.0205015288714291	ITGA5	ENSBTAG00000013745
cg24901230	0.89031205766515	12.7145983742263	0.000859891586733726	0.0300672151524047	KIAA2026	ENSBTAG00000047550
cg24914053	0.920931517705131	9.88393524797161	0.00291802373712964	0.0493647298402211	PHTF2	ENSBTAG00000005102
cg24932816	0.0167698719628461	24.1589883717188	1.1678334957539e-05	0.00892804364001261	LMO4	ENSBTAG00000000305
cg24937433	0.853706352006806	9.87491694792917	0.0029297916012576	0.0494183751923592	FBXL17	ENSBTAG00000054662
cg24943275	0.776488935606571	9.93167370388101	0.00285655616919046	0.0490758861409933	UBE2G1	ENSBTAG00000014433
cg24961380	0.20012995188367	18.8957578355731	7.56392470703511e-05	0.0116924571354691	NA	NA
cg25007534	0.960439923702641	14.9581680547211	0.000343955057419887	0.020769023125336	LMO4	ENSBTAG00000000305
cg25025633	0.890040299249718	11.6381843755703	0.00135578958104168	0.0362497612807619	DNAJC19	ENSBTAG00000023513
cg25028303	0.898004669449758	21.0056477670803	3.5070830432929e-05	0.00956025794769046	EFNA5	ENSBTAG00000016515
cg25045017	0.955752554974033	14.0706650770226	0.000491735452105849	0.0245406715780636	AP1G1	ENSBTAG00000002769
cg25047559	0.819631694262661	12.522582163321	0.000931918766819174	0.0309364117413346	ZEB2	ENSBTAG00000048810
cg25055254	0.952064554980076	11.1096541244015	0.00170234901826646	0.0393323185020353	RBBP6	ENSBTAG00000009441
cg25060297	0.965028204267826	10.424336927973	0.0022964340898027	0.0447944977475453	DMTF1	ENSBTAG00000020878
cg25066947	0.00587452211967432	10.1487327514447	0.00259381937495162	0.0472448042736474	NR2E1	ENSBTAG00000013991
cg25067005	0.946521935616854	14.9718681446441	0.000342079424686854	0.0206992527013999	PIKFYVE	ENSBTAG00000002177
cg25069285	0.951248938161862	11.7380804411549	0.00129909506095017	0.0355542760796781	PLCG1	ENSBTAG00000017584
cg25114632	0.952988687009797	19.4640220395109	6.13262852213681e-05	0.0107639862511595	KMT2C	ENSBTAG00000024199
cg25131378	0.0287058911756505	14.2660190906688	0.000454280934476982	0.023658886203168	FLI1	ENSBTAG00000008283
cg25136868	0.941815170038093	19.4754146133773	6.10702201868207e-05	0.0107639862511595	PAPOLG	ENSBTAG00000007414
cg25139089	0.942618830641662	11.686910135862	0.00132781747018343	0.0359533437956481	DMTF1	ENSBTAG00000020878
cg25148589	0.172800305740467	10.0007353293115	0.00277004076242833	0.0484746612825103	NA	NA
cg25171965	0.890305204642223	15.4405001478343	0.000283974224152423	0.0193520159583182	EMSY	ENSBTAG00000010826
cg25199827	0.877265914817649	12.3437130141258	0.00100473529241206	0.0318746029002043	RIMS2	ENSBTAG00000003827
cg25248530	0.0300604437032834	12.2401725977609	0.00104959933247737	0.0325174610927766	BEND3	ENSBTAG00000012534
cg25251845	0.934126343408889	10.8971276326747	0.00186698435964431	0.0409316555790753	SEC23A	ENSBTAG00000003708
cg25257390	0.93189243700334	14.2610494632237	0.000455195650497232	0.023658886203168	POLA1	ENSBTAG00000008170
cg25259085	0.909301714960645	14.7078394611301	0.000380195381448979	0.0218553696105387	CCAR1	ENSBTAG00000033457
cg25259119	0.978640026638636	16.5001822504455	0.000187560087066702	0.0170455017532369	CKAP5	ENSBTAG00000004448
cg25269267	0.991944528909547	10.6706657598489	0.00206102000606994	0.0425661631633542	MSI1	ENSBTAG00000009800
cg25279235	0.914006516395676	11.9502580450792	0.00118679541488872	0.0341837908397468	GPATCH2	ENSBTAG00000001574
cg25281241	0.944462292481111	13.9937668907994	0.000507356121621456	0.0247162293327832	EIF4G3	ENSBTAG00000040215
cg25302064	0.0350521861992579	12.388348271653	0.000986021336700139	0.0315627069902707	NA	NA
cg25302115	0.936194147863543	10.362422222672	0.00235995685131471	0.0454628400462524	RCOR3	ENSBTAG00000007110
cg25304096	0.865195252745172	10.0171542635368	0.00274988207404032	0.048317341610205	INSC	ENSBTAG00000032782
cg25322223	0.0113801189822926	11.512469583641	0.00143086268893782	0.0367739409211127	ZHX2	ENSBTAG00000026309
cg25333595	0.947571314733961	14.115964779624	0.000482770663271238	0.0244725449807976	C10H15orf41	ENSBTAG00000002179
cg25337298	0.92054298721425	15.7734838585827	0.000249045975099808	0.0184847724334853	ADGRV1	ENSBTAG00000006031
cg25343339	0.958188066810057	11.4784563410558	0.00145191788512184	0.036930478487179	INVS	ENSBTAG00000009806
cg25354219	0.238469392127589	16.4732794157155	0.000189526065020653	0.0170455017532369	SPCS3	ENSBTAG00000014146
cg25362349	0.00974124259054261	15.5798742742345	0.000268767340107693	0.0190270641644335	ARPC2	ENSBTAG00000010386
cg25373484	0.918969145317179	13.0512960075468	0.000747366151754425	0.0281165085049329	SKAP1	ENSBTAG00000000641
cg25416668	0.0174747082635052	12.1170660310718	0.00110569872745155	0.032989197407672	B3GALT2	ENSBTAG00000019859
cg25436049	0.942725477643495	15.0052533169536	0.000337553583330193	0.0205552161049824	PBX3	ENSBTAG00000013314
cg25520032	0.950067138673242	13.3734147055358	0.000654133583183258	0.0267587694015151	ARL14EP	ENSBTAG00000012417
cg25547423	0.987527809413398	12.0030777535367	0.00116045963360923	0.0337593764673447	CXXC5	ENSBTAG00000003986
cg25562107	0.00639241347787007	10.7920754863621	0.00195448369820736	0.0414935991386761	PDCD10	ENSBTAG00000031709
cg25573671	0.591736055171026	21.3363636595003	3.11672927977185e-05	0.00926310022051598	NA	NA
cg25580441	0.9520195735544	19.9895503789971	5.06050033650492e-05	0.0101795000037137	USP34	ENSBTAG00000006027
cg25586275	0.813499320391603	16.0081439270241	0.000227158982185343	0.017837672757609	ZFHX4	ENSBTAG00000033268
cg25633206	0.93079474796081	11.2822305325849	0.0015799310159725	0.038064401382375	SNX3	ENSBTAG00000018801
cg25643003	0.0375053142883271	21.3313976771194	3.12224165346382e-05	0.00926310022051598	HSD17B12	ENSBTAG00000000087
cg25643895	0.00945176419004021	19.9993766431473	5.04243414919156e-05	0.0101795000037137	LRRC41	ENSBTAG00000045664
cg25647160	0.95424227022886	16.5782786958346	0.000181973235320209	0.01692662450785	SHOX2	ENSBTAG00000005230
cg25657421	0.941665092297728	11.8010454892021	0.00126464696776726	0.0350181562809482	PAXBP1	ENSBTAG00000003064
cg25682014	0.0800512233021887	10.4940850086088	0.00222702858758964	0.0443589016148081	CALB2	ENSBTAG00000001075
cg25703087	0.0223348888235068	10.5166950759567	0.0022050071964513	0.0441235817804329	KMT2D	ENSBTAG00000014429
cg25728325	0.0251592241195026	13.3258600994009	0.000667090458655834	0.0269430422265943	NA	NA
cg25756885	0.945707822891023	16.4757198602443	0.000189346836813917	0.0170455017532369	CDK19	ENSBTAG00000007288
cg25769980	0.500415994000783	9.895275774547	0.0029032964164622	0.0492893530148655	NA	NA
cg25790057	0.937471100703764	12.4032349254876	0.000979861724670593	0.0315627069902707	NA	NA
cg25843357	0.762875894915421	13.1660029036294	0.000712659102548017	0.027605731166181	NDUFA8	ENSBTAG00000004295
cg25873624	0.829915992501585	10.3093932991622	0.00241583662896586	0.0458630580984046	ZNF644	ENSBTAG00000011200
cg25888520	0.958613257113787	11.1036606919049	0.00170677596879932	0.0393713040928544	RALGAPB	ENSBTAG00000003040
cg25896754	0.0192058688371216	14.4822762157852	0.00041628831535972	0.0227995196024683	WRAP53	ENSBTAG00000001071
cg25911271	0.904616855697145	10.336641586437	0.00238695118910554	0.0456463315739816	ARHGAP36	ENSBTAG00000021189
cg25912670	0.909027917606197	11.9437794233147	0.00119006868035287	0.0341837908397468	ZNF770	ENSBTAG00000040206
cg25946066	0.891795158412683	10.0573997575828	0.00270112192009839	0.0480748135979521	FAM13B	ENSBTAG00000020041
cg25947399	0.957101852703671	11.979359846199	0.00117220842760113	0.0339710198648861	ZFPM2	ENSBTAG00000001649
cg25947654	0.91753931864343	19.7062761023366	5.61155286209149e-05	0.0105417557779854	AP3B1	ENSBTAG00000005016
cg25949172	0.0290138646338656	13.3740648108351	0.000653958296967118	0.0267587694015151	NA	NA
cg25950972	0.877175991304324	11.1896366534796	0.00164441538175999	0.0386848875691543	SRSF11	ENSBTAG00000015474
cg25955950	0.0238222142748624	17.7410384984643	0.000116603246634071	0.0142614637906509	SATB1	ENSBTAG00000021158
cg25989567	0.961129063198725	13.0244710241041	0.000755736127405926	0.0282833134647275	SBNO1	ENSBTAG00000020505
cg25997629	0.371909111524317	13.4542534068282	0.000632711237359143	0.0265000457731368	NA	NA
cg26026725	0.98177561393544	15.6645886316145	0.000259943891596004	0.018725268071382	ACVR2B	ENSBTAG00000018105
cg26056424	0.0191005989665643	10.6900097139322	0.00204364395077584	0.0423904709104422	NA	NA
cg26058379	0.976656792905278	12.7100889309377	0.00086151424811315	0.030087350977521	ZSWIM6	ENSBTAG00000021224
cg26126145	0.0499775314602663	25.3620926162046	7.78715129301347e-06	0.00860848223481284	HOXB6	ENSBTAG00000050006
cg26140504	0.0330896208444275	15.0358682111492	0.000333458514221387	0.0205121291061581	MAP2K6	ENSBTAG00000001609
cg26140919	0.0171054831258934	12.6791614653585	0.000872730198184531	0.0302220023029867	UBE2K	ENSBTAG00000020175
cg26141618	0.254956772847991	16.3491491477344	0.000198881044963601	0.0171720994173055	NA	NA
cg26149292	0.880695849657124	23.1181342372764	1.66855892073549e-05	0.00896629472315287	UBR5	ENSBTAG00000021209
cg26170706	0.889423490498321	10.6199248613948	0.00210734319151182	0.04304894315223	MYCBP2	ENSBTAG00000018851
cg26187582	0.873945298502459	18.1746023403651	9.90102215006688e-05	0.0133107918524155	MEF2C	ENSBTAG00000020701
cg26195077	0.950548064095479	11.5924922564488	0.00138258414675508	0.0364321947213313	INSC	ENSBTAG00000032782
cg26206341	0.123723215011207	11.0090068993533	0.00177832213929006	0.0402148272796141	TFAP2B	ENSBTAG00000020426
cg26213772	0.995382305316723	9.93795916773337	0.00284856547568015	0.0489678748247199	RARA	ENSBTAG00000012500
cg26214460	0.977751999000553	23.168644039597	1.63969290071626e-05	0.00896629472315287	NKX6-1	ENSBTAG00000002518
cg26234638	0.040498208070342	15.7068563246486	0.00025565562626823	0.0185664861375936	ZNF827	ENSBTAG00000012738
cg26255722	0.949040069616298	13.6008525574124	0.000595721329387378	0.0263543398325382	FOXP4	ENSBTAG00000014211
cg26268148	0.963255196519485	13.7668369289374	0.000556566580977118	0.0256547332826702	MAGOH	ENSBTAG00000003485
cg26293238	0.905456867875537	11.3641916987834	0.00152507279253209	0.0376581443656391	SNX19	ENSBTAG00000013076
cg26317051	0.951407577596872	9.98742714472299	0.00278649460107421	0.0485143953604047	PPP2R5E	ENSBTAG00000019784
cg26352306	0.93334870514238	10.9431052082346	0.00182999693490284	0.0406792709074983	ZBTB20	NA
cg26353121	0.981815488346081	10.6241420554753	0.00210345166073192	0.0430306131816924	SYNCRIP	ENSBTAG00000006672
cg26382362	0.93003835261886	9.98462752876316	0.00278996907694165	0.0485412180337399	NEDD1	ENSBTAG00000001894
cg26414654	0.0239127272964101	12.5504384744264	0.00092108781344673	0.0309277691267607	NA	NA
cg26420776	0.06737816621205	23.7681067708119	1.33436958461217e-05	0.00896629472315287	UNCX	ENSBTAG00000030721
cg26445924	0.964231959655048	11.6525040832858	0.00134750523533002	0.0362078073073202	SKAP1	ENSBTAG00000000641
cg26464343	0.015993054691602	12.9978079041952	0.000764153292826725	0.0283845686923011	HOXB5	ENSBTAG00000045835
cg26489754	0.978205357539798	10.4817009755023	0.00223918838332311	0.0444086434361593	TJP1	ENSBTAG00000015398
cg26524453	0.936839735579173	10.2445113572489	0.00248611145071622	0.0464807630201735	RABGGTA	ENSBTAG00000018796
cg26544327	0.844989279353913	14.4503078660411	0.000421687655068912	0.0227995196024683	GRB14	ENSBTAG00000019291
cg26544363	0.0171226718653271	12.8345118135965	0.000817900516696966	0.0293487284206148	PAX6	ENSBTAG00000004561
cg26575674	0.956531374929356	13.2669564597139	0.000683514470968896	0.0272102065889499	CRYBB1	ENSBTAG00000019280
cg26575738	0.045423611393495	10.9880427008717	0.00179459173765385	0.0402633919829253	WNT3	ENSBTAG00000016012
cg26596008	0.946771364016588	12.1150990511206	0.00110662026712385	0.032989197407672	LMO3	ENSBTAG00000013541
cg26598122	0.957004074831455	13.719505435332	0.000567448342789945	0.02584748522862	MSL1	ENSBTAG00000010375
cg26610667	0.976746461111198	10.2700128754244	0.00245823643694349	0.0462404040671409	ZNF827	ENSBTAG00000012738
cg26611924	0.907124072940671	10.6592730110318	0.00207132656687602	0.0426771776700808	KIAA0825	ENSBTAG00000003144
cg26616840	0.0901134137526733	11.8820158712946	0.00122175542964244	0.0346044449055961	SLAIN1	ENSBTAG00000003511
cg26617601	0.0254261302023258	10.7060637131653	0.00202934043651105	0.0423279284737758	NOL4L	ENSBTAG00000008348
cg26618728	0.0492700982069862	10.7362973724975	0.00200268913162071	0.0419241558487151	DHDDS	ENSBTAG00000003235
cg26621745	0.0151103475615399	10.1263874811552	0.00261964922897793	0.0473849655278954	TRIM8	ENSBTAG00000021071
cg26626645	0.912430639115524	11.3418753701966	0.001539807872278	0.0377624572815769	PEX2	ENSBTAG00000003885
cg26640485	0.0151277409133121	19.3339817939856	6.433010054311e-05	0.0111385193889793	CXXC5	ENSBTAG00000003986
cg26644712	0.953021899722024	12.2417001505668	0.00104892234330197	0.0325174610927766	CEP112	NA
cg26674970	0.276993682787449	19.2098320806499	6.73418425714027e-05	0.0114322762793111	NA	NA
cg26699458	0.938216752395936	10.6145791758799	0.00211228698105673	0.0431040611957919	CDC42BPA	ENSBTAG00000022777
cg26703664	0.448274266760512	10.5999500377553	0.00212587890495084	0.0432171678724727	NA	NA
cg26705452	0.973237640607439	15.5988132594023	0.000266767837852864	0.0189790044131372	SKOR2	ENSBTAG00000032962
cg26717676	0.906812291898016	18.9393516194162	7.44262886716948e-05	0.0116924571354691	SOX21	ENSBTAG00000022484
cg26740663	0.263373416374462	21.8899286257373	2.56180601963511e-05	0.00926310022051598	JPH3	ENSBTAG00000006899
cg26806175	0.974317051616628	21.2497463509908	3.21435486487855e-05	0.00926310022051598	CNOT1	ENSBTAG00000020782
cg26809863	0.870061846072107	12.7875059475909	0.000834098079836039	0.0296339758651081	IFT20	ENSBTAG00000008110
cg26811557	0.920984102958829	10.1838968222916	0.0025537144978404	0.0470198333094524	LMO4	ENSBTAG00000000305
cg26820958	0.948762408211479	9.82601711451491	0.00299447876715818	0.0499527336851768	BRAF	ENSBTAG00000021761
cg26841886	0.93705932823228	12.3041503938519	0.00102163486171766	0.0320930030252736	SMURF2	ENSBTAG00000019853
cg26866331	0.916458110293308	10.0755927974793	0.00267938008503034	0.047952373372871	CAMKMT	ENSBTAG00000032519
cg26881076	0.966573473112209	21.623889233562	2.8143169303354e-05	0.00926310022051598	SALL3	ENSBTAG00000050200
cg26884682	0.935281569258823	9.9174442179714	0.0028747336257827	0.0491287734380259	ZNF800	ENSBTAG00000020004
cg26897122	0.777647098917178	16.9388214565387	0.000158352847811225	0.0160775708417552	TSPAN15	ENSBTAG00000000224
cg26905937	0.81114632417482	9.94525098372639	0.00283932496481222	0.0488967605096908	POLA1	ENSBTAG00000008170
cg26948944	0.820402470646018	9.99998566540784	0.00277096489321769	0.0484746612825103	KLHL14	ENSBTAG00000020003
cg26975329	0.936217700679592	10.8428302879722	0.00191168183730088	0.0412760896137122	SHOC2	ENSBTAG00000007709
cg26989456	0.966069969566147	11.5412124307975	0.00141332067362805	0.0366199807771359	NA	NA
cg26995613	0.906436140499633	11.8266565253295	0.00125091150497384	0.0348426680217533	ATP2B1	ENSBTAG00000009552
cg27048586	0.93490329675349	25.7215342662223	6.90914311985492e-06	0.00860848223481284	RSBN1	ENSBTAG00000031940
cg27052254	0.0198473692306334	19.4434071169933	6.17924984764505e-05	0.0107639862511595	NA	NA
cg27066705	0.0404604477601106	9.87603220487888	0.00292833360579434	0.0494183751923592	NA	NA
cg27070699	0.0133870294297519	19.7946168558426	5.43326011441308e-05	0.0102921451970097	JADE1	ENSBTAG00000017493
cg27073158	0.943970747881104	16.4816266281753	0.000188913774262726	0.0170455017532369	ERI3	ENSBTAG00000015559
cg27074648	0.960649032452724	10.9903143636124	0.00179282122541249	0.0402633919829253	TAF3	ENSBTAG00000002836
cg27078800	0.822828847979011	11.5642107948243	0.00139944768724269	0.0365038808959258	TOMM40L	ENSBTAG00000009213
cg27089055	0.893397727400218	13.4947956234619	0.000622246276609425	0.0264942842161152	ATF2	ENSBTAG00000002295
cg27145196	0.947104647229152	12.4410277438903	0.000964405382540144	0.0315119145197152	KIAA0825	ENSBTAG00000003144
cg27153673	0.0334615905419317	12.5360343964956	0.00092667170948401	0.0309329439567042	NA	NA
cg27179109	0.98183155745181	12.6944841149695	0.000867154320460425	0.0301860208307577	PRPF40B	ENSBTAG00000016589
cg27188357	0.0268992384939966	17.5772760410087	0.000124075263048118	0.0147275750204794	NA	NA
cg27197514	0.988500460832454	22.9735496955709	1.75416496423987e-05	0.00896629472315287	RTL1	ENSBTAG00000046585
cg27246096	0.954267917674844	10.1495678624759	0.00259285925952005	0.0472448042736474	PLPP1	ENSBTAG00000010526
cg27281235	0.964243023687532	12.7389821552976	0.000851172910218293	0.029935771851982	DOCK8	ENSBTAG00000002190
cg27300841	0.41475209504478	13.432616572995	0.000638371774654908	0.0265532052381849	BCL7C	ENSBTAG00000008412
cg27321055	0.479967365987858	16.9782862833484	0.000155970017592091	0.0158969327078956	NA	NA
cg27340951	0.951976389718292	18.1142353288415	0.000101283037616098	0.0133107918524155	ZCCHC7	ENSBTAG00000025859
cg27352496	0.125247853571105	18.0294223785531	0.00010456901054129	0.013477814000323	NA	NA
cg27359034	0.719940849775987	15.7518768322596	0.00025116959261267	0.0185047702371227	ZNF507	ENSBTAG00000014123
cg27395845	0.906575221948521	15.0477392363385	0.000331884695090153	0.0205121291061581	BRINP3	ENSBTAG00000008420
cg27410676	0.036712172345515	10.3520393383895	0.00237078960762835	0.0455065225002102	WDR20	ENSBTAG00000007007
cg27413133	0.0259743301025223	11.2167515092196	0.00162524981302535	0.0385424065386165	DUSP16	ENSBTAG00000010763
cg27428464	0.956010616588986	12.1935722630515	0.00107047439271265	0.0326276588777306	BCOR	ENSBTAG00000047339
cg27459345	0.0290896487586367	13.1886875395746	0.000705998324442079	0.0274959438058518	NA	NA
cg27482810	0.948122008240885	12.3655466754484	0.00099553498167644	0.0317471727010598	C10H15orf41	ENSBTAG00000002179
cg27482906	0.963962201809115	17.1320643424068	0.000147037777901994	0.0155949590857754	ATP2B1	ENSBTAG00000009552
cg27489463	0.428872922714128	11.2966989946429	0.00157009795923189	0.0379867056475815	OTP	ENSBTAG00000009249
cg27491295	0.899862208050707	14.3801191334864	0.00043380184163113	0.023147083664101	ZEB2	ENSBTAG00000048810
cg27491520	0.885378608090946	12.2935312127491	0.00102622166645914	0.0320930030252736	HELZ	ENSBTAG00000004746
cg27526225	0.506239666549167	9.99138504762448	0.00278159041839409	0.0484913071855628	PAX2	ENSBTAG00000021566
cg27543783	0.0102553579894902	10.7772561875421	0.00196717055237455	0.0414935991386761	UNK	ENSBTAG00000016287
cg27544697	0.0244194434708274	11.9144277099088	0.00120501784251807	0.0344201217562786	NA	NA
cg27566221	0.0262977813074651	10.9301300723351	0.00184035612903438	0.0407486454373747	NA	NA
cg27589326	0.94491656623378	13.9246812046332	0.000521834400396736	0.0250395895684848	FOXP1	ENSBTAG00000016533
cg27596707	0.0289495226364809	13.096739795212	0.000733408303919121	0.0279648166985462	JMJD1C	ENSBTAG00000001573
cg27615436	0.0172914445831014	15.4334293607505	0.000284769370017809	0.0193520159583182	BCL11A	ENSBTAG00000016534
cg27630192	0.928064399852111	11.7734019141429	0.00127965080614769	0.035266572153244	DNAJB9	ENSBTAG00000046588
cg27640438	0.0190478703850633	19.3050756826155	6.50185011661374e-05	0.0111903019575631	SSBP2	ENSBTAG00000013856
cg27647617	0.920295212371797	10.4215140615433	0.00229929067997609	0.0448046595495079	NA	NA
cg27657169	0.747272615746297	9.81738220921065	0.00300605725279711	0.0499927206113136	ZSWIM6	ENSBTAG00000021224
cg27725202	0.0281687434759382	17.3391505866504	0.000135847843403052	0.0153072851583219	ASF1A	ENSBTAG00000002058
rs10774834_I_F_C_37510	0.900124504550611	10.4068550250236	0.00231418522626627	0.0450338362634567	NA	NA
