# Supplementary material for: Unraveling the Genetic Basis of Feed Efficiency in Cattle through Integrated DNA Methylation and CattleGTEx Analysis
Source: Genes (Basel). 2023 Nov 24;14(12):2121. doi: 10.3390/genes14122121 (PMC10742843; doi:10.3390/genes14122121)
Supplement: Supplementary file 1 [file genes-14-02121-s001.zip › Table_S3.csv]

Gid	intercept	beta	t	pval	qval	SYMBOL	ENSEMBL
cg00162326	0.746338059542995	0.00319466723949501	4.28346002072688	9.27731210464255e-05	0.0179606611626455	BRD9	ENSBTAG00000006971
cg00323590	0.980927774512856	-0.000210350373325509	-3.73052924630034	0.000523503084357507	0.0405879623572127	FOXP1	ENSBTAG00000016533
cg00467357	0.940499533816077	-0.000518015237138263	-3.61614581740392	0.00073958747162022	0.0461306746364064	PICALM	ENSBTAG00000001657
cg00471897	0.980667918743994	-0.000291418417087266	-4.34395864060302	7.6366312787682e-05	0.0159988204550245	FOXP2	ENSBTAG00000011246
cg00578263	0.0306897595718731	0.000341440596985552	4.14643874828734	0.000143650660746885	0.0216496789822346	NA	NA
cg00611206	0.0148138682139948	0.000169737620700892	4.01087092558367	0.000220257534542935	0.0267892251780974	NA	NA
cg00686910	0.926806079571884	0.00181674163846016	3.66964984223837	0.000629574774731333	0.0434088336609754	CASZ1	ENSBTAG00000019818
cg00694277	0.932991217386394	-0.000958154571700735	-3.60178464278981	0.000772120627143589	0.0469552911961142	DNAJC24	ENSBTAG00000050888
cg00777947	0.957711667483612	-0.000591146377645675	-3.96372187343235	0.000255230097536188	0.0286372943426891	REPS1	ENSBTAG00000012299
cg00784442	0.0256551542625571	0.000347104819900468	4.38073213867419	6.78160864683728e-05	0.0157614971260611	ARID4A	ENSBTAG00000018898
cg00989001	0.205291165466388	-0.00537770193913759	-3.71917855795267	0.000541878588537651	0.041064303502147	BCL2	ENSBTAG00000019302
cg00989791	0.993638347024316	-8.26628521239153e-05	-3.96697843883551	0.000252650929132089	0.0284528990709976	ATXN2	ENSBTAG00000022069
cg01036016	0.938873520305908	-0.000834723215843094	-4.29968413537629	8.80634566943696e-05	0.0173877903634479	NIPBL	ENSBTAG00000000579
cg01178999	0.709654375838977	0.00646722781192261	5.61385394874237	1.09341375642771e-06	0.00308588525466071	RALGAPA2	ENSBTAG00000014178
cg01221637	0.0553329351253583	-0.00129450302528475	-4.45385114114037	5.35024615426131e-05	0.0145635452771569	NA	NA
cg01357874	0.960563102603883	-0.00112278191010613	-3.60852453547573	0.000756685119229474	0.0466611369729038	SZT2	ENSBTAG00000005580
cg01373206	0.959730595672779	-0.000780774849434956	-3.72634139985347	0.000530211847205623	0.0405879623572127	TLE3	ENSBTAG00000015580
cg01526265	0.0302071264072115	0.00103231394358853	5.87919638579053	4.3923140638768e-07	0.00285415614280631	GPD2	ENSBTAG00000009770
cg01591898	0.141119562856702	-0.00215751633304686	-4.72583430067499	2.19213925435448e-05	0.0106403888290976	CSNK1E	ENSBTAG00000047582
cg01612769	0.0209131743887749	0.000226186565899394	3.70412326474076	0.000567210633160117	0.041064303502147	NA	NA
cg01657761	0.573445487085946	-0.00272844997270611	-3.60289877721458	0.000769548413311279	0.046892651394757	MCTP2	ENSBTAG00000013689
cg01726897	0.985534271404968	-0.000199194182794977	-4.37162871591075	6.98412948385265e-05	0.015848087920936	ZNF207	ENSBTAG00000008883
cg01761801	0.197065917976378	-0.00606194043761796	-3.71651389680291	0.00054628145264279	0.041064303502147	NA	NA
cg01787104	0.00911313898833685	0.000136673339812134	3.57130357294191	0.000845775504096541	0.0484160534300003	CALCOCO1	ENSBTAG00000015016
cg01874861	0.852625142200434	0.00331706134909122	3.7257253388113	0.000531205704556066	0.0405879623572127	RCC1L	ENSBTAG00000011753
cg01898456	0.807240137426525	-0.00362863738517415	-4.88303587353124	1.30017425516075e-05	0.0102214083298474	NDST3	ENSBTAG00000007316
cg01941433	0.753183016963609	0.0046421696843332	3.93703717611128	0.000277346057095666	0.0295728243535117	ADAMTS5	ENSBTAG00000000648
cg01943561	0.952799150604523	-0.000504044197496298	-3.94386270534123	0.000271518807956543	0.0294647654782044	ZFP64	ENSBTAG00000001512
cg01974396	0.944215724557079	-0.000791361378088252	-4.36574211257805	7.11821868737734e-05	0.0159148227389751	MEIS2	ENSBTAG00000003172
cg02050559	0.978504604439956	-0.000291607275626674	-3.69132059569383	0.000589644709325504	0.0420872156088015	USP25	ENSBTAG00000019314
cg02203207	0.950207420864235	-0.000734874487371063	-4.47454552000451	5.00190091297092e-05	0.0145635452771569	POC1B	ENSBTAG00000000687
cg02218535	0.938179751765556	-0.000690919865985311	-3.68076856733479	0.000608773753920736	0.0427547255531973	GALNT5	ENSBTAG00000017376
cg02315120	0.868206343467908	0.00348760116972286	4.54393409386688	3.98832091765897e-05	0.0131817070816519	DAB1	ENSBTAG00000013802
cg02371571	0.268791019151523	-0.00766874808996078	-3.60566367031515	0.000763200510950163	0.0466929863973515	NA	NA
cg02455024	0.756517845637111	-0.00419309547332378	-4.78236205061838	1.81766837089114e-05	0.0106086928890905	ARX	ENSBTAG00000050504
cg02594577	0.0383547986975522	0.0011468421509452	5.60930946541843	1.11057799805965e-06	0.00308588525466071	SLC35G2	ENSBTAG00000003833
cg02658499	0.0700956168729522	0.00128297298397958	3.69341323306241	0.000585920372077077	0.0419197859253035	NA	NA
cg02740381	0.827776434655718	-0.00249266741651068	-4.87487914536425	1.33604144402797e-05	0.0102214083298474	LIN52	ENSBTAG00000030557
cg02785457	0.0228719463271669	0.000250468358441359	4.036231761672	0.000203415573456197	0.0256877869145375	PSMD14	ENSBTAG00000021691
cg02788988	0.951563866590409	-0.000759349074881595	-3.56452858654117	0.000863037437148402	0.0485320938526046	RBFOX1	ENSBTAG00000007210
cg02871478	0.961136516962279	-0.000483455535314882	-4.12316871852855	0.000154644141601069	0.0222588790737096	TOP1	ENSBTAG00000007960
cg02917100	0.489923843206125	0.0018374164318226	4.1409053869993	0.000146193825834572	0.0216856710496225	NA	NA
cg02973372	0.0434088430748344	-0.00080453867860844	-4.022890185615	0.000212113629668469	0.0263252121061878	NA	NA
cg02997164	0.986371483127433	-0.000179134764255082	-4.7888552979188	1.77890661264754e-05	0.0106086928890905	BCL11A	ENSBTAG00000016534
cg03011459	0.29388621213403	0.00534643236055436	3.9821174898227	0.000240988605828221	0.0277563253891669	NA	NA
cg03068133	0.832321276640078	-0.00274615430809678	-4.42730920730273	5.83191404897314e-05	0.014590003593683	WWOX	ENSBTAG00000015894
cg03160871	0.951979365616333	-0.000574504894165052	-3.70620063310429	0.000563648728210109	0.041064303502147	ARHGAP5	ENSBTAG00000027024
cg03179276	0.949025282278388	-0.000821110636642789	-3.64387055090955	0.000680461450359849	0.0449170280034577	SFRP2	ENSBTAG00000018563
cg03198547	0.974585264741446	-0.000277982369897475	-3.63794777466603	0.000692698359421913	0.0451988754987413	ZFHX4	ENSBTAG00000033268
cg03206445	0.734158515265477	0.00640720292357378	5.97773848876745	3.12699976028216e-07	0.00285415614280631	NA	NA
cg03249306	0.0425445135154797	0.000502862284212343	3.72908470914017	0.000525807895163875	0.0405879623572127	IPO5	ENSBTAG00000039374
cg03298890	0.899809408550368	-0.00139809876270087	-4.24963651961003	0.000103394572027248	0.0188074225471598	TMCC1	ENSBTAG00000006614
cg03346007	0.13933288021891	-0.00352022420590176	-4.54502827697864	3.97407068336485e-05	0.0131817070816519	NA	NA
cg03346667	0.0704895559819297	-0.00183094500694772	-4.14009296899977	0.000146570883361929	0.0216856710496225	NA	NA
cg03380644	0.732433170184561	0.0044767011212052	3.56267632601796	0.00086781519788489	0.0486401788552905	FAM122B	ENSBTAG00000001886
cg03460032	0.959169231405632	-0.000485634963632364	-4.22886400325752	0.00011049539716718	0.0195015751991734	RB1	ENSBTAG00000006640
cg03476290	0.869850690716906	0.00240698951459053	3.7234671707648	0.000534864029577275	0.0407605357811304	COPA	ENSBTAG00000004333
cg03497693	0.0551319987715961	-0.0013617624077727	-3.98907752931252	0.000235803547118445	0.0276101849649738	CNOT11	ENSBTAG00000008267
cg03544250	0.816820430744388	0.00385338710712064	4.41905365761334	5.99019404638415e-05	0.0146888769854599	DICER1	ENSBTAG00000012852
cg03700961	0.922697708815258	-0.00104041206922492	-4.1393499862956	0.000146916542178465	0.0216856710496225	ZDHHC17	ENSBTAG00000021756
cg03766252	0.0419171378138759	0.000444580172685961	3.9843914019239	0.000239282568658338	0.0277102520447763	CREBZF	ENSBTAG00000000455
cg03829928	0.0350537371379002	0.000357245776121279	3.64930417105109	0.000669417857785961	0.0446377030543262	NR4A2	ENSBTAG00000003650
cg03959652	0.806951210938402	0.00392985880882572	3.65360872968754	0.000660791370911165	0.044475424904501	NA	NA
cg03992638	0.340202530868736	-0.00602242750068608	-4.18710782737945	0.000126234572431058	0.0207017351738133	NA	NA
cg04036479	0.24795441107921	-0.00562120818575159	-3.67354214445282	0.000622216528951547	0.0431988931383827	WNT3	ENSBTAG00000016012
cg04050203	0.937102958083968	-0.000869070836712244	-3.94167961615157	0.000273369598574267	0.029476132121194	HTR2C	NA
cg04162316	0.106449535916122	-0.00276164301600066	-4.18163713658022	0.000128451806567188	0.0207755129392262	NA	NA
cg04201608	0.923263619356921	-0.0010174233310511	-3.70518820056635	0.000565381974093835	0.041064303502147	FIGN	ENSBTAG00000008704
cg04291211	0.0326057971834833	-0.000749966601211135	-5.48773416146405	1.68356089367862e-06	0.0039378109719979	NA	NA
cg04373810	0.0443799962646016	0.000567739125802185	3.71458807536945	0.00054948491753714	0.041064303502147	ZNF608	ENSBTAG00000016137
cg04424997	0.943651679188367	-0.000650985947975793	-3.54837941550791	0.000905554331356098	0.0496911633056965	LRP1B	NA
cg04444642	0.0540653674707561	-0.001006292492578	-3.58535234622145	0.000811028386755281	0.0481061551148629	NA	NA
cg04605537	0.0723693961853446	0.000999813259450025	3.63678561424848	0.000695124127871839	0.045204559472679	UBE2D3	ENSBTAG00000048761
cg04611908	0.0433556883979205	-0.000556248837468822	-3.63993428445899	0.00068857073018697	0.0450908847016578	NA	NA
cg04634493	0.0678086771522262	0.00165792059903832	4.09389316253685	0.000169640513503679	0.0232351773505651	ZMIZ1	ENSBTAG00000019313
cg04649033	0.0740340613901249	-0.00163813384281955	-4.04275027225423	0.000199292598242532	0.0255819886542785	NA	NA
cg04671121	0.952375711584766	0.000984823694445924	3.70992592348701	0.00055731505225498	0.041064303502147	GLIS1	ENSBTAG00000017986
cg04690272	0.931135006892724	-0.00104782988002767	-3.73369766623213	0.000518481751169352	0.040423904202127	LRP8	ENSBTAG00000000736
cg04691296	0.935029319690654	-0.000808173025992177	-3.98555696360941	0.000238412628991983	0.0277102520447763	APPBP2	ENSBTAG00000004489
cg04691333	0.950372796960669	-0.000737557506403228	-3.65270370348612	0.000662596168355994	0.044475424904501	CAMKMT	ENSBTAG00000032519
cg04884244	0.935393209995428	-0.000929067234133853	-3.5877812095697	0.000805161378390934	0.0480045216409119	ASH1L	ENSBTAG00000003954
cg05035746	0.972754962833012	-0.000378550861637881	-3.67508371774147	0.000619325142746013	0.0431988931383827	TCF7L2	ENSBTAG00000021574
cg05085809	0.0220463234394798	0.00069933011564938	3.63449625661494	0.000699926550926559	0.0452117746382174	HOXB5	ENSBTAG00000045835
cg05086494	0.848972516943488	0.00575756542593918	4.0054268494489	0.000224045244656408	0.0271094388593696	HABP2	ENSBTAG00000019322
cg05094213	0.24688202593054	0.00450001521747431	4.76620237935795	1.91777584786257e-05	0.0106086928890905	NA	NA
cg05194315	0.361446072831587	0.0019810238455069	3.93695650741518	0.000277415645693291	0.0295728243535117	FOXL2	ENSBTAG00000031277
cg05297127	0.692203373060576	-0.00528220768858787	-6.06273686857539	2.33179415930392e-07	0.00285415614280631	ING4	ENSBTAG00000017064
cg05350610	0.949128624590366	-0.000641331879685474	-4.51569641096145	4.37389071613591e-05	0.0138537096876572	TFAP2A	ENSBTAG00000001250
cg05373603	0.049883546264882	0.000657126993744007	3.86138137940703	0.000350598437507563	0.0329047086245821	ZNF827	ENSBTAG00000012738
cg05484808	0.764475745393724	-0.00403118165430453	-4.08555773693474	0.000174162543131018	0.0233966597753546	PHC2	ENSBTAG00000004603
cg05485177	0.845681470786835	0.00398775354420808	3.93497623645046	0.00027912922693123	0.0295728243535117	NA	NA
cg05598763	0.935121601248295	-0.000903137936768886	-4.15020972970996	0.000141942193354053	0.0216496789822346	STRBP	ENSBTAG00000021921
cg05740609	0.0725881797256681	0.00232978830613566	3.79330250674038	0.000432223956555926	0.0368137455476398	SIX3	ENSBTAG00000027017
cg05746092	0.530069981107384	-0.00204382027677024	-3.56834650212413	0.000853268750293332	0.0484160534300003	ANK3	ENSBTAG00000019052
cg05767211	0.0107410986242914	0.000309112856138122	4.04276725520654	0.000199281963077618	0.0255819886542785	TCF4	ENSBTAG00000016462
cg05787344	0.0383421613739558	0.00062878093362517	4.01950876024798	0.000214374797694516	0.0263904114956561	NA	NA
cg05844937	0.13264408600102	-0.00574042830601037	-5.23062413811468	4.03840040137281e-06	0.00606771974404261	NA	NA
cg05867048	0.913998093283308	-0.0013402530154086	-4.34184438708718	7.68886654031902e-05	0.0159988204550245	CUX2	ENSBTAG00000008571
cg05875864	0.39931210120046	-0.00385359437853602	-3.71467967158002	0.000549332145502388	0.041064303502147	NA	NA
cg05897263	0.0134881883785371	0.000142559962433985	3.66125617711982	0.000645728169281714	0.0441170241478828	IGF2BP3	ENSBTAG00000019406
cg05913271	0.886647741991309	0.0030048473701672	4.38032862128369	6.7904628099426e-05	0.0157614971260611	CUL9	ENSBTAG00000019908
cg05921577	0.0170469634132762	0.000253929382085247	3.59313898005073	0.000792362929377243	0.0475900491050943	NCDN	ENSBTAG00000016696
cg05925239	0.0146767052389402	0.000192376419124544	3.91709052120866	0.000295077194499523	0.0304146636098199	DNTTIP2	ENSBTAG00000047679
cg06002138	0.596209260139581	0.00225419819567165	3.5490039959598	0.000903873339533163	0.0496911633056965	FAM131B	ENSBTAG00000009418
cg06004041	0.0258217485538547	0.000320825089007533	3.85825785913457	0.000353993352048336	0.0331192987659488	NA	NA
cg06035436	0.943769567340309	-0.000580241906655824	-3.77920699653876	0.000451278476256844	0.0374435306298128	RDH14	ENSBTAG00000023928
cg06071744	0.95394123219815	-0.000542748303319865	-3.79704135406847	0.000427301316130392	0.0367028979546125	NR2F1	ENSBTAG00000017599
cg06173215	0.0287837046635528	0.000395566341793941	4.35549451760064	7.35766694484672e-05	0.0159988204550245	NA	NA
cg06219485	0.0380624602097054	0.000617790271961654	3.7524042970517	0.000489766813632981	0.0389848061508343	SIK2	ENSBTAG00000020272
cg06337299	0.956460328280545	-0.000834479357454971	-3.99604249576485	0.000230723072252065	0.0272590185802819	RALGAPA2	ENSBTAG00000014178
cg06363348	0.302527220563082	-0.00485229486220219	-4.18216375900827	0.000128236732586791	0.0207755129392262	NA	NA
cg06384413	0.0508960005641448	0.000777598701737761	4.29508034452951	8.93756556193608e-05	0.0175330281553076	HOXB5	ENSBTAG00000045835
cg06411456	0.025636016897452	0.000378335926095598	3.57013719910345	0.000848723550611043	0.0484160534300003	HOXB5	ENSBTAG00000045835
cg06551211	0.885580262740644	0.0022755562546526	4.01179304651344	0.000219622146426883	0.0267892251780974	ZNF385D	ENSBTAG00000050535
cg06573397	0.851436424144553	0.00348122910372206	4.61217566011946	3.1887846748846e-05	0.0123564641398834	NFASC	ENSBTAG00000045895
cg06639375	0.0325941654940918	0.000375943535529821	4.58293365334095	3.51005432983678e-05	0.0126119926361616	CREBRF	ENSBTAG00000002020
cg06648649	0.938261826310072	-0.00070775528173512	-3.72781003858914	0.000527849783504426	0.0405879623572127	PAXBP1	ENSBTAG00000003064
cg06665099	0.0105342290589525	0.000185615382625245	3.78484343318084	0.000443563886388646	0.0373609891500118	ARF6	ENSBTAG00000045980
cg06710458	0.907970923620268	-0.00135614873179108	-4.22427639667573	0.00011212648244189	0.0195015751991734	PKHD1	ENSBTAG00000011237
cg06747919	0.897479898179291	0.00236657781617606	4.3064564566668	8.61672560959638e-05	0.0171245915043063	AGAP1	ENSBTAG00000016504
cg06793066	0.861119540622925	0.00167044246795666	3.71769486132912	0.000544325896303635	0.041064303502147	NA	NA
cg06899068	0.868385282774688	0.00317265696113024	3.60788328745214	0.000758140857404131	0.0466611369729038	NA	NA
cg07010768	0.897355617127352	-0.00116411006141154	-3.5924114711603	0.000794089267967972	0.0475900491050943	VTI1A	ENSBTAG00000050055
cg07069838	0.934793222165273	0.00150594101878374	4.3445286959433	7.62260674148698e-05	0.0159988204550245	PSMB2	ENSBTAG00000002377
cg07170425	0.802485666203713	-0.0020583659750314	-4.68400903556421	2.51704649230582e-05	0.0111436833174406	PABPC4	ENSBTAG00000017125
cg07256954	0.704340607090484	0.00588685472792942	4.84632242106189	1.46945690178877e-05	0.0102214083298474	DIAPH3	ENSBTAG00000012443
cg07265990	0.931606633660134	-0.000878977514360498	-4.33373730922179	7.89241359298405e-05	0.0159988204550245	MIER1	ENSBTAG00000005443
cg07291563	0.0595109137773631	-0.00117733587873251	-4.4494103214569	5.42803336258136e-05	0.0145635452771569	NA	NA
cg07323054	0.947615387916595	-0.000701660208702899	-4.74123588135408	2.0831880127193e-05	0.0106086928890905	NLGN3	ENSBTAG00000007708
cg07382554	0.143579980033902	-0.00504263276491709	-4.84229579640878	1.48929448946725e-05	0.0102214083298474	NA	NA
cg07540155	0.0619557065526207	-0.00149536503683788	-4.3079327701907	8.57592170247714e-05	0.0171245915043063	NA	NA
cg07549765	0.945894355057511	-0.000688628026094824	-3.95706155689892	0.000260584613489951	0.0289874672688501	EHBP1	ENSBTAG00000044173
cg07674948	0.495376554254944	0.00145600741551453	3.89695107875261	0.000314089669514331	0.0315195792740703	NA	NA
cg07726997	0.0386991142302591	0.000400256969294663	3.70651490406685	0.000563111748164586	0.041064303502147	SCOC	ENSBTAG00000022109
cg07743958	0.956802206816368	-0.000578951176357417	-3.6580291743305	0.000652043757819068	0.0443545937975265	BTRC	ENSBTAG00000007476
cg07827566	0.899389776104247	-0.00133630673239634	-3.84892643853209	0.00036432566337003	0.0335088367544278	GRIA3	ENSBTAG00000011833
cg07907985	0.940440332638309	-0.00100921656105181	-4.72858584021231	2.17227229720488e-05	0.0106403888290976	DNAJC19	ENSBTAG00000023513
cg07963404	0.0170998932135053	0.000184237981139806	3.88131055584612	0.000329666464845044	0.0321284345193789	NA	NA
cg07968305	0.759319969890203	-0.00226199107172324	-3.56927955260901	0.000850897553839489	0.0484160534300003	ZFHX3	ENSBTAG00000014636
cg08000413	0.944410224637095	-0.000920004046922188	-4.13355973530054	0.000149637631809082	0.0217702756509985	SCN1A	ENSBTAG00000018520
cg08073580	0.950930270575964	-0.000888131309487654	-3.57766789211459	0.000829861432071918	0.0483397573361358	CNOT1	ENSBTAG00000020782
cg08212236	0.535605660632386	-0.00436771029855547	-5.4396562810524	1.98388304758113e-06	0.00430881073886562	CHRM3	NA
cg08233123	0.336456450334311	-0.00729424206261613	-3.7799976580485	0.000450188554571646	0.0374435306298128	NA	NA
cg08302351	0.257506531851737	-0.00772157896786305	-4.48083531469802	4.90049441145091e-05	0.0145635452771569	NA	NA
cg08373049	0.888441752927691	-0.00194031332899745	-4.61388199968599	3.17095558854967e-05	0.0123564641398834	EP300	ENSBTAG00000016198
cg08388213	0.849086186472035	-0.00232135690752038	-3.73620158645493	0.000514546338681185	0.0403598653975021	TBC1D22A	ENSBTAG00000012291
cg08388688	0.0188047449167825	0.000303344636178187	3.61367320822849	0.000745093535473576	0.046236409680389	GABPB1	ENSBTAG00000022801
cg08401413	0.912894674934799	0.00141143628849131	3.55356201363737	0.000891696014312829	0.0492889353940425	AUTS2	ENSBTAG00000002083
cg08401998	0.933770367885075	0.00108048855456379	3.58854448870415	0.000803326061803313	0.0479891947020109	H2AFY	ENSBTAG00000016105
cg08413458	0.61622697833996	-0.00200211439597194	-3.65272374229019	0.000662556155922003	0.044475424904501	R3HDM2	ENSBTAG00000018361
cg08438560	0.971031819439324	-0.000343739030329134	-3.92155811687991	0.000291012978805164	0.0303039258545056	KDM6A	ENSBTAG00000003740
cg08466931	0.910891478701621	-0.00132217138801375	-3.80081514843063	0.000422387487807489	0.0363836049245896	SCN4A	ENSBTAG00000004770
cg08469417	0.964199623486842	-0.000620477431778089	-3.57949735864273	0.000825340152234381	0.0482724191554847	NRIP1	ENSBTAG00000047293
cg08495446	0.0103640378950491	0.000155507018933959	4.54571101484155	3.96520424251657e-05	0.0131817070816519	SIX4	ENSBTAG00000049091
cg08498064	0.961403210079239	-0.000637229498251572	-3.65363521427164	0.000660738626662184	0.044475424904501	CNOT1	ENSBTAG00000020782
cg08630735	0.066746741876138	-0.00147134644531079	-5.02208243850769	8.16216085825026e-06	0.00886372974487022	PHLPP1	ENSBTAG00000045832
cg08687722	0.956394600459186	-0.000618416318606987	-3.70892408419407	0.000559011602555958	0.041064303502147	KIAA0319	ENSBTAG00000021903
cg08717553	0.921513556211874	-0.000959273411246299	-3.87072431158039	0.000340630342168596	0.0327419929620184	LRBA	ENSBTAG00000018546
cg08764023	0.86921799881395	-0.00215761709014427	-4.34550497233028	7.59864670146229e-05	0.0159988204550245	BCLAF1	ENSBTAG00000007802
cg08815820	0.830833411293693	-0.00239020754452962	-3.54735197062404	0.000908326099647403	0.0496911633056965	ARID5B	ENSBTAG00000051333
cg08835797	0.660291098055657	-0.00488189517176992	-4.50627224802096	4.5105197252349e-05	0.0141391805396597	TCERG1	ENSBTAG00000003259
cg08844333	0.122482114274198	-0.0028240019179578	-3.68998950573129	0.000592025522533061	0.0421581886152839	PRPF38B	ENSBTAG00000047874
cg08932990	0.155083020077166	-0.00169529635457212	-3.55895216739469	0.000877498117093925	0.0488678169385223	BCOR	ENSBTAG00000047339
cg08979438	0.969360685690901	-0.000347986659818048	-3.91194695013549	0.000299824335003571	0.0306958608579074	MAP2K5	ENSBTAG00000000218
cg09005889	0.0397328190603556	0.000574294489836604	4.22018090878515	0.000113602389383058	0.0195015751991734	PRPF38B	ENSBTAG00000047874
cg09164432	0.722937327681144	0.00514047041594704	4.21414174077444	0.000115813315192171	0.019673192903488	INO80D	ENSBTAG00000014407
cg09217748	0.0251629598469064	0.00036179724527832	3.64854810693891	0.000670944155656821	0.0446415804918344	BCL6	ENSBTAG00000001511
cg09229936	0.946866678756265	0.00125235048446434	4.17205769901282	0.000132425879256462	0.0210818580943529	PARP6	ENSBTAG00000005753
cg09311277	0.971646672203027	-0.000319584191655514	-3.74146167468461	0.000506372465139736	0.040015739140894	PEX14	ENSBTAG00000013538
cg09409453	0.0207667281257558	0.000291920808461816	3.79539565823695	0.000429461376754279	0.0367386728403191	MEIS1	ENSBTAG00000008448
cg09432451	0.0307139557594938	0.000253010590421484	3.56962245688982	0.000850027704728372	0.0484160534300003	NA	NA
cg09446914	0.898520837211118	-0.00160741436986826	-3.74041913938306	0.000507982510605934	0.040015739140894	PLCL1	ENSBTAG00000007635
cg09459920	0.112777743793142	-0.00351460885555523	-3.66091295804493	0.00064639708395427	0.0441170241478828	NA	NA
cg09630437	0.0552914573916611	-0.00116104894650863	-3.84609061824464	0.00036752291796893	0.0336601254346794	NA	NA
cg09673180	0.722740628738662	0.0035811940488958	4.222507705748	0.000112761567628184	0.0195015751991734	NA	NA
cg09681972	0.468353157901422	0.00331900063795479	4.84370480683858	1.48232305560541e-05	0.0102214083298474	HOXB8	ENSBTAG00000054162
cg09755893	0.0290016548409119	0.000631904137051627	3.87654471418021	0.000334559454676028	0.0323739757817146	ATP5MC2	ENSBTAG00000005735
cg09802644	0.0703987480080342	0.000782682173122324	3.99540644897248	0.000231182590094279	0.0272590185802819	CYP11A1	ENSBTAG00000006934
cg09840840	0.979655272856444	0.000337662159033095	3.71196956549301	0.000553869614355487	0.041064303502147	NA	NA
cg09867448	0.0418382795874406	0.000346030781926143	3.69505814201798	0.000583008753582893	0.0419086909884345	NA	NA
cg09982766	0.875572149959061	-0.00216976216578624	-4.04884816291883	0.000195509117435379	0.0254050787580781	TRA2A	ENSBTAG00000012622
cg10000359	0.0756490604748856	-0.00243059677954619	-5.72849849895541	7.37741630890746e-07	0.00285415614280631	NA	NA
cg10004859	0.0450026062540829	0.000618112641799535	4.43438006634396	5.69960401795059e-05	0.0145635452771569	NA	NA
cg10064809	0.965966633467858	-0.000359722637785168	-3.57942022385465	0.000825530303118676	0.0482724191554847	SKAP1	ENSBTAG00000000641
cg10106561	0.914153287467368	0.00176030714866199	3.68373800754284	0.000603331198491795	0.0427547255531973	ADCY3	ENSBTAG00000018705
cg10109723	0.88641881161379	0.00219447147758484	3.86532967256948	0.000346352053966432	0.0328194961188011	PIK3R5	ENSBTAG00000005978
cg10133293	0.946835306960153	-0.000591083302573612	-3.62714388891007	0.000715565951077204	0.0455464416478975	LNPK	ENSBTAG00000018061
cg10160227	0.0284692441106633	0.000317490834565287	3.58251225855733	0.000817940669448189	0.0481061551148629	TREM1	ENSBTAG00000017593
cg10177389	0.110356970039633	0.00156145481985736	3.66055244560478	0.000647100418902038	0.0441170241478828	NA	NA
cg10255858	0.0680376562873756	0.000852580260841709	3.80225416875435	0.000420528134875867	0.0363836049245896	FGF9	ENSBTAG00000048237
cg10300722	0.935250271829489	0.00129133165602442	3.81296503710164	0.000406934503266781	0.0353529661907985	MAP2K4	ENSBTAG00000012103
cg10440012	0.03432265067111	0.000455890556221997	5.00338644208675	8.69099872648061e-06	0.00911257416935353	SKIDA1	ENSBTAG00000044047
cg10484939	0.038902122297233	0.000570620158293312	4.39386290156026	6.49956226559909e-05	0.0156849432352067	MEF2C	ENSBTAG00000020701
cg10495653	0.196885247306343	-0.00691575433464942	-4.16579304357247	0.000135089209854189	0.0212603132510767	NA	NA
cg10515310	0.939771580420536	-0.000750957109988161	-3.72859255321271	0.000526595375010459	0.0405879623572127	SOX6	ENSBTAG00000044185
cg10564854	0.893415833105269	-0.00139045688388345	-3.65451769849219	0.000658983461876738	0.044475424904501	LMO4	ENSBTAG00000000305
cg10570730	0.0921431198386919	-0.00175775124034719	-3.69566298784349	0.000581941629883921	0.0419086909884345	NA	NA
cg10588150	0.0873593587012351	0.00161333502776481	4.06373914029149	0.000186560399661672	0.0246638582215149	CSMD2	ENSBTAG00000005784
cg10662112	0.824749109753869	-0.00308084412863746	-5.06093676944081	7.16259339188434e-06	0.00837657222629272	FIGN	ENSBTAG00000008704
cg10736686	0.94203798720942	-0.000705935813493913	-3.5689638506796	0.000851699151958478	0.0484160534300003	MED13L	ENSBTAG00000001888
cg10743840	0.86318668967479	-0.00394790719424735	-5.19756220862142	4.51677748530498e-06	0.00624274223231711	GRIA2	ENSBTAG00000004775
cg10766519	0.223748352174248	-0.00626882013030979	-4.09166483371937	0.000170838108074387	0.0232676470886486	NA	NA
cg10792727	0.0202241450806432	0.000240934472132694	3.55300905489631	0.00089316490256039	0.0492889353940425	HIVEP1	ENSBTAG00000001252
cg10822531	0.966866073823891	-0.000434277846117462	-3.57644165816356	0.000832905172198082	0.0484160534300003	NA	NA
cg10870239	0.0892498202354362	0.00189770650289862	4.44770114808916	5.45826578083819e-05	0.0145635452771569	ABRAXAS2	ENSBTAG00000023840
cg10939790	0.388507783639382	0.00377781541418514	5.59755512920511	1.15622445887342e-06	0.00308588525466071	DNAJA4	ENSBTAG00000015942
cg10968562	0.198840829587423	0.00225843015213116	4.19900350516165	0.000121541100592952	0.0203058495690669	BCL11B	ENSBTAG00000018019
cg10991760	0.931451658332633	-0.000924312912767385	-3.57284630779546	0.000841891252415705	0.0484160534300003	ICE2	ENSBTAG00000005328
cg11015411	0.0244852806865317	0.000280392825565965	3.75813970765355	0.000481273891075685	0.0387141643987486	NA	NA
cg11110456	0.939778688562747	0.000586467063678388	3.59199491437861	0.000795079356272467	0.0475900491050943	TAF5	ENSBTAG00000009709
cg11128436	0.0243533917683737	0.000561505071680397	3.56931841269626	0.00085079893421834	0.0484160534300003	KAT6B	ENSBTAG00000002920
cg11180624	0.379235876597882	-0.00863423835089303	-3.56737877825561	0.000855734746790956	0.0484160534300003	DYNC1I1	ENSBTAG00000027134
cg11246853	0.906545528019267	0.00234628734860882	4.10777738459883	0.000162360158599569	0.0226875361357314	ATG13	ENSBTAG00000017325
cg11330417	0.0505729857430064	0.00159129167647233	5.32129724395573	2.96872495267311e-06	0.00557122650612671	HES7	ENSBTAG00000012436
cg11524169	0.755211269363443	0.00507357343730253	4.24807409714652	0.000103912830768228	0.0188074225471598	GTF3C2	ENSBTAG00000017283
cg11591093	0.978214118512026	-0.000294186537028214	-4.08450229597277	0.000174743408701376	0.0233966597753546	SPOP	ENSBTAG00000005824
cg11618577	0.85986566067561	0.00253268120964577	4.03594569629941	0.000203598392536857	0.0256877869145375	KRTCAP3	ENSBTAG00000018156
cg11668811	0.367965466565581	0.00533639684522914	3.91936557253447	0.000293000746968446	0.030406784414451	NA	NA
cg11891504	0.026287461917587	0.000257426743058595	3.70736572951564	0.000561660449955137	0.041064303502147	HAUS4	ENSBTAG00000012723
cg11905915	0.0627497952296474	0.00118330843098499	4.45889505686424	5.26321690011287e-05	0.0145635452771569	GPD2	ENSBTAG00000009770
cg12184389	0.0252652361721109	0.000466704923870315	4.74700314967767	2.0437746730801e-05	0.0106086928890905	NA	NA
cg12201660	0.0438784877999372	0.000749158076651096	5.313791838869	3.04542508723135e-06	0.00557122650612671	NA	NA
cg12212448	0.933300272339774	-0.000845382016325987	-3.59916060239624	0.000778211377033438	0.0471371419217844	DPP8	ENSBTAG00000014807
cg12273770	0.119536314295809	0.00218041380465163	4.00326757746072	0.000225564973373688	0.0271094388593696	FZD4	ENSBTAG00000040128
cg12346044	0.052640853656703	0.000546447750271739	3.57525757760948	0.000835854424558925	0.0484160534300003	NA	NA
cg12436766	0.303603132973401	-0.00539316096836351	-4.14588799928758	0.000143901848281404	0.0216496789822346	NEUROD2	ENSBTAG00000004119
cg12562732	0.376325741414635	-0.00699177513896012	-3.56236853877896	0.000868611560225635	0.0486401788552905	PAX6	ENSBTAG00000004561
cg12641085	0.0240314806174121	0.000240336720244708	3.94007153994251	0.000274740703012633	0.0295192933885448	NA	NA
cg12642864	0.236792339600764	-0.00568387347581994	-4.34053292258947	7.72144297715002e-05	0.0159988204550245	NA	NA
cg12644878	0.968862162695405	-0.000560891574303643	-4.1201304842293	0.000156138496589743	0.0222588790737096	BRPF1	ENSBTAG00000007776
cg12699211	0.055102761072517	-0.00123797875020419	-4.34584849574772	7.5902333536173e-05	0.0159988204550245	NA	NA
cg12799992	0.0325925521651347	0.000339042979712357	4.16450217682404	0.000135644441365854	0.0212603132510767	NA	NA
cg12936791	0.981855583333057	-0.000360842578502201	-3.77165532862939	0.00046181730624958	0.0377214900277792	FGFR1	ENSBTAG00000015457
cg12977696	0.0106251862592563	0.000381125507907695	4.45228293719183	5.37759011673889e-05	0.0145635452771569	YWHAE	ENSBTAG00000005664
cg13053857	0.9516317365204	-0.000605692421994316	-3.76130195169386	0.0004766521141871	0.0384723588513552	POU3F2	ENSBTAG00000024773
cg13060490	0.978514405368759	-0.000311389597913694	-3.70443872538452	0.000566668346660029	0.041064303502147	ONECUT2	ENSBTAG00000022819
cg13144031	0.0217274977668484	0.000280700751843292	4.26426403691705	9.86631710735718e-05	0.0187501382767669	NA	NA
cg13160087	0.922389544933743	-0.00100356178013483	-3.67764577202785	0.000614548264297111	0.0430561957282126	POU3F2	ENSBTAG00000024773
cg13189689	0.936893974053699	-0.000729724439632241	-4.21864249041748	0.000114161668256416	0.0195015751991734	CNOT1	ENSBTAG00000020782
cg13267461	0.0198655103568858	0.000206437773131022	4.13634640752028	0.000148321994755585	0.0217702756509985	NA	NA
cg13303724	0.0206103157565958	0.000241615078299449	4.27602275416014	9.50133124453354e-05	0.0181700751117068	TNPO1	ENSBTAG00000007979
cg13396001	0.957315355392577	-0.00062926170457029	-3.78576568639706	0.000442313757665042	0.0373591799596476	ATAD2B	ENSBTAG00000017255
cg13430807	0.619904991643657	-0.0030124129455673	-3.56796307929956	0.000854244990230571	0.0484160534300003	MTMR11	ENSBTAG00000012496
cg13448342	0.150025694675328	-0.00466981963965296	-4.49241276796304	4.71907141730482e-05	0.0143491421408173	NA	NA
cg13625573	0.243714751943754	-0.00651765326953461	-4.44123754414044	5.57409214529697e-05	0.0145635452771569	NA	NA
cg13636207	0.0187413390530197	0.000710474878293439	4.2614346109724	9.95616048618466e-05	0.0188033573735926	GATA2	ENSBTAG00000019707
cg13640160	0.084550230733074	0.00180061021888497	4.51643575051068	4.36334504231877e-05	0.0138537096876572	PABPC1	ENSBTAG00000046358
cg13783703	0.804702744124101	0.00337510619482018	3.84289127542501	0.000371162541041705	0.0338654918257078	FGF6	ENSBTAG00000006800
cg13909661	0.636853586803869	0.00667605952842284	4.8252039869508	1.5764737313467e-05	0.0102214083298474	NA	NA
cg13917614	0.801136166153862	0.00712051808977506	4.66435108440895	2.68565686409641e-05	0.0115016874775097	NA	NA
cg13927500	0.906004070110565	0.00149274210548414	3.54543200758203	0.000913527412972344	0.0496911633056965	PIPOX	ENSBTAG00000007946
cg14023813	0.0116370940139054	0.000130904537110351	3.59543937702301	0.000786927846458032	0.0474227097454901	DNAJC12	ENSBTAG00000010932
cg14029538	0.0857414315195872	-0.0021555422692923	-3.84105978858683	0.000373261700764802	0.0338654918257078	FYN	ENSBTAG00000011851
cg14284338	0.818646283305711	-0.00246480858875012	-4.13427828530975	0.0001492973105126	0.0217702756509985	C10H15orf41	ENSBTAG00000002179
cg14333389	0.951310474386907	-0.000670846261624189	-4.23424335623458	0.000108612233428807	0.019313101445674	TCF7L2	ENSBTAG00000021574
cg14383179	0.0996276311027861	-0.00440433616690087	-3.78193746101877	0.000447525282713081	0.0374435306298128	NA	NA
cg14397160	0.930971819596131	-0.00115485279555599	-5.21970350735945	4.19059239331383e-06	0.00606771974404261	AUTS2	ENSBTAG00000002083
cg14437289	0.96233153379312	-0.000558082093758004	-4.94016589028219	1.07421009544252e-05	0.00995471016670697	ADAMTS6	ENSBTAG00000016963
cg14477590	0.0141967921282975	0.000146146907032874	3.59515202641391	0.000787604803875479	0.0474227097454901	PCF11	ENSBTAG00000015277
cg14504341	0.9614712619294	-0.000880448460746483	-4.58158598081187	3.52560169614447e-05	0.0126119926361616	HNRNPR	ENSBTAG00000016578
cg14589387	0.947098507400639	-0.000673740587227593	-3.89405453042879	0.000316919707410543	0.0316612657066097	ZNF521	ENSBTAG00000007383
cg14590240	0.0242415613994997	0.000740293433759411	4.75310328334258	2.00288403214799e-05	0.0106086928890905	YWHAE	ENSBTAG00000005664
cg14594346	0.543798645231156	0.00338131655309634	4.07547653306047	0.00017978818000609	0.0238723427635133	NR4A1	ENSBTAG00000000507
cg14669524	0.0982285915546847	-0.00337319718759196	-3.94322634547498	0.000272057048707476	0.0294647654782044	NA	NA
cg14703262	0.205252907557221	-0.0066013912876455	-4.10408198063285	0.000164267696193417	0.0227038167757525	NA	NA
cg14732096	0.0371230444460382	0.000413406201239255	3.90852823048988	0.000303020323398033	0.0309189602589012	ARID5B	ENSBTAG00000051333
cg14851231	0.920328143643555	-0.00116523445257409	-4.04117114010026	0.000200283900739181	0.0255819886542785	SPDYA	ENSBTAG00000031347
cg14905297	0.857474411086027	0.00229429548671437	3.67085439633181	0.0006272887278001	0.0434088336609754	GRM2	ENSBTAG00000001067
cg14936776	0.779204638050131	0.00529024078545788	4.74825275603613	2.03533199063658e-05	0.0106086928890905	MKI67	ENSBTAG00000002444
cg14940139	0.781321781445234	0.0254935659204703	3.62637986832049	0.000717210211538706	0.0455464416478975	FIGN	ENSBTAG00000008704
cg14962509	0.261326998196534	-0.0109618657745659	-5.75660475318373	6.69804741359431e-07	0.00285415614280631	TFAP2E	NA
cg14973983	0.945320005701363	-0.000725701299902048	-4.03071519100791	0.000206969338195739	0.0258981728519184	CAMKMT	ENSBTAG00000032519
cg15006883	0.832061794302972	-0.00233283367126792	-3.99525524573439	0.000231291958636733	0.0272590185802819	PRPF40A	ENSBTAG00000048151
cg15008364	0.947469241012973	-0.000549119808343574	-3.54685365233938	0.000909673349119041	0.0496911633056965	FAM172A	ENSBTAG00000050195
cg15015340	0.478722165737483	0.00329708481462595	3.73590835949341	0.000515005713301799	0.0403598653975021	NA	NA
cg15027745	0.930989671536016	-0.000804489739795853	-3.54597152341479	0.000912062955406613	0.0496911633056965	ZFHX4	ENSBTAG00000033268
cg15105417	0.841423059152834	0.00426153128311943	3.71681422507493	0.000545783500051605	0.041064303502147	PUF60	ENSBTAG00000037493
cg15125251	0.923445732551167	-0.00106654063259542	-3.58607842070816	0.000809270249177072	0.0481061551148629	PEX2	ENSBTAG00000003885
cg15207000	0.856536558505231	-0.00206509926724506	-3.6061854344272	0.000762008238991403	0.0466929863973515	FIGN	ENSBTAG00000008704
cg15237969	0.912516690354464	-0.00154018430440164	-4.69026973851222	2.46556249074265e-05	0.0111436833174406	PSMD14	ENSBTAG00000021691
cg15243041	0.148957777965741	0.0023820672506161	4.1057120584577	0.000163423595048713	0.0226902892902638	NA	NA
cg15256103	0.916023203303552	0.00232908229237889	3.97931693788344	0.000243105956636896	0.0278945342195315	SPEN	ENSBTAG00000018729
cg15258250	0.590918137348476	0.0044917457891551	3.98386393576761	0.000239677263067559	0.0277102520447763	NA	NA
cg15384821	0.0555661761173583	-0.0014053285743282	-4.25066423341509	0.000103055051147658	0.0188074225471598	EGR2	ENSBTAG00000046409
cg15447614	0.0279779112997283	0.000621722376720614	4.19547859309831	0.000122913866243148	0.020406447279501	FOXO6	ENSBTAG00000024115
cg15456301	0.273352989443979	-0.00381582825005933	-3.54655650042267	0.000910477636524374	0.0496911633056965	NA	NA
cg15573687	0.934381292221059	0.00209729203327707	4.15460311775742	0.000139976648549159	0.0214994992567883	HIVEP3	ENSBTAG00000020745
cg15647529	0.0234655933576029	0.000269794643368706	3.77150999926512	0.000462022429644761	0.0377214900277792	NA	NA
cg15682828	0.220860638994493	0.00195812166816149	3.63301484070395	0.000703051088243328	0.0452117746382174	ZIC2	ENSBTAG00000025246
cg15698659	0.93977871796275	-0.000739822328408624	-3.92403589996651	0.000288782308258872	0.0302790310483882	PPP4R3A	ENSBTAG00000005040
cg15715091	0.956374883137295	-0.000639101526986545	-4.40461576673533	6.27715667118237e-05	0.0152694130433682	HECTD1	ENSBTAG00000032477
cg15735984	0.0223382855633461	0.000291677045363628	3.62493370473745	0.000720332449951255	0.0455464416478975	TBX2	ENSBTAG00000014278
cg15785552	0.898070051337526	-0.0011551397189052	-4.44449943014235	5.51534260331492e-05	0.0145635452771569	AKAP8L	ENSBTAG00000010439
cg15944174	0.0603064276040205	0.00115100411636993	4.62084228723758	3.09923670602593e-05	0.0123564641398834	KPNA2	ENSBTAG00000012225
cg15966253	0.0419222440070311	-0.000958137280516679	-3.81755787884749	0.000401236235461815	0.0351592870542302	UBE2E1	ENSBTAG00000055252
cg15975574	0.122046250728311	-0.00346481957387486	-4.17344115770938	0.000131844643233383	0.0210818580943529	RUNX1T1	ENSBTAG00000017339
cg15982050	0.920707402591015	-0.0011136760270417	-3.94772302945364	0.000268275717029169	0.0294490292240831	SKAP1	ENSBTAG00000000641
cg16059441	0.931449101942579	-0.000838212007292406	-3.65113811055784	0.000665729442689252	0.044489318760474	PRKD1	ENSBTAG00000012789
cg16167976	0.934298209655221	-0.000849303529840389	-3.61570652266787	0.000740562844832709	0.0461306746364064	NR2F2	ENSBTAG00000018007
cg16256434	0.915153665662409	-0.00121212886950552	-3.67014111017305	0.000628641463833332	0.0434088336609754	NPAS3	ENSBTAG00000004462
cg16385223	0.937667207288791	-0.00100381086679861	-4.08324785085424	0.000175436243293066	0.0233966597753546	FOXP1	ENSBTAG00000016533
cg16410241	0.024577965348357	0.00029247114569318	4.06032124592681	0.000188578554767872	0.0248227395746048	PPP1R10	ENSBTAG00000006933
cg16433156	0.250772145290537	-0.00785605788983255	-4.7503465395493	2.02126258334994e-05	0.0106086928890905	SALL3	ENSBTAG00000050200
cg16464310	0.883034982752547	-0.00204573079169055	-3.58266987335634	0.000817555587784148	0.0481061551148629	SATB1	ENSBTAG00000021158
cg16486408	0.957047442011019	-0.000600780149079558	-4.23498355342431	0.00010835556970471	0.019313101445674	ALKBH3	ENSBTAG00000009518
cg16496042	0.421819261549385	-0.00469657091662837	-4.52466975532759	4.24756779108875e-05	0.0137398456218437	AOPEP	ENSBTAG00000000699
cg16546279	0.082674331632549	0.000960408617383336	3.69415319953623	0.000584608847818538	0.0419197859253035	ATXN7L3	ENSBTAG00000019662
cg16593370	0.891968758178237	-0.00197320434060213	-4.03991288568322	0.000201077193569382	0.0255819886542785	RHOT1	ENSBTAG00000010001
cg16594733	0.0537966150779798	-0.000846676708279285	-3.80163295621594	0.00042132983135546	0.0363836049245896	HOXC10	ENSBTAG00000003278
cg16605861	0.0142616136871955	0.000154727535163746	3.92699868770191	0.000286136707542961	0.0301054498217976	NA	NA
cg16673096	0.872846044849337	0.00293063269171308	4.15690148289966	0.000138958959550735	0.0214994992567883	NA	NA
cg16677654	0.195960064061538	-0.00513243364569988	-3.97588704134586	0.000245723674560544	0.028088901315102	NA	NA
cg16747362	0.932677395646721	0.00151554832194136	5.22589164872764	4.10367017637571e-06	0.00606771974404261	GTPBP2	ENSBTAG00000006016
cg16747818	0.646458524906721	0.00416012878694646	3.7115858945833	0.000554514891069528	0.041064303502147	IL1RAPL2	NA
cg16772140	0.0198847781930932	0.000263406547405159	3.67416525452459	0.000621046261177766	0.0431988931383827	EPHB1	ENSBTAG00000015377
cg16786304	0.0360602747688199	0.000370407714138681	3.60294876797923	0.000769433191857256	0.046892651394757	INO80D	ENSBTAG00000014407
cg16789563	0.149764943972091	-0.0050181307023057	-5.0702872253836	6.94068509144551e-06	0.00837657222629272	SPRED2	ENSBTAG00000019456
cg16825463	0.953662353919711	-0.000430165760945717	-3.75468152930507	0.000486377585461469	0.0388872070079526	LUC7L3	ENSBTAG00000002279
cg16995983	0.148571848624176	0.00165488132241062	3.65503454329779	0.000657957593282594	0.044475424904501	NR2F1	ENSBTAG00000017599
cg17002377	0.978249660691237	-0.000253218796394467	-4.44015378768628	5.59374668329419e-05	0.0145635452771569	HTR2C	NA
cg17020611	0.889189495484582	0.00284235544441174	3.88389151461552	0.000327045580880734	0.0321284345193789	ARHGAP15	ENSBTAG00000032289
cg17049538	0.939694805647973	-0.000853801028977848	-3.85626300470979	0.000356178119329695	0.0332214836726811	ZFHX4	ENSBTAG00000033268
cg17056827	0.0217331903800471	0.00050874694142185	4.17425262261003	0.000131504875855327	0.0210818580943529	ARF6	ENSBTAG00000045980
cg17149923	0.963843742100705	-0.000533643154054379	-4.24874134550191	0.000103691194234543	0.0188074225471598	RYR2	ENSBTAG00000022886
cg17172351	0.971092024834173	-0.000401420678091944	-4.05132394620662	0.000193992968472837	0.0253543223193492	NA	NA
cg17186761	0.950475211532902	0.000909395928710547	4.56143785527119	3.76624777954836e-05	0.0131631255553048	MARCHF6	ENSBTAG00000003536
cg17238473	0.706828123033257	0.0037040870182043	3.63275335927215	0.000703603981063173	0.0452117746382174	TMEM131	ENSBTAG00000006744
cg17299060	0.964791513434743	-0.000390616630216912	-3.68182534392012	0.000606831450314401	0.0427547255531973	CHIC2	ENSBTAG00000032660
cg17339503	0.0643618564034879	-0.00153130293443699	-3.55523915632405	0.000887254952909871	0.0492314376631641	NA	NA
cg17356566	0.948623982307548	-0.000896241854893531	-4.37485754023743	6.91163192240099e-05	0.0158125628257446	BTAF1	ENSBTAG00000016104
cg17363349	0.0467693851020194	-0.00156334634331192	-4.44839117349668	5.4460406161372e-05	0.0145635452771569	NA	NA
cg17538314	0.931649493911514	0.00156174312819926	3.87004467029028	0.000341346131443801	0.0327419929620184	TBC1D5	ENSBTAG00000030581
cg17603248	0.935051304212526	-0.00106861901171939	-4.2816030751512	9.33275830686422e-05	0.0179606611626455	DPCD	ENSBTAG00000003578
cg17605084	0.167297406813425	-0.00319967679287735	-4.42778223962065	5.82296971860617e-05	0.014590003593683	NA	NA
cg17682856	0.0178607475341931	0.000261698067482487	5.02253561469257	8.14974445842508e-06	0.00886372974487022	NA	NA
cg17795121	0.88976733602709	-0.00182728199318118	-3.61684183872932	0.000738044605814068	0.0461306746364064	USP34	ENSBTAG00000006027
cg17798360	0.042437564708136	0.000656426615466945	4.96352002093507	9.93410217319146e-06	0.00974397848571071	NA	NA
cg17881452	0.949897913614866	-0.000456313573072555	-3.74087809994693	0.000507273106034892	0.040015739140894	BNC2	ENSBTAG00000003669
cg17951235	0.0801581839288231	0.00148214913823071	5.11601926341178	5.9494272873134e-06	0.00786532572719697	NA	NA
cg18020940	0.0406942893433569	0.000465039171849477	3.88473207279456	0.000326196374126861	0.0321284345193789	NA	NA
cg18051198	0.95638801052436	-0.000566865564392945	-4.01584727357843	0.000216849591561346	0.0265874273030817	INSC	ENSBTAG00000032782
cg18190820	0.0357071628626694	0.000391099104883791	3.62430849748384	0.000721686292683129	0.0455464416478975	NA	NA
cg18261844	0.0585382681064563	-0.00154058874910388	-3.7079816266453	0.000560612126194377	0.041064303502147	POU2F1	ENSBTAG00000024534
cg18367074	0.931255194007235	-0.000837649025515608	-3.63945693872913	0.00068956041368947	0.0450908847016578	SP3	ENSBTAG00000000176
cg18409232	0.846422681421277	-0.00217449597707639	-3.94294521680515	0.000272295159342395	0.0294647654782044	DNAJC1	ENSBTAG00000033315
cg18409580	0.945793885488364	-0.00066073063193474	-4.08736451940165	0.000173172522654233	0.0233966597753546	CCAR1	ENSBTAG00000033457
cg18472228	0.14613014039724	-0.00363474133355144	-4.84376475761235	1.48202714746685e-05	0.0102214083298474	BAMBI	ENSBTAG00000003045
cg18517878	0.917675472946974	0.00187862889982223	4.77390153005559	1.86942207193832e-05	0.0106086928890905	RGS9	ENSBTAG00000017751
cg18561921	0.0136981429336202	0.000154339648070644	3.72831777619597	0.000527035528667545	0.0405879623572127	NA	NA
cg18673449	0.958405973187139	-0.000653677648019001	-3.70982002234935	0.000557494154719091	0.041064303502147	INSC	ENSBTAG00000032782
cg18723875	0.934532569426322	-0.000849315032278373	-3.83435094977002	0.000381049328122331	0.0339778745841808	RBFOX1	ENSBTAG00000007210
cg18736756	0.970478737054262	-0.000315882586024508	-3.6807329966106	0.000608839234966758	0.0427547255531973	AKTIP	ENSBTAG00000016250
cg18750940	0.885913034133371	0.00211143865364194	3.88172538720959	0.000329243852086751	0.0321284345193789	CHPF2	ENSBTAG00000014371
cg18758604	0.873603713099103	-0.00197415660487612	-4.83714124217854	1.51507396805997e-05	0.0102214083298474	SYT16	ENSBTAG00000018947
cg18760167	0.0394054104728658	-0.000814859930060936	-3.64289139090987	0.000682470055321841	0.0449170280034577	FNIP1	ENSBTAG00000025443
cg18776124	0.204401349665727	-0.00407782792990029	-3.84913553052705	0.0003640909877002	0.0335088367544278	NA	NA
cg18826401	0.955771268542524	-0.00063303620233233	-3.76106109152569	0.000477002634204316	0.0384723588513552	POU3F2	ENSBTAG00000024773
cg18840480	0.956196499464842	-0.000689258257153002	-5.72334257431883	7.50928050854199e-07	0.00285415614280631	KRAS	ENSBTAG00000009778
cg18886630	0.554227713270504	-0.00355236171176894	-4.84603218032291	1.47087806390083e-05	0.0102214083298474	AMPD3	ENSBTAG00000015821
cg18948962	0.126050061292066	0.0015270846475156	3.68160021970479	0.000607244717850019	0.0427547255531973	SIX1	ENSBTAG00000012139
cg18991750	0.98865648051656	-0.000140413563227942	-3.68873464657817	0.000594278445955542	0.0422197442076943	CDK13	ENSBTAG00000001528
cg19022322	0.716595235150329	-0.00396609200583565	-4.14553977632916	0.000144060887310344	0.0216496789822346	YTHDF2	ENSBTAG00000015771
cg19090034	0.194753750192042	-0.00646396485613521	-3.56702117208506	0.000856647740061731	0.0484160534300003	NA	NA
cg19098437	0.656920925758669	0.00355788622137513	3.77794221828323	0.000453027252865569	0.0374435306298128	OGFRL1	ENSBTAG00000016374
cg19112767	0.915345160633692	-0.00152906110230058	-3.81888707576167	0.000399601531644484	0.0351172446473474	RGP1	ENSBTAG00000011433
cg19148866	0.169227365869973	-0.00543952775990648	-5.7794299173014	6.19239625152789e-07	0.00285415614280631	NA	NA
cg19168113	0.980139229619167	-0.000202323477841412	-3.60723698119196	0.000759610795093429	0.0466611369729038	NA	NA
cg19341494	0.580552191423229	0.0034023552088849	4.68509767569151	2.50801901917574e-05	0.0111436833174406	PAX2	ENSBTAG00000021566
cg19506450	0.867307160735694	-0.0019000411342601	-4.15509189904918	0.000139759617042675	0.0214994992567883	CNOT2	ENSBTAG00000003748
cg19516060	0.836355956287253	0.00330846352484394	3.8218626302096	0.000395965319514476	0.0348985548160368	AMMECR1	ENSBTAG00000022288
cg19550465	0.0119058008241966	0.00014064840898957	3.7256888246024	0.000531264667144702	0.0405879623572127	ZNF143	ENSBTAG00000016074
cg19604134	0.948204610409751	-0.000627486840881453	-3.89337816744827	0.000317584080166409	0.0316612657066097	ZZEF1	ENSBTAG00000016316
cg19639202	0.906533889031197	-0.00149570023038802	-3.97054632102681	0.000249854168690387	0.0282518012653245	FAF1	ENSBTAG00000014482
cg19646671	0.77002180640072	0.00405019087364524	3.56454503220048	0.000862995129858279	0.0485320938526046	TMCC2	ENSBTAG00000002361
cg19660203	0.219618506325265	-0.0051597884944626	-5.58239823270603	1.2178439178683e-06	0.00308588525466071	BCOR	ENSBTAG00000047339
cg19675949	0.899565206971226	0.00241818861937712	3.92842008038335	0.000284875820581347	0.0300768596466267	PGD	ENSBTAG00000013527
cg19757824	0.943645206909179	-0.00099731658505935	-4.49311412845834	4.7082945576857e-05	0.0143491421408173	ZADH2	ENSBTAG00000001724
cg19815143	0.795174515972769	0.00488003810764337	3.83508674605264	0.000380187619901673	0.0339778745841808	GBF1	ENSBTAG00000006014
cg19826053	0.944740373743524	-0.00060036356391852	-3.79488460603321	0.000430134298193029	0.0367386728403191	QSER1	ENSBTAG00000014399
cg19841392	0.919881763255517	-0.000968920650908082	-4.09060976561985	0.000171408004347568	0.0232676470886486	RYR2	ENSBTAG00000022886
cg19876238	0.942079500968535	0.00125506859889442	3.90085903073726	0.000310310132619946	0.031451697498308	SELENOS	ENSBTAG00000000640
cg19994716	0.950005962412068	-0.000631089878996025	-4.44146115982535	5.57004516029159e-05	0.0145635452771569	NIPBL	ENSBTAG00000000579
cg20049544	0.942915576524691	-0.000730593462683388	-3.82745349518174	0.000389219262704131	0.0346049006999869	CNOT6L	ENSBTAG00000049571
cg20059238	0.967188562632233	-0.00040423500276618	-3.88758417522538	0.000323330775973619	0.0321284345193789	WDPCP	ENSBTAG00000005151
cg20177310	0.0378301054669025	0.000510050909581076	4.41917252216184	5.98788559043074e-05	0.0146888769854599	ZEB2	ENSBTAG00000048810
cg20243605	0.0337320262585157	0.000334310173014462	3.59677029484945	0.000783799657707638	0.0473812454418485	RBM39	ENSBTAG00000003949
cg20306751	0.00777536125191086	0.000112091800886568	4.35367082928842	7.40109628984856e-05	0.0159988204550245	NAA15	ENSBTAG00000004745
cg20311825	0.936514013326044	0.00151785658151395	4.80567705740101	1.68222924906731e-05	0.0106086928890905	NA	NA
cg20355078	0.94275715888199	-0.000873154960581442	-4.23696367019316	0.000107671863744472	0.019313101445674	AZIN1	ENSBTAG00000007943
cg20416844	0.829118859091548	0.00247305720444494	3.56435302876095	0.000863489192167317	0.0485320938526046	NA	NA
cg20474425	0.98938757780883	-0.000323884981368937	-3.82374401997093	0.000393682699969247	0.0347982397327483	GPR84	ENSBTAG00000015592
cg20476786	0.196637499166106	0.00328805545811188	4.18611544551465	0.000126633994120942	0.0207017351738133	OTUD3	ENSBTAG00000017108
cg20506065	0.900816523838058	-0.000911326564933032	-3.90703096558069	0.000304430388969743	0.0309589485207222	NA	NA
cg20528158	0.688322842617117	0.00433130390186622	4.89891814475292	1.23303525383898e-05	0.0102214083298474	MTMR4	ENSBTAG00000015352
cg20591271	0.971840076949288	-0.000353010103437579	-3.95512191064498	0.000262164315463334	0.0289874672688501	PROX1	ENSBTAG00000010978
cg20595744	0.931703404702136	-0.00112934346057973	-3.78683785079492	0.000440864689781888	0.0373591799596476	ZBTB20	NA
cg20605321	0.308160407978994	-0.00678745398501705	-4.61012452819172	3.21034655407922e-05	0.0123564641398834	NA	NA
cg20851152	0.0343536305075302	0.000634979336576368	5.29033359411758	3.29802492103635e-06	0.00557122650612671	NA	NA
cg20884304	0.892940996705131	-0.00157609035525685	-3.62299620024852	0.000724535922802946	0.0455464416478975	NA	NA
cg20925941	0.840646627186387	-0.00323465234359744	-4.63609798856052	2.9475616278824e-05	0.012277485270887	MED12L	ENSBTAG00000021703
cg20955022	0.0284623262997712	0.000371204939333523	4.54693513121392	3.94935563272185e-05	0.0131817070816519	NA	NA
cg20963367	0.0373676990094216	0.00038327590848136	3.74890076196257	0.000495025601348383	0.0393005179277029	HES1	ENSBTAG00000000569
cg21074294	0.941440301970533	-0.000833263915526752	-3.86145882892551	0.000350514659327102	0.0329047086245821	ZEB2	ENSBTAG00000048810
cg21106323	0.858768506514648	0.00335123016506575	4.11598521880095	0.000158199992876869	0.0223736782064475	NA	NA
cg21119395	0.0901154136033434	-0.00338609227894399	-4.85986474018818	1.4046285526781e-05	0.0102214083298474	NA	NA
cg21131771	0.939668571077899	-0.00074173810375975	-4.10719833759542	0.000162657629926023	0.0226875361357314	HTR2C	NA
cg21163974	0.917248710066407	-0.00121854357138302	-3.89833171167405	0.000312749349211566	0.0314889993160599	SOX6	ENSBTAG00000044185
cg21180178	0.0150052973173007	0.000150522309328556	3.86521794616755	0.000346471529787903	0.0328194961188011	UBE4B	ENSBTAG00000010401
cg21189065	0.0367140559728579	0.000451161866938608	3.63304669088377	0.000702983770700956	0.0452117746382174	NA	NA
cg21227575	0.617660976031921	-0.00310140221213482	-3.66822302282582	0.000632292998243596	0.0434976196156242	CNDP1	ENSBTAG00000021428
cg21240374	0.946144635832518	-0.000755221365842976	-4.45809979890366	5.27684598564296e-05	0.0145635452771569	SLC4A3	ENSBTAG00000014975
cg21267842	0.0196003093761844	0.000248313157768455	4.15455339166916	0.000139998746571848	0.0214994992567883	SCOC	ENSBTAG00000022109
cg21298229	0.967071051314776	-0.000497436169868344	-4.0989596445314	0.000166947840696185	0.0229698373710435	SOX21	ENSBTAG00000022484
cg21304426	0.950799962426911	-0.000587669351936233	-4.93845669194717	1.08037163189973e-05	0.00995471016670697	WSB1	ENSBTAG00000005008
cg21332917	0.0269530958413109	0.000330669457849688	3.91779863990021	0.000294429371510654	0.0304146636098199	NA	NA
cg21409709	0.943777581794511	-0.000670315798433676	-3.77100869196414	0.00046273066755956	0.0377214900277792	ATF2	ENSBTAG00000002295
cg21458384	0.950074865233195	-0.000826339768304202	-4.75658056010829	1.97993596700981e-05	0.0106086928890905	PPP2R5E	ENSBTAG00000019784
cg21461181	0.760439977756278	0.00497112101009107	3.73454866481511	0.000517140998333683	0.0404230199494476	CYB561	ENSBTAG00000020810
cg21506362	0.873598721247555	0.00315224459707156	4.16687131413274	0.00013462711569945	0.0212603132510767	PPP2R5B	ENSBTAG00000007061
cg21533331	0.10979819197936	-0.00305789549415239	-4.21902559327277	0.000114022144324232	0.0195015751991734	NA	NA
cg21534787	0.967667094789523	-0.000455417425877934	-3.62278876710008	0.000724987346799629	0.0455464416478975	UBA3	ENSBTAG00000015556
cg21546402	0.841310080870971	-0.00215269837653057	-3.6963064005327	0.000580808523944223	0.0419086909884345	TTLL7	ENSBTAG00000003322
cg21570151	0.899776689855739	-0.00144521941445129	-4.67824085053201	2.56541372560998e-05	0.0111436833174406	CHD3	ENSBTAG00000014377
cg21584134	0.932544226432296	-0.000807716910848846	-3.84197577553711	0.000372210413583123	0.0338654918257078	GRB14	ENSBTAG00000019291
cg21600678	0.960383502632259	-0.000495689349909468	-4.05084615505432	0.000194284672805153	0.0253543223193492	CTDSPL2	ENSBTAG00000015385
cg21603943	0.0243933601561225	0.00033986201185263	3.88321403435212	0.000327731585994022	0.0321284345193789	HMGB1	ENSBTAG00000018103
cg21604300	0.781568960223516	0.00609263849948607	3.6450454485675	0.000678058805579978	0.0449170280034577	CADM1	ENSBTAG00000000977
cg21620558	0.0553899233307352	0.000678237935975759	3.82630566812968	0.000390595146984267	0.034625982942929	CDKN2C	ENSBTAG00000011059
cg21676326	0.172714062840893	-0.00486440792408774	-4.5855920987784	3.47958207904341e-05	0.0126119926361616	NA	NA
cg21730656	0.760967437137636	0.00393265640669743	3.83722372732656	0.000377695598860242	0.0339777496169353	TCOF1	ENSBTAG00000015224
cg21800749	0.78076669410658	-0.00293843701672773	-4.38361663070897	6.71864340019703e-05	0.0157614971260611	SCN1A	ENSBTAG00000018520
cg21866794	0.970115026847636	-0.000442025104563048	-3.84022677748216	0.000374220243326112	0.0338654918257078	VRK2	ENSBTAG00000033801
cg21894467	0.0239606525847727	0.00024952350073746	4.3390084111382	7.75948077611365e-05	0.0159988204550245	NA	NA
cg22051383	0.0939572039646098	0.00243579877709694	3.77784365036387	0.000453163814115559	0.0374435306298128	LBX1	ENSBTAG00000002261
cg22057106	0.95318072756605	-0.000539455416519088	-3.58414492488287	0.000813960176010098	0.0481061551148629	ZBTB20	NA
cg22073028	0.954356009680963	-0.000598073784665805	-3.99962684174513	0.000228150027126295	0.0272590185802819	NRXN1	ENSBTAG00000046199
cg22108362	0.922303094019535	-0.00111556479320677	-3.57975368466517	0.000824708564580374	0.0482724191554847	DLG3	ENSBTAG00000011291
cg22108998	0.131193859297968	-0.00428456644436322	-4.44718009604931	5.46751502847882e-05	0.0145635452771569	NA	NA
cg22143343	0.934164869415362	0.00144006380932145	4.74953384118366	2.02671221224222e-05	0.0106086928890905	DLK2	ENSBTAG00000005850
cg22152872	0.922942636533759	-0.000960082269262111	-3.78022077663721	0.000449881446195173	0.0374435306298128	ADGRB3	ENSBTAG00000015335
cg22170285	0.952818959688193	-0.000744058121426571	-4.91980916024595	1.14989918691624e-05	0.0100130706748426	ATP11B	ENSBTAG00000000290
cg22174647	0.951036183145292	-0.000641279852986503	-3.94877670967023	0.000267397043732216	0.0294490292240831	OGT	ENSBTAG00000000902
cg22183148	0.0784326907472011	0.00104736496314483	3.72235822675797	0.000536669426043018	0.0407958748445907	BCL11A	ENSBTAG00000016534
cg22192672	0.262976991405495	0.00149043321188654	3.61219616354525	0.000748401382468349	0.0463470905853729	NA	NA
cg22217682	0.962488655672105	-0.000557138621819805	-3.71118408956173	0.000555191441604125	0.041064303502147	DPH6	ENSBTAG00000001364
cg22294661	0.939698296751561	-0.000835523604394173	-4.43645014538498	5.66142717583198e-05	0.0145635452771569	RSF1	ENSBTAG00000020268
cg22424741	0.940685970546614	-0.000794027459741397	-4.31091488883701	8.49407281710164e-05	0.0171044226824172	ARMC1	ENSBTAG00000015901
cg22468194	0.112507389725086	-0.00299257304382072	-3.86808157542616	0.00034342180461695	0.0328194961188011	NA	NA
cg22520779	0.0272390506845684	-0.000622324308636022	-4.532052538921	4.14632103462775e-05	0.0135565557416593	PRRX1	ENSBTAG00000004570
cg22666439	0.861756187298935	-0.00215364369715612	-4.72412177869726	2.20459419864753e-05	0.0106403888290976	DACH1	ENSBTAG00000043985
cg22713419	0.939422221856677	-0.00089785648819043	-3.97044121707353	0.000249936126470989	0.0282518012653245	PPTC7	ENSBTAG00000018332
cg22754734	0.675640013433905	0.00387862579648986	4.36336329626119	7.17311535224291e-05	0.0159204975217669	ATF6B	ENSBTAG00000008794
cg22757746	0.77951050607839	0.0039222694069637	3.98869234406818	0.00023608765379959	0.0276101849649738	NA	NA
cg22802229	0.894234669002602	0.00228154566782252	3.77443132859905	0.000457915954751302	0.0377214900277792	KIAA0100	ENSBTAG00000011988
cg22823874	0.952097255061899	-0.000575800439431757	-3.64494299672788	0.000678267993300425	0.0449170280034577	DMTF1	ENSBTAG00000020878
cg23012887	0.954979664738627	-0.000604412151360132	-4.03235599874717	0.000205906090026276	0.0258715955684685	SCAF8	ENSBTAG00000031917
cg23040417	0.051073717241125	0.000555505397674932	3.55364393479074	0.000891478594401893	0.0492889353940425	NA	NA
cg23075928	0.969499655609272	-0.000490585705370805	-3.77139499840551	0.000462184808432774	0.0377214900277792	SPOP	ENSBTAG00000005824
cg23094735	0.0607254410666885	0.000757120876852271	3.89948004416404	0.000311638759141412	0.03148142327809	NA	NA
cg23225714	0.859610921025074	0.00294505052113583	3.85255925795378	0.000360269039827029	0.0335002908189361	DCTPP1	ENSBTAG00000039962
cg23234999	0.49552660542253	-0.00154524736238224	-3.95621580075532	0.000261272284769488	0.0289874672688501	NA	NA
cg23292987	0.373853194538325	-0.00797836209256328	-4.35967320525208	7.25909165510183e-05	0.0159945704557432	FAM155B	ENSBTAG00000011310
cg23301517	0.867861006461124	-0.00252573018479795	-4.25022664949197	0.000103199480655932	0.0188074225471598	BHLHE22	ENSBTAG00000033173
cg23322365	0.906254521662108	-0.00122347278019238	-3.55523509103672	0.000887265692122512	0.0492314376631641	GLS	ENSBTAG00000007863
cg23349082	0.134915713190896	-0.00446361526241087	-3.8770580045374	0.000334029117934845	0.0323739757817146	LRRC2	ENSBTAG00000008013
cg23389651	0.501373707891258	0.00132638239045575	3.70898544838547	0.000558907543633737	0.041064303502147	NA	NA
cg23479761	0.948262556476943	-0.00059500061839975	-3.83748532858785	0.000377391620032023	0.0339777496169353	TASOR	ENSBTAG00000019748
cg23534420	0.959790049097606	-0.00043077589185414	-4.04000809064566	0.000201017063197103	0.0255819886542785	MEIS2	ENSBTAG00000003172
cg23662675	0.0618583981179016	-0.00135922757819338	-4.68040268038247	2.54718043383157e-05	0.0111436833174406	NA	NA
cg23701217	0.994440587939871	-9.19728610066718e-05	-3.5614078713353	0.000871101673180181	0.0486899508330331	KCTD15	ENSBTAG00000017956
cg23728998	0.704433012189729	0.00548938170343901	4.39126679776255	6.55440163222129e-05	0.0156927377410125	NA	NA
cg23753715	0.307762932750925	0.00437536958638657	3.67351486058209	0.000622267819373191	0.0431988931383827	PLAG1	ENSBTAG00000004022
cg23777581	0.280009706170196	-0.00643482172809256	-3.81296867481932	0.000406929959274183	0.0353529661907985	AP1G2	ENSBTAG00000007099
cg23832187	0.176731331832634	-0.00720894805443844	-4.82454475315547	1.57993495692568e-05	0.0102214083298474	NA	NA
cg23864135	0.0282229748058468	0.000389777147087032	3.63962619135185	0.000689209345215764	0.0450908847016578	NA	NA
cg23867108	0.945896003560748	-0.000938261574730639	-4.46272370120182	5.19808224975975e-05	0.0145635452771569	CCM2	ENSBTAG00000008090
cg23889185	0.799539074103834	0.00394253729523003	4.91911614090607	1.15256635588975e-05	0.0100130706748426	NKX1-1	ENSBTAG00000048789
cg23901148	0.958721464949633	0.00103427665080767	4.25773154433496	0.000100749500562404	0.0188074225471598	NA	NA
cg24007610	0.598958456198739	-0.00328727845247555	-4.13032499881038	0.000151179034521433	0.0218897932930577	NA	NA
cg24068112	0.980797110427029	-0.000254967365292481	-4.11908444208042	0.00015665623173323	0.0222588790737096	FTO	ENSBTAG00000012501
cg24154325	0.0205801984478457	0.000139818296995887	3.55205157748224	0.000895713838463331	0.049340050994593	NA	NA
cg24226879	0.251127465259756	-0.00590730510192818	-3.99555262453504	0.000231076905810864	0.0272590185802819	NA	NA
cg24337303	0.918996884160114	-0.000956025104694885	-3.88619808245065	0.000324720376172706	0.0321284345193789	GRB14	ENSBTAG00000019291
cg24364668	0.599374953233166	-0.00282959987987861	-3.8485317614816	0.000364769029529652	0.0335088367544278	CCDC80	ENSBTAG00000010793
cg24365016	0.377609156962977	-0.00470117737674108	-3.63648219279012	0.00069575879773633	0.045204559472679	NA	NA
cg24367661	0.891807517766028	-0.00215793681650176	-4.14450020781717	0.000144536692131708	0.0216496789822346	EPHA3	ENSBTAG00000006811
cg24425695	0.168746825606057	-0.00554134946830404	-4.22707690670821	0.000111128018436598	0.0195015751991734	NA	NA
cg24450312	0.105145866602748	0.00121053377717306	4.20511284873416	0.000119197098883269	0.020135506936776	RASSF5	ENSBTAG00000010427
cg24470284	0.950467148975852	0.000754339651349658	4.24874857997292	0.000103688793722256	0.0188074225471598	USP7	ENSBTAG00000005455
cg24517026	0.0779848976875043	0.0024025434730207	4.20192237292595	0.000120415661003476	0.0202289707726166	NA	NA
cg24555998	0.968840453663015	-0.000381937536362872	-3.62033881382901	0.000730339478576545	0.045788079298542	NSD3	ENSBTAG00000001529
cg24574794	0.0692862559950048	-0.00211895655603898	-4.62434437883912	3.06375520766641e-05	0.0123564641398834	IRF2BPL	ENSBTAG00000025329
cg24613973	0.0194870637257879	0.000695533644686235	4.57178525806845	3.64071562927578e-05	0.012872345701368	KCTD1	ENSBTAG00000050380
cg24633967	0.944752395318982	-0.000705697709960123	-3.87575205790256	0.000335380033295156	0.0323739757817146	C7H5orf24	ENSBTAG00000012762
cg24663507	0.954059725832603	-0.000560970336047088	-3.78597268265115	0.000442033637898313	0.0373591799596476	PLPP4	ENSBTAG00000032106
cg24932816	0.0161102079248601	0.000239937804950918	4.59732188119921	3.34819806042644e-05	0.0124155703724118	LMO4	ENSBTAG00000000305
cg24961380	0.213877637113821	-0.00578818594533437	-4.97859394957765	9.44471037787845e-06	0.0095727513393183	NA	NA
cg25028303	0.902558677296503	-0.00170252782366609	-4.45907631950718	5.26011525302749e-05	0.0145635452771569	EFNA5	ENSBTAG00000016515
cg25033393	0.0486571980003053	0.000548306734639798	3.65123585504246	0.00066553340777213	0.044489318760474	PKN2	ENSBTAG00000021900
cg25148589	0.183381472196141	-0.00493729953805475	-4.01983261622775	0.000214157226535454	0.0263904114956561	NA	NA
cg25302064	0.0341288062664016	0.000372688397587205	3.76741593470424	0.000467837141493242	0.038035793680578	NA	NA
cg25333595	0.949262304611367	-0.000644683900991499	-3.75408597262257	0.000487261771576015	0.0388872070079526	C10H15orf41	ENSBTAG00000002179
cg25337298	0.923228281145643	-0.000948158635160701	-3.60992440628038	0.000753516487637696	0.0465690141891171	ADGRV1	ENSBTAG00000006031
cg25354219	0.254506002582008	-0.00672869460688004	-4.60006688300218	3.31816102251172e-05	0.0124155703724118	SPCS3	ENSBTAG00000014146
cg25382102	0.255428927351307	-0.00469715526002485	-4.112071239984	0.000160170723183657	0.0225475195981303	DMBX1	ENSBTAG00000009625
cg25403836	0.667669597218282	0.00409053469091256	3.95664833118545	0.000260920381785812	0.0289874672688501	OLA1	ENSBTAG00000006970
cg25573671	0.599270284329146	-0.0023535696537917	-3.57337753908212	0.000840557692398599	0.0484160534300003	NA	NA
cg25580441	0.953758374580048	-0.000557477253292336	-3.58322226370862	0.000816207367929381	0.0481061551148629	USP34	ENSBTAG00000006027
cg25586275	0.819501565323422	-0.00229115324240175	-4.00391298993077	0.000225109678599091	0.0271094388593696	ZFHX4	ENSBTAG00000033268
cg25643003	0.0362673821419235	0.000433467160611314	4.12072884198701	0.000155843089245753	0.0222588790737096	HSD17B12	ENSBTAG00000000087
cg25682014	0.0841370085872299	-0.00198097394199152	-4.33736067291836	7.80079883790135e-05	0.0159988204550245	CALB2	ENSBTAG00000001075
cg25734253	0.0292927137494542	0.000425210459409436	3.63149142766592	0.000706278158515236	0.0452117746382174	ZHX2	ENSBTAG00000026309
cg25756885	0.947200791355608	-0.000628725469945811	-4.6234917146941	3.07235711682094e-05	0.0123564641398834	CDK19	ENSBTAG00000007288
cg25830020	0.89214828790653	0.00118204401955047	3.63058908197245	0.000708196308264185	0.045239322626791	BTRC	ENSBTAG00000007476
cg25934383	0.861249220260605	0.00161063895725822	3.57362439842989	0.000839938685309955	0.0484160534300003	SAMD4B	ENSBTAG00000009785
cg25955950	0.0231968297193749	0.000223030095664139	3.86555135355273	0.000346115114814717	0.0328194961188011	SATB1	ENSBTAG00000021158
cg25997629	0.382166307637632	-0.00453994906680638	-4.42614907483331	5.85390731231203e-05	0.014590003593683	NA	NA
cg26058379	0.977399745550237	-0.000297407797120918	-3.77914924466957	0.000451358186383522	0.0374435306298128	ZSWIM6	ENSBTAG00000021224
cg26098364	0.886010258222579	0.00328665036132312	4.36755108077809	7.07674739355787e-05	0.0159148227389751	STARD10	ENSBTAG00000015182
cg26126145	0.0453106638338218	0.00165842226004455	4.55657647391569	3.82667984565825e-05	0.0131817070816519	HOXB6	ENSBTAG00000050006
cg26141618	0.272319219384918	-0.00807024273721824	-5.29837473658417	3.20918420816279e-06	0.00557122650612671	NA	NA
cg26149292	0.886224857246366	-0.00197259835001508	-4.38593076902423	6.66854151144797e-05	0.0157614971260611	UBR5	ENSBTAG00000021209
cg26187582	0.878304168948154	-0.0014618816285581	-3.62475873700193	0.000720711084715305	0.0455464416478975	MEF2C	ENSBTAG00000020701
cg26214460	0.979279264210259	-0.000567778506611715	-4.64283036102002	2.88296590014871e-05	0.0121752082107682	NKX6-1	ENSBTAG00000002518
cg26296879	0.0239176317228343	0.000243035322844169	3.62365578674698	0.000723102296128402	0.0455464416478975	NA	NA
cg26341831	0.161904737772192	-0.00439318260290482	-3.60010253720425	0.000776019740789132	0.0470982131813016	NA	NA
cg26414654	0.0233610611381315	0.000262378981631068	4.68752684254179	2.4879897739237e-05	0.0111436833174406	NA	NA
cg26420776	0.0642704052624054	0.00102824916389691	4.02529651528686	0.000210518610360024	0.0262343347598785	UNCX	ENSBTAG00000030721
cg26489754	0.979519441749291	-0.000588783728993344	-3.92168505221732	0.000290898299045034	0.0303039258545056	TJP1	ENSBTAG00000015398
cg26598122	0.958406544567133	-0.000529986531563308	-3.66151389390021	0.000645226330755212	0.0441170241478828	MSL1	ENSBTAG00000010375
cg26616840	0.0960933263140906	-0.00287022280499538	-4.5976634428705	3.34444606694525e-05	0.0124155703724118	SLAIN1	ENSBTAG00000003511
cg26640485	0.0145755916921012	0.000190450256824467	3.86136369741686	0.000350617567063818	0.0329047086245821	CXXC5	ENSBTAG00000003986
cg26674970	0.294952346944503	-0.00635060821795155	-3.97220422832121	0.000248564806062014	0.0282518012653245	NA	NA
cg26705452	0.974046978229626	-0.000308395613701967	-3.94366930714829	0.000271682277367909	0.0294647654782044	SKOR2	ENSBTAG00000032962
cg26717676	0.910334811673888	-0.00121765859207859	-3.83479189685595	0.000380532698671873	0.0339778745841808	SOX21	ENSBTAG00000022484
cg26740663	0.249574075752896	0.00621562232247523	6.00746917318042	2.82206843079318e-07	0.00285415614280631	JPH3	ENSBTAG00000006899
cg26799063	0.797808702213906	0.00458102606775232	4.28579672399972	9.20799707181118e-05	0.0179477479527906	NA	NA
cg26806175	0.97531706641254	-0.000332326737474198	-3.84919618959824	0.000364022933933936	0.0335088367544278	CNOT1	ENSBTAG00000020782
cg26880891	0.0797406062002792	-0.00162680556873334	-3.57811625290652	0.000828751179412026	0.0483397573361358	ARIH1	ENSBTAG00000006708
cg26881076	0.967828561851403	-0.000395701759827928	-3.63490550806022	0.000699065727189442	0.0452117746382174	SALL3	ENSBTAG00000050200
cg26897122	0.770807827397841	0.00290081958056942	4.73976497112516	2.09335912474361e-05	0.0106086928890905	TSPAN15	ENSBTAG00000000224
cg27048586	0.937549009207195	-0.000808123159927057	-3.7658583935503	0.000470067739539321	0.0381152319400706	RSBN1	ENSBTAG00000031940
cg27052254	0.0193004657069601	0.000184050367411374	3.75476034674678	0.000486260685900981	0.0388872070079526	NA	NA
cg27067501	0.643976078792684	0.00417803802964895	3.55985078245025	0.000875152269817708	0.0488266028584991	TSHZ2	ENSBTAG00000007917
cg27070699	0.012574243979636	0.000296521194300042	4.19402216146237	0.000123485463659293	0.020406447279501	JADE1	ENSBTAG00000017493
cg27078800	0.815256459538229	0.00357928975962541	4.4349199936804	5.68962236743519e-05	0.0145635452771569	TOMM40L	ENSBTAG00000009213
cg27135107	0.185017439785946	-0.00829961083490003	-5.09221974122157	6.44645655585897e-06	0.00816731312554262	LBX1	ENSBTAG00000002261
cg27144953	0.402348157206753	-0.00454981933590002	-4.50179631494611	4.57686554642638e-05	0.0142007560381077	NA	NA
cg27188357	0.0261429022621933	0.000267808377970416	3.81437425833638	0.000405177856103119	0.0353529661907985	NA	NA
cg27197514	0.988865961762574	-0.000129553087483626	-4.33517742374284	7.85587604349648e-05	0.0159988204550245	RTL1	ENSBTAG00000046585
cg27316925	0.931368774949054	0.00148889653119321	3.91567318446836	0.000296377989028653	0.0304455359556632	NA	NA
cg27340951	0.953883854141695	-0.000641569411318605	-3.63187922469062	0.000705455336164738	0.0452117746382174	ZCCHC7	ENSBTAG00000025859
cg27368532	0.756306955850991	0.00480948593455339	3.93593491781165	0.000278298379591623	0.0295728243535117	AP3S2	ENSBTAG00000001407
cg27435767	0.685585385766312	0.00535793300835506	3.5707648943229	0.000847135810627541	0.0484160534300003	MEIS1	ENSBTAG00000008448
cg27459345	0.0284662492510211	0.000235234203077118	3.58401954642384	0.000814265193784972	0.0481061551148629	NA	NA
cg27491520	0.890727869917831	-0.00210703753258541	-3.64310607273084	0.000682029180225076	0.0449170280034577	HELZ	ENSBTAG00000004746
cg27553275	0.162599903065598	-0.00587112628375841	-4.37464102502384	6.91647031361883e-05	0.0158125628257446	NA	NA
cg27657169	0.737581263190113	0.0041800850236675	3.61511754022897	0.000741872507740377	0.0461306746364064	ZSWIM6	ENSBTAG00000021224
rs10774834_I_F_C_37510	0.890757664352916	0.00484761079437671	4.70714625334772	2.33187626047488e-05	0.0110788559328816	NA	NA
