# Supplementary material for: Unraveling the Genetic Basis of Feed Efficiency in Cattle through Integrated DNA Methylation and CattleGTEx Analysis
Source: Genes (Basel). 2023 Nov 24;14(12):2121. doi: 10.3390/genes14122121 (PMC10742843; doi:10.3390/genes14122121)
Supplement: Supplementary file 1 [file genes-14-02121-s001.zip › Table_S4.csv]

CGid	SYMBOL	GeneRegionID	seqnames	probeStart	probeEnd	width	strand	CGstart	CGend	seq	annotation	geneChr	geneStart	geneEnd	geneLength	geneStrand	transcriptId	distanceToTSS	flank_txIds	flank_geneIds	flank_gene_distances	genic	Intergenic	Promoter	fiveUTR	threeUTR	Exon	Intron	downstream	distal_intergenic	main_Categories	CpG_number_on_geneRegion	CpGs_number_on_gene	ENTREZID	ENSEMBL	conservationInHuman	CpGislandseqnames	CpGislandstart	CpGislandend	CpGislandwidth	CpGislandstrand	CpGislandlen	CpGislandcount	CpGislandgc	CpGislandoe	CpGislandden	CpGislandpvalue	CpGisland	CG
cg00162326	BRD9	BRD9_Exon	20	71396776	71396825	50	+	71396824	71396825	GTCCTTTCTGATTCTAGGAGCGGCTGTTAGCTTTGAAGCGCAGCATGTCG	Exon (BRD9-201/BRD9, exon 7 of 16)	20	71390369	71408924	18556	1	BRD9-201	6407	BRD9-201	BRD9	0	TRUE	FALSE	FALSE	FALSE	FALSE	TRUE	TRUE	FALSE	FALSE	Exon	2	2	615865	ENSBTAG00000006971	conserved gene but different region	20	71396469	71397050	582	*	582	52	0.6924398625	0.745749347	0.08934707904	1.7e-31	CpGisland	TRUE
cg00323590	FOXP1	FOXP1_Intron	22	30674157	30674206	50	+	30674157	30674158	CGCCATATTCAACGAGGCCGTCCTCGCAAATACTGCCCCGATGAAAACTT	Intron (FOXP1-201/FOXP1, intron 15 of 17)	22	30294351	30686756	392406	1	FOXP1-201	379806	FOXP1-201;FOXP1-202;FOXP1-203;FOXP1-204;FOXP1-205;FOXP1-206;FOXP1-207	FOXP1;FOXP1;FOXP1;FOXP1;FOXP1;FOXP1;FOXP1	0;0;0;0;0;0;0	TRUE	FALSE	FALSE	FALSE	FALSE	FALSE	TRUE	FALSE	FALSE	Intron	65	95	515903	ENSBTAG00000016533	conserved gene but different region	22	30674151	30674220	70	*	70	8	0.5571428571	1.497326203	0.1142857143	4.65e-06	CpGisland	TRUE
cg00467357	PICALM	PICALM_Exon	29	9602007	9602056	50	-	9602055	9602056	TAATTGTTCTCCCTGGGAAAAACAGAATGGCATGCATTTTCCACAATACG	Exon (PICALM-201/PICALM, exon 18 of 20)	29	9519111	9619246	100136	1	PICALM-201	82896	PICALM-201;PICALM-202;PICALM-203;PICALM-204;PICALM-205;PICALM-206;PICALM-207;PICALM-208	PICALM;PICALM;PICALM;PICALM;PICALM;PICALM;PICALM;PICALM	0;0;0;0;0;0;0;0	TRUE	FALSE	FALSE	FALSE	FALSE	TRUE	TRUE	FALSE	FALSE	Exon	3	4	513579	ENSBTAG00000001657	conserved gene and region	NA	NA	NA	NA	NA	NA	NA	NA	NA	NA	NA	NA	TRUE
cg00471897	FOXP2	FOXP2_Exon	4	53816102	53816151	50	+	53816102	53816103	CGCATGTGCAAGTGGGTCATCATTGCTTGAAGACGTTCGCGTTCTTTAGA	Exon (FOXP2-201/FOXP2, exon 10 of 17)	4	53771530	54076899	305370	2	FOXP2-201	260748	FOXP2-201	FOXP2	0	TRUE	FALSE	FALSE	FALSE	FALSE	TRUE	FALSE	FALSE	FALSE	Exon	11	61	505502	ENSBTAG00000011246	mapped to different genes	NA	NA	NA	NA	NA	NA	NA	NA	NA	NA	NA	NA	TRUE
cg00578263	NA	NA	NA	NA	NA	NA	NA	NA	NA	NA	NA	NA	NA	NA	NA	NA	NA	NA	NA	NA	NA	NA	NA	NA	NA	NA	NA	NA	NA	NA	NA	NA	NA	NA	NA	NA	NA	NA	NA	NA	NA	NA	NA	NA	NA	NA	NA	NA	NA
cg00611206	NA	NA	NA	NA	NA	NA	NA	NA	NA	NA	NA	NA	NA	NA	NA	NA	NA	NA	NA	NA	NA	NA	NA	NA	NA	NA	NA	NA	NA	NA	NA	NA	NA	NA	NA	NA	NA	NA	NA	NA	NA	NA	NA	NA	NA	NA	NA	NA	NA
cg00694277	DNAJC24	DNAJC24_Intron	15	62041116	62041165	50	-	62041164	62041165	GCAATCTTTCACAGCTGCTTTAGTTTTTCAGTGATCCTATTAAACTGACG	Intron (NA, intron 7 of 3)	15	62144539	62220968	76430	1	DNAJC24-202	-103423	NA	NA	NA	TRUE	FALSE	FALSE	FALSE	FALSE	FALSE	TRUE	FALSE	FALSE	Intron	26	26	768227	ENSBTAG00000050888	mapped to different genes	NA	NA	NA	NA	NA	NA	NA	NA	NA	NA	NA	NA	TRUE
cg00777947	REPS1	REPS1_Exon	9	76666846	76666895	50	-	76666846	76666847	CGTTCACTAAATGTCTCCCACTGCTGAACAGACAGAGGAGAGACAAGTCA	Exon (REPS1-201/REPS1, exon 10 of 20)	9	76639351	76729531	90181	2	REPS1-201	62636	REPS1-201;REPS1-202	REPS1;REPS1	0;0	TRUE	FALSE	FALSE	FALSE	FALSE	TRUE	TRUE	FALSE	FALSE	Exon	4	4	536155	ENSBTAG00000012299	conserved gene but different region	NA	NA	NA	NA	NA	NA	NA	NA	NA	NA	NA	NA	TRUE
cg00784442	ARID4A	ARID4A_fiveUTR	10	70592692	70592741	50	+	70592740	70592741	AGCGAGTCTGCTCAACAGCTTGTTATTTGGTGGATTGTGGCAGTAAATCG	Promoter (<=1kb)	10	70592722	70654759	62038	1	ARID4A-201	0	ARID4A-201	ARID4A	0	TRUE	FALSE	TRUE	TRUE	FALSE	TRUE	FALSE	FALSE	FALSE	fiveUTR	4	11	531515	ENSBTAG00000018898	conserved gene and region	10	70592740	70592850	111	*	111	13	0.7477477477	0.8951612903	0.1171171171	8.17e-10	CpGisland	TRUE
cg00989791	ATXN2	ATXN2_Exon	17	55180288	55180337	50	-	55180288	55180289	CGGCGGCCCCTGCACACACACGCCTCACCTGAAGGGTGCGTCATATAGGG	Exon (ATXN2-201/ATXN2, exon 23 of 24)	17	55178853	55279953	101101	2	ATXN2-201	99616	ATXN2-201;ATXN2-202;ATXN2-203;ATXN2-204;ATXN2-205;SH2B3-203	ATXN2;ATXN2;ATXN2;ATXN2;ATXN2;SH2B3	0;0;0;0;0;29195	TRUE	FALSE	FALSE	FALSE	FALSE	TRUE	TRUE	FALSE	FALSE	Exon	17	19	532649	ENSBTAG00000022069	conserved gene but different region	17	55180201	55180438	238	*	238	18	0.6218487395	0.8	0.0756302521	4.65e-10	CpGisland	TRUE
cg01036016	NIPBL	NIPBL_Exon	20	37233144	37233193	50	-	37233192	37233193	TTTGGCTTTTCATTAACTGTGCTACGCTTGCGTTTGTTCATTTTCACACG	Exon (NIPBL-201/NIPBL, exon 11 of 47)	20	37164880	37370342	205463	2	NIPBL-201	137149	NIPBL-201	NIPBL	0	TRUE	FALSE	FALSE	FALSE	FALSE	TRUE	FALSE	FALSE	FALSE	Exon	19	38	539566	ENSBTAG00000000579	conserved gene and region	NA	NA	NA	NA	NA	NA	NA	NA	NA	NA	NA	NA	TRUE
cg01178999	RALGAPA2	RALGAPA2_Intron	13	39924238	39924287	50	-	39924238	39924239	CGAACAGGCACTCTGACACTAAGCTGGCACGTGCTGGCCCAGCAGGGGCT	Intron (RALGAPA2-201/RALGAPA2, intron 37 of 39)	13	39901567	40152476	250910	2	RALGAPA2-201	228189	RALGAPA2-201;RALGAPA2-202;RALGAPA2-203;RALGAPA2-204;RALGAPA2-205;RALGAPA2-206;RALGAPA2-207	RALGAPA2;RALGAPA2;RALGAPA2;RALGAPA2;RALGAPA2;RALGAPA2;RALGAPA2	0;0;0;0;0;0;0	TRUE	FALSE	FALSE	FALSE	FALSE	FALSE	TRUE	FALSE	FALSE	Intron	21	22	507082	ENSBTAG00000014178	conserved gene and region	13	39924127	39924297	171	*	171	19	0.701754386	0.9116161616	0.1111111111	1.01e-13	CpGisland	TRUE
cg01221637	NA	NA	NA	NA	NA	NA	NA	NA	NA	NA	NA	NA	NA	NA	NA	NA	NA	NA	NA	NA	NA	NA	NA	NA	NA	NA	NA	NA	NA	NA	NA	NA	NA	NA	NA	NA	NA	NA	NA	NA	NA	NA	NA	NA	NA	NA	NA	NA	NA
cg01373206	TLE3	TLE3_Intergenic_upstream	10	17133736	17133785	50	+	17133784	17133785	AATGTTTTTCTTCGATTGATGCATGATTGCCCCCATGCTGTTTGGAATCG	Distal Intergenic	10	16924636	16970803	46168	2	TLE3-202	-162933	NA	NA	NA	FALSE	TRUE	FALSE	FALSE	FALSE	FALSE	FALSE	FALSE	TRUE	Intergenic_upstream	10	39	514326	ENSBTAG00000015580	conserved gene and region	NA	NA	NA	NA	NA	NA	NA	NA	NA	NA	NA	NA	TRUE
cg01526265	GPD2	GPD2_Intergenic_upstream	2	39839772	39839821	50	+	39839772	39839773	CGGGACCTCACACATGCGAAGCGCGCGCTCTACCACTGAGCTACATCCCC	Distal Intergenic	2	39654741	39803015	148275	2	GPD2-203	-36757	NA	NA	NA	FALSE	TRUE	FALSE	FALSE	FALSE	FALSE	FALSE	FALSE	TRUE	Intergenic_upstream	3	20	504948	ENSBTAG00000009770	conserved gene and region	NA	NA	NA	NA	NA	NA	NA	NA	NA	NA	NA	NA	TRUE
cg01591898	CSNK1E	CSNK1E_Exon	5	110055238	110055287	50	-	110055286	110055287	CTTTGAGCCCCTGCCAGGGCAGGGAGCCCAGGTTGAAGTACATGAGCACG	Exon (CSNK1E-201/CSNK1E, exon 5 of 9)	5	110047995	110067784	19790	2	CSNK1E-201	12497	CSNK1E-201;CSNK1E-202;CSNK1E-203;CSNK1E-204;CSNK1E-205	CSNK1E;CSNK1E;CSNK1E;CSNK1E;CSNK1E	0;0;0;0;0	TRUE	FALSE	FALSE	FALSE	FALSE	TRUE	FALSE	FALSE	FALSE	Exon	1	1	768234	ENSBTAG00000047582	conserved gene and region	NA	NA	NA	NA	NA	NA	NA	NA	NA	NA	NA	NA	TRUE
cg01612769	NA	NA	NA	NA	NA	NA	NA	NA	NA	NA	NA	NA	NA	NA	NA	NA	NA	NA	NA	NA	NA	NA	NA	NA	NA	NA	NA	NA	NA	NA	NA	NA	NA	NA	NA	NA	NA	NA	NA	NA	NA	NA	NA	NA	NA	NA	NA	NA	NA
cg01726897	ZNF207	ZNF207_Exon	19	17788352	17788401	50	+	17788400	17788401	TAACGGCCACCTTGCGACATTACAGGAGGTCTCATTCCCATCGGAGGTCG	Exon (ZNF207-202/ZNF207, exon 12 of 13)	19	17784942	17802670	17729	2	ZNF207-201	14269	ZNF207-201;ZNF207-202;ZNF207-203;ZNF207-204;ZNF207-205	ZNF207;ZNF207;ZNF207;ZNF207;ZNF207	0;0;0;0;0	TRUE	FALSE	FALSE	FALSE	FALSE	TRUE	TRUE	FALSE	FALSE	Exon	3	3	505177	ENSBTAG00000008883	conserved gene and region	NA	NA	NA	NA	NA	NA	NA	NA	NA	NA	NA	NA	TRUE
cg01787104	CALCOCO1	CALCOCO1_Intergenic_upstream	5	26299445	26299494	50	-	26299445	26299446	CGCGCCTCGTTTAGCTTGTTTATTGTTCAGGCCTAATTAAAACGTTCCAC	Distal Intergenic	5	26328331	26342538	14208	1	CALCOCO1-202	-28886	NA	NA	NA	FALSE	TRUE	FALSE	FALSE	FALSE	FALSE	FALSE	FALSE	TRUE	Intergenic_upstream	28	31	538675	ENSBTAG00000015016	mapped to different genes	5	26299225	26299453	229	*	229	35	0.807860262	0.9603402828	0.1528384279	2.41e-30	CpGisland	TRUE
cg01898456	NDST3	NDST3_Intergenic_downstream	6	6932001	6932050	50	+	6932049	6932050	AAGTTCTCACCAGTTTTCTGGGGTCCTATTACCAAGAATTTTGGTAAGCG	Distal Intergenic	6	6962626	7077344	114719	2	NDST3-201	145294	NA	NA	NA	FALSE	TRUE	FALSE	FALSE	FALSE	FALSE	FALSE	FALSE	TRUE	Intergenic_downstream	1	1	524136	ENSBTAG00000007316	conserved gene but different region	NA	NA	NA	NA	NA	NA	NA	NA	NA	NA	NA	NA	TRUE
cg01943561	ZFP64	ZFP64_Intergenic_upstream	13	80340244	80340293	50	-	80340292	80340293	CTGAATTATACCTTGCTCAAAATAATAATGGGTATCAGCTAATAAATACG	Distal Intergenic	13	79847778	79882148	34371	2	ZFP64-201	-458145	NA	NA	NA	FALSE	TRUE	FALSE	FALSE	FALSE	FALSE	FALSE	FALSE	TRUE	Intergenic_upstream	16	20	539018	ENSBTAG00000001512	mapped to different genes	NA	NA	NA	NA	NA	NA	NA	NA	NA	NA	NA	NA	TRUE
cg01974396	MEIS2	MEIS2_Exon	10	32618184	32618233	50	-	32618232	32618233	GGAGAATTGTAAGTCCTGTGTCTTGCGCTAACTGTTTCTTCTGCTCTTCG	Exon (MEIS2-201/MEIS2, exon 9 of 13)	10	32547550	32770601	223052	2	MEIS2-201	152368	MEIS2-201;MEIS2-202;MEIS2-203	MEIS2;MEIS2;MEIS2	0;0;0	TRUE	FALSE	FALSE	FALSE	FALSE	TRUE	FALSE	FALSE	FALSE	Exon	10	117	539573	ENSBTAG00000003172	conserved gene but different region	NA	NA	NA	NA	NA	NA	NA	NA	NA	NA	NA	NA	TRUE
cg02050559	USP25	USP25_Exon	1	20435358	20435407	50	+	20435406	20435407	CCATAGAAGCGAGCTTGTGCGGTCCACTTCACCACAAGATCGGATCTACG	Exon (bta-mir-99a-201/bta-mir-99a-201, exon 1 of 1)	1	21167188	21328190	161003	2	USP25-201	892783	NA	NA	NA	TRUE	FALSE	FALSE	FALSE	FALSE	TRUE	FALSE	FALSE	FALSE	Exon	13	30	524531	ENSBTAG00000019314	mapped to different genes	NA	NA	NA	NA	NA	NA	NA	NA	NA	NA	NA	NA	TRUE
cg02203207	POC1B	POC1B_Exon	5	19296517	19296566	50	-	19296565	19296566	TGCTGATTTTCAAGGCAGTCTTTCAGCTTATCCTCTGTCAAAGTCAGTCG	Exon (POC1B-201/POC1B, exon 12 of 12)	5	19295432	19400057	104626	2	POC1B-201	103491	POC1B-201;POC1B-202;POC1B-203;POC1B-204	POC1B;POC1B;POC1B;POC1B	0;0;0;0	TRUE	FALSE	FALSE	FALSE	FALSE	TRUE	FALSE	FALSE	FALSE	Exon	1	1	525136	ENSBTAG00000000687	conserved gene but different region	NA	NA	NA	NA	NA	NA	NA	NA	NA	NA	NA	NA	TRUE
cg02218535	GALNT5	GALNT5_Intergenic_upstream	2	39432241	39432290	50	-	39432241	39432242	CGTAGGAACAAGAGATCCGAGTAAATATGCTTATGGAGAAGAAATGACTA	Distal Intergenic	2	39027224	39069644	42421	2	GALNT5-201	-362646	NA	NA	NA	FALSE	TRUE	FALSE	FALSE	FALSE	FALSE	FALSE	FALSE	TRUE	Intergenic_upstream	16	16	504711	ENSBTAG00000017376	mapped to different genes	NA	NA	NA	NA	NA	NA	NA	NA	NA	NA	NA	NA	TRUE
cg02315120	DAB1	DAB1_Intron	3	88793253	88793302	50	-	88793253	88793254	CGAGCTCTCTATCTTTGGAAATGTTCTAGCAGAGACTGGATAGCCATCTG	Intron (DAB1-201/DAB1, intron 1 of 16)	3	88677121	89136086	458966	1	DAB1-201	116132	DAB1-201;DAB1-202;DAB1-203;DAB1-204;DAB1-205	DAB1;DAB1;DAB1;DAB1;DAB1	0;0;0;0;0	TRUE	FALSE	FALSE	FALSE	FALSE	FALSE	TRUE	FALSE	FALSE	Intron	5	11	538818	ENSBTAG00000013802	conserved gene and region	NA	NA	NA	NA	NA	NA	NA	NA	NA	NA	NA	NA	TRUE
cg02371571	NA	NA	NA	NA	NA	NA	NA	NA	NA	NA	NA	NA	NA	NA	NA	NA	NA	NA	NA	NA	NA	NA	NA	NA	NA	NA	NA	NA	NA	NA	NA	NA	NA	NA	NA	NA	NA	NA	NA	NA	NA	NA	NA	NA	NA	NA	NA	NA	NA
cg02594577	SLC35G2	SLC35G2_fiveUTR	1	132419423	132419472	50	+	132419471	132419472	CCAAGTCTGCAGCGGCGCCATTGGCGTGTGGAAAATGCCACCAGATGGCG	5' UTR	1	132298308	132334597	36290	2	SLC35G2-201	-84826	NA	NA	NA	TRUE	FALSE	FALSE	TRUE	FALSE	TRUE	FALSE	FALSE	FALSE	fiveUTR	6	8	511543	ENSBTAG00000003833	mapped to different genes	1	132418918	132420416	1499	*	1499	189	0.7324883256	0.9424317321	0.126084056	7.43e-143	CpGisland	TRUE
cg02658499	NA	NA	NA	NA	NA	NA	NA	NA	NA	NA	NA	NA	NA	NA	NA	NA	NA	NA	NA	NA	NA	NA	NA	NA	NA	NA	NA	NA	NA	NA	NA	NA	NA	NA	NA	NA	NA	NA	NA	NA	NA	NA	NA	NA	NA	NA	NA	NA	NA
cg02740381	LIN52	LIN52_Intron	10	85492056	85492105	50	+	85492104	85492105	ATTTCCCCAACTTTTTCATTATCTGCAATTTCTTTATGACTTGTGAATCG	Intron (LIN52-201/LIN52, intron 5 of 5)	10	85448145	85560848	112704	1	LIN52-201	43911	LIN52-201;LIN52-202;LIN52-203	LIN52;LIN52;LIN52	0;0;0	TRUE	FALSE	FALSE	FALSE	FALSE	FALSE	TRUE	FALSE	FALSE	Intron	3	3	618104	ENSBTAG00000030557	conserved gene and region	NA	NA	NA	NA	NA	NA	NA	NA	NA	NA	NA	NA	TRUE
cg02788988	RBFOX1	RBFOX1_Intergenic_upstream	25	6351069	6351118	50	+	6351069	6351070	CGGCAACATAAAAATGGCTTTTATAACATAAAGGCTGTAATTAGAATAAG	Distal Intergenic	25	6424841	6638491	213651	1	RBFOX1-201	-73723	NA	NA	NA	FALSE	TRUE	FALSE	FALSE	FALSE	FALSE	FALSE	FALSE	TRUE	Intergenic_upstream	19	36	521304	ENSBTAG00000007210	conserved gene but different region	NA	NA	NA	NA	NA	NA	NA	NA	NA	NA	NA	NA	TRUE
cg02871478	TOP1	TOP1_Intergenic_upstream	13	69613997	69614046	50	-	69613997	69613998	CGATCATAAAAGGAATTAATAGTTGATTCGCTGTATAATTTCCTAGTTCA	Distal Intergenic	13	69721975	69779394	57420	1	TOP1-201	-107978	NA	NA	NA	FALSE	TRUE	FALSE	FALSE	FALSE	FALSE	FALSE	FALSE	TRUE	Intergenic_upstream	6	6	534799	ENSBTAG00000007960	conserved gene and region	NA	NA	NA	NA	NA	NA	NA	NA	NA	NA	NA	NA	TRUE
cg02997164	BCL11A	BCL11A_Exon	11	43217305	43217354	50	-	43217305	43217306	CGGCCATTAACAGTGCCATCGTCTATGCGGTCCGACTCGCCGGCCACCGA	Exon (BCL11A-204/BCL11A, exon 4 of 4)	11	43208567	43311324	102758	2	BCL11A-203	93970	BCL11A-203;BCL11A-201;BCL11A-202;BCL11A-204;BCL11A-205	BCL11A;BCL11A;BCL11A;BCL11A;BCL11A	0;0;0;0;0	TRUE	FALSE	FALSE	FALSE	FALSE	TRUE	TRUE	FALSE	FALSE	Exon	48	199	538680	ENSBTAG00000016534	conserved gene but different region	11	43217277	43217442	166	*	166	20	0.6927710843	1.007893139	0.1204819277	3.63e-15	CpGisland	TRUE
cg03011459	NA	NA	NA	NA	NA	NA	NA	NA	NA	NA	NA	NA	NA	NA	NA	NA	NA	NA	NA	NA	NA	NA	NA	NA	NA	NA	NA	NA	NA	NA	NA	NA	NA	NA	NA	NA	NA	NA	NA	NA	NA	NA	NA	NA	NA	NA	NA	NA	NA
cg03068133	WWOX	WWOX_Intron	18	5540069	5540118	50	+	5540069	5540070	CGTCTTACAATCTAAATATTGCTTTTAGTGTAATCGAAGCAGCAAGAGTA	Intron (WWOX-201/WWOX, intron 8 of 8)	18	5240349	5681087	440739	1	WWOX-201	299720	WWOX-201;WWOX-203	WWOX;WWOX	0;0	TRUE	FALSE	FALSE	FALSE	FALSE	FALSE	TRUE	FALSE	FALSE	Intron	33	33	618792	ENSBTAG00000015894	conserved gene and region	NA	NA	NA	NA	NA	NA	NA	NA	NA	NA	NA	NA	TRUE
cg03160871	ARHGAP5	ARHGAP5_Exon	21	42520074	42520123	50	+	42520074	42520075	CGGATTCCATTTGACCTCCTGAGCACTTTAGAAGCTGAAAAAGTCTATCA	Exon (ARHGAP5-201/ARHGAP5, exon 2 of 7)	21	42505542	42581786	76245	1	ARHGAP5-201	14532	ARHGAP5-201	ARHGAP5	0	TRUE	FALSE	FALSE	FALSE	FALSE	TRUE	FALSE	FALSE	FALSE	Exon	4	4	788978	ENSBTAG00000027024	conserved gene and region	NA	NA	NA	NA	NA	NA	NA	NA	NA	NA	NA	NA	TRUE
cg03198547	ZFHX4	ZFHX4_Intron	14	39987985	39988034	50	-	39987985	39987986	CGCAAATGACTGAATCGATAGGAAACCAGCCACTGCTGTTTAAGTGTATC	Intron (ZFHX4-201/ZFHX4, intron 4 of 10)	14	39849340	40051390	202051	1	ZFHX4-201	138645	ZFHX4-201	ZFHX4	0	TRUE	FALSE	FALSE	FALSE	FALSE	FALSE	TRUE	FALSE	FALSE	Intron	38	82	539762	ENSBTAG00000033268	conserved gene and region	NA	NA	NA	NA	NA	NA	NA	NA	NA	NA	NA	NA	TRUE
cg03206445	NA	NA	NA	NA	NA	NA	NA	NA	NA	NA	NA	NA	NA	NA	NA	NA	NA	NA	NA	NA	NA	NA	NA	NA	NA	NA	NA	NA	NA	NA	NA	NA	NA	NA	NA	NA	NA	NA	NA	NA	NA	NA	NA	NA	NA	NA	NA	NA	NA
cg03249306	IPO5	IPO5_Exon	12	75029828	75029877	50	-	75029828	75029829	CGCGGCGGAGCAGCAACAGTTCTACCTGCTCCTGGGAAACCTGCTCAGCC	Promoter (<=1kb)	12	75029683	75069614	39932	1	IPO5-201	145	IPO5-201;IPO5-202;IPO5-203	IPO5;IPO5;IPO5	0;0;0	TRUE	FALSE	TRUE	FALSE	FALSE	TRUE	FALSE	FALSE	FALSE	Exon	4	4	508273	ENSBTAG00000039374	conserved gene but different region	12	75029806	75029834	29	*	29	7	0.8275862069	1.41958042	0.2413793103	7.74e-08	CpGisland	TRUE
cg03298890	TMCC1	TMCC1_Exon	22	55994265	55994314	50	-	55994313	55994314	AACATTAACGTGATTGGCCAAGGCTTGAAGCATCTCTTCCAGCACCAGCG	Exon (TMCC1-201/TMCC1, exon 3 of 6)	22	55948231	56101053	152823	1	TMCC1-201	46034	TMCC1-201;TMCC1-202;TMCC1-203	TMCC1;TMCC1;TMCC1	0;0;0	TRUE	FALSE	FALSE	FALSE	FALSE	TRUE	FALSE	FALSE	FALSE	Exon	1	2	510486	ENSBTAG00000006614	conserved gene and region	NA	NA	NA	NA	NA	NA	NA	NA	NA	NA	NA	NA	TRUE
cg03346007	NA	NA	NA	NA	NA	NA	NA	NA	NA	NA	NA	NA	NA	NA	NA	NA	NA	NA	NA	NA	NA	NA	NA	NA	NA	NA	NA	NA	NA	NA	NA	NA	NA	NA	NA	NA	NA	NA	NA	NA	NA	NA	NA	NA	NA	NA	NA	NA	NA
cg03346667	NA	NA	NA	NA	NA	NA	NA	NA	NA	NA	NA	NA	NA	NA	NA	NA	NA	NA	NA	NA	NA	NA	NA	NA	NA	NA	NA	NA	NA	NA	NA	NA	NA	NA	NA	NA	NA	NA	NA	NA	NA	NA	NA	NA	NA	NA	NA	NA	NA
cg03460032	RB1	RB1_Exon	12	18161509	18161558	50	+	18161509	18161510	CGAGGTCAGAACAGGAGTGCACGGATAGCAAAACAACTAGAAAATGATAC	Exon (RB1-201/RB1, exon 8 of 27)	12	18118566	18238934	120369	1	RB1-201	42943	RB1-201;RB1-202	RB1;RB1	0;0	TRUE	FALSE	FALSE	FALSE	FALSE	TRUE	FALSE	FALSE	FALSE	Exon	2	2	534712	ENSBTAG00000006640	conserved gene but different region	NA	NA	NA	NA	NA	NA	NA	NA	NA	NA	NA	NA	TRUE
cg03700961	ZDHHC17	ZDHHC17_Exon	5	6272393	6272442	50	-	6272441	6272442	TATAGACTTCTTTGAATTTCGATGCTGTGGCCTCTTTCGTCCTGTTATCG	Exon (ZDHHC17-201/ZDHHC17, exon 16 of 16)	5	6174722	6272510	97789	1	ZDHHC17-201	97671	ZDHHC17-201;ZDHHC17-202	ZDHHC17;ZDHHC17	0;0	TRUE	FALSE	FALSE	FALSE	FALSE	TRUE	FALSE	FALSE	FALSE	Exon	2	5	541172	ENSBTAG00000021756	conserved gene and region	NA	NA	NA	NA	NA	NA	NA	NA	NA	NA	NA	NA	TRUE
cg03766252	CREBZF	CREBZF_threeUTR	29	9889273	9889322	50	-	9889321	9889322	TTTCCTTCCTGCCAGGCTCCGTTGTAGGGGTTACAGAACAGTCGTTCCCG	3' UTR	29	9887736	9893142	5407	1	CREBZF-201	1537	CREBZF-201	CREBZF	0	TRUE	FALSE	FALSE	FALSE	TRUE	TRUE	FALSE	FALSE	FALSE	threeUTR	6	10	538594	ENSBTAG00000000455	conserved gene and region	NA	NA	NA	NA	NA	NA	NA	NA	NA	NA	NA	NA	TRUE
cg03829928	NR4A2	NR4A2_Intron	2	39889157	39889206	50	-	39889205	39889206	AAGCTTCCATCCGTCCTGGTAGATAGACTCTAAGTCTCAAGTTAATGGCG	Intron (NR4A2-201/NR4A2, intron 1 of 7)	2	39887966	39905341	17376	1	NR4A2-201	1191	NR4A2-201	NR4A2	0	TRUE	FALSE	FALSE	FALSE	FALSE	FALSE	TRUE	FALSE	FALSE	Intron	9	74	540245	ENSBTAG00000003650	conserved gene but different region	NA	NA	NA	NA	NA	NA	NA	NA	NA	NA	NA	NA	TRUE
cg03992638	NA	NA	NA	NA	NA	NA	NA	NA	NA	NA	NA	NA	NA	NA	NA	NA	NA	NA	NA	NA	NA	NA	NA	NA	NA	NA	NA	NA	NA	NA	NA	NA	NA	NA	NA	NA	NA	NA	NA	NA	NA	NA	NA	NA	NA	NA	NA	NA	NA
cg04050203	HTR2C	HTR2C_Promoter	X	63170729	63170778	50	-	63170777	63170778	CTATGCTCAATACTTTCGGATTATGTACTGTGAACAACGTACAGACGTCG	Promoter (<=1kb)	30	63170498	63264179	93682	1	HTR2C-201	231	HTR2C-201	HTR2C	0	TRUE	FALSE	TRUE	FALSE	FALSE	FALSE	TRUE	FALSE	FALSE	Promoter	3	10	538909	NA	mapped to different genes	NA	NA	NA	NA	NA	NA	NA	NA	NA	NA	NA	NA	TRUE
cg04201608	FIGN	FIGN_Intergenic_downstream	2	32858806	32858855	50	+	32858854	32858855	TGCTGCTTTATATTTTGTCTTGTCAAAATATTAAACGGCTCTGTCAAGCG	Distal Intergenic	2	32625453	32751507	126055	1	FIGN-201	233353	NA	NA	NA	FALSE	TRUE	FALSE	FALSE	FALSE	FALSE	FALSE	FALSE	TRUE	Intergenic_downstream	37	109	101905392	ENSBTAG00000008704	conserved gene and region	NA	NA	NA	NA	NA	NA	NA	NA	NA	NA	NA	NA	TRUE
cg04291211	NA	NA	NA	NA	NA	NA	NA	NA	NA	NA	NA	NA	NA	NA	NA	NA	NA	NA	NA	NA	NA	NA	NA	NA	NA	NA	NA	NA	NA	NA	NA	NA	NA	NA	NA	NA	NA	NA	NA	NA	NA	NA	NA	NA	NA	NA	NA	NA	NA
cg04424997	LRP1B	LRP1B_Exon	2	56628432	56628481	50	+	56628480	56628481	TAATGACACTGATATCCTGGGTTTTATATATCCATTCAACTACAGTGGCG	Exon (LRP1B-201/LRP1B, exon 72 of 84)	2	55584017	56786414	1202398	1	LRP1B-201	1044415	LRP1B-201;LRP1B-202;LRP1B-203;LRP1B-204;LRP1B-205;LRP1B-206;LRP1B-207;LRP1B-208;LRP1B-209;LRP1B-210	LRP1B;LRP1B;LRP1B;LRP1B;LRP1B;LRP1B;LRP1B;LRP1B;LRP1B;LRP1B	0;0;0;0;0;0;0;0;0;0	TRUE	FALSE	FALSE	FALSE	FALSE	TRUE	FALSE	FALSE	FALSE	Exon	3	5	100336528	NA	mapped to different genes	NA	NA	NA	NA	NA	NA	NA	NA	NA	NA	NA	NA	TRUE
cg04605537	UBE2D3	UBE2D3_Intron	6	22017174	22017223	50	-	22017222	22017223	TTTAGTCTCATTTTCTTGCTCTAACTTCTATCCCGCATTTTAAGATGGCG	Intron (UBE2D3-201/UBE2D3, intron 2 of 7)	6	22015230	22042630	27401	1	UBE2D3-201	1944	UBE2D3-201	UBE2D3	0	TRUE	FALSE	FALSE	FALSE	FALSE	FALSE	TRUE	FALSE	FALSE	Intron	1	1	326583	ENSBTAG00000048761	mapped to different genes	NA	NA	NA	NA	NA	NA	NA	NA	NA	NA	NA	NA	TRUE
cg04634493	ZMIZ1	ZMIZ1_Intergenic_upstream	28	34702883	34702932	50	-	34702883	34702884	CGGCGGCGCGGGGCCCTTTGGAAATAGAATAGCCAATGTAATCTGACACT	Distal Intergenic	28	34753087	34944991	191905	1	ZMIZ1-202	-50204	NA	NA	NA	FALSE	TRUE	FALSE	FALSE	FALSE	FALSE	FALSE	FALSE	TRUE	Intergenic_upstream	14	20	616740	ENSBTAG00000019313	conserved gene but different region	28	34702736	34702892	157	*	157	25	0.7515923567	1.13047235	0.1592356688	2.63e-22	CpGisland	TRUE
cg04690272	LRP8	LRP8_Exon	3	92992663	92992712	50	+	92992711	92992712	AGCTTTTTGTCTTGCCGGGGGAACCAAGGTCACAGCTGCACCAACTCCCG	Exon (LRP8-201/LRP8, exon 17 of 18)	3	92919163	92996508	77346	1	LRP8-201	73500	LRP8-201;LRP8-205;LRP8-206;LRP8-202;LRP8-203;LRP8-204	LRP8;LRP8;LRP8;LRP8;LRP8;LRP8	0;0;0;73185;73185;73185	TRUE	FALSE	FALSE	FALSE	FALSE	TRUE	TRUE	FALSE	FALSE	Exon	1	1	407179	ENSBTAG00000000736	conserved gene but different region	NA	NA	NA	NA	NA	NA	NA	NA	NA	NA	NA	NA	TRUE
cg04691296	APPBP2	APPBP2_Exon	19	12493601	12493650	50	-	12493601	12493602	CGTGAATTTAAGAAGGCAGAACAGTTAATTAAACATGCAGTGTATTTGGC	Exon (APPBP2-201/APPBP2, exon 7 of 13)	19	12448418	12504606	56189	1	APPBP2-201	45183	APPBP2-201;APPBP2-202	APPBP2;APPBP2	0;0	TRUE	FALSE	FALSE	FALSE	FALSE	TRUE	FALSE	FALSE	FALSE	Exon	2	2	505734	ENSBTAG00000004489	mapped to different genes	NA	NA	NA	NA	NA	NA	NA	NA	NA	NA	NA	NA	TRUE
cg04691333	CAMKMT	CAMKMT_Intron	11	27125911	27125960	50	+	27125911	27125912	CGTAAATTTATAGATCCAGTTTGTTGCAGGAGAATGAAGGCTATAATCAC	Intron (CAMKMT-201/CAMKMT, intron 3 of 10)	11	26771728	27198776	427049	1	CAMKMT-201	354183	CAMKMT-201	CAMKMT	0	TRUE	FALSE	FALSE	FALSE	FALSE	FALSE	TRUE	FALSE	FALSE	Intron	43	46	786620	ENSBTAG00000032519	conserved gene and region	NA	NA	NA	NA	NA	NA	NA	NA	NA	NA	NA	NA	TRUE
cg04884244	ASH1L	ASH1L_Exon	3	15155390	15155439	50	-	15155390	15155391	CGCAGGAATCATGATTACCTCAGCTATGACAAGATGAAAAGGCAGAAACG	Exon (ASH1L-201/ASH1L, exon 2 of 27)	3	15121790	15298435	176646	1	ASH1L-201	33600	ASH1L-201;ASH1L-202	ASH1L;ASH1L	0;0	TRUE	FALSE	FALSE	FALSE	FALSE	TRUE	FALSE	FALSE	FALSE	Exon	3	5	540563	ENSBTAG00000003954	conserved gene and region	NA	NA	NA	NA	NA	NA	NA	NA	NA	NA	NA	NA	TRUE
cg05035746	TCF7L2	TCF7L2_Intron	26	33620497	33620546	50	+	33620545	33620546	CATTATTCTTGGAATATCCAATTAATTCCACGGGCAGTGATCAGTTAGCG	Intron (TCF7L2-201/TCF7L2, intron 5 of 14)	26	33466276	33668370	202095	1	TCF7L2-201	154221	TCF7L2-201;TCF7L2-202;TCF7L2-203;TCF7L2-204;TCF7L2-205;TCF7L2-206;TCF7L2-207	TCF7L2;TCF7L2;TCF7L2;TCF7L2;TCF7L2;TCF7L2;TCF7L2	0;0;0;0;0;0;0	TRUE	FALSE	FALSE	FALSE	FALSE	FALSE	TRUE	FALSE	FALSE	Intron	59	106	540481	ENSBTAG00000021574	conserved gene and region	NA	NA	NA	NA	NA	NA	NA	NA	NA	NA	NA	NA	TRUE
cg05094213	NA	NA	NA	NA	NA	NA	NA	NA	NA	NA	NA	NA	NA	NA	NA	NA	NA	NA	NA	NA	NA	NA	NA	NA	NA	NA	NA	NA	NA	NA	NA	NA	NA	NA	NA	NA	NA	NA	NA	NA	NA	NA	NA	NA	NA	NA	NA	NA	NA
cg05194315	FOXL2	FOXL2_Exon	1	130185689	130185738	50	+	130185737	130185738	ATAGCATCCGCCACAACCTCAGCCTCAACGAGTGCTTCATCAAGGTGCCG	Promoter (<=1kb)	1	130185388	130186521	1134	1	FOXL2-201	301	FOXL2-201	FOXL2	0	TRUE	FALSE	TRUE	FALSE	FALSE	TRUE	FALSE	FALSE	FALSE	Exon	1	1	281770	ENSBTAG00000031277	conserved gene and region	1	130185697	130186614	918	*	918	129	0.7527233115	1.005877856	0.1405228758	8.09e-105	CpGisland	TRUE
cg05297127	ING4	ING4_Exon	5	103783549	103783598	50	-	103783549	103783550	CGGCTGGACACAGACCTGGCCCGTTTTGAGGCTGATCTCAAGGAGAAACA	Exon (ING4-201/ING4, exon 4 of 8)	5	103778087	103785354	7268	1	ING4-201	5462	ACRBP-201;ING4-201	ACRBP;ING4	-3019;0	TRUE	FALSE	FALSE	FALSE	FALSE	TRUE	FALSE	FALSE	FALSE	Exon	5	5	532483	ENSBTAG00000017064	conserved gene but different region	NA	NA	NA	NA	NA	NA	NA	NA	NA	NA	NA	NA	TRUE
cg05350610	TFAP2A	TFAP2A_Intergenic_downstream	23	46174605	46174654	50	-	46174653	46174654	GACCCAATTATTATCCCATGCAAACATATACCTTTAATAAATTTGTGCCG	Distal Intergenic	23	45622111	45636986	14876	1	TFAP2A-204	552543	NA	NA	NA	FALSE	TRUE	FALSE	FALSE	FALSE	FALSE	FALSE	FALSE	TRUE	Intergenic_downstream	31	69	505849	ENSBTAG00000001250	mapped to different genes	NA	NA	NA	NA	NA	NA	NA	NA	NA	NA	NA	NA	TRUE
cg05373603	ZNF827	ZNF827_Promoter	17	12388162	12388211	50	+	12388162	12388163	CGCAGCCTCCTCCGTTGTTTTCTGCATTAGTTTAGGGTTACAGAGGTGAA	Promoter (<=1kb)	17	12387472	12579784	192313	1	ZNF827-201	690	ZNF827-201;ZNF827-202;ZNF827-203	ZNF827;ZNF827;ZNF827	0;0;0	TRUE	FALSE	TRUE	FALSE	FALSE	FALSE	TRUE	FALSE	FALSE	Promoter	3	31	104974573	ENSBTAG00000012738	conserved gene and region	NA	NA	NA	NA	NA	NA	NA	NA	NA	NA	NA	NA	TRUE
cg05484808	PHC2	PHC2_Exon	2	120385283	120385332	50	+	120385283	120385284	CGTCCCTGCTGGTGGGGAATCTCAAGAAGAAGTATGCACAGGGGTTCCTG	Exon (PHC2-201/PHC2, exon 10 of 14)	2	120344483	120393885	49403	1	PHC2-201	40800	PHC2-201	PHC2	0	TRUE	FALSE	FALSE	FALSE	FALSE	TRUE	FALSE	FALSE	FALSE	Exon	12	14	537511	ENSBTAG00000004603	mapped to different genes	NA	NA	NA	NA	NA	NA	NA	NA	NA	NA	NA	NA	TRUE
cg05598763	STRBP	STRBP_threeUTR	11	94280099	94280148	50	-	94280099	94280100	CGAGAATAAAGTGAGATAAACGTGCTGAAAACTGCTTAAAAGTATTAACC	3' UTR	11	94280014	94420605	140592	2	STRBP-201	140457	STRBP-201;STRBP-202;STRBP-203;STRBP-204	STRBP;STRBP;STRBP;STRBP	0;0;0;0	TRUE	FALSE	FALSE	FALSE	TRUE	TRUE	TRUE	FALSE	FALSE	threeUTR	3	7	516282	ENSBTAG00000021921	conserved gene and region	NA	NA	NA	NA	NA	NA	NA	NA	NA	NA	NA	NA	TRUE
cg05740609	SIX3	SIX3_Promoter	11	27366056	27366105	50	-	27366104	27366105	AGGCTGTTGTCATTAGGGCGATTGCGGTGGAATCGCTGAATCTTGACTCG	Promoter (<=1kb)	11	27366407	27370463	4057	1	SIX3-201	-351	SIX3-201	SIX3	0	FALSE	TRUE	TRUE	FALSE	FALSE	FALSE	FALSE	FALSE	FALSE	Promoter	9	50	616756	ENSBTAG00000027017	mapped to different genes	11	27366074	27366265	192	*	192	18	0.640625	0.9142857143	0.09375	1.14e-11	CpGisland	TRUE
cg05746092	ANK3	ANK3_Exon	28	15808278	15808327	50	+	15808326	15808327	ACCTGCTCTTTGGATGGCACAAGGAGTTCTTCAATCATCATGCTGTCCCG	Exon (ANK3-201/ANK3, exon 2 of 19)	28	15696546	15814967	118422	2	ANK3-202	6640	ANK3-202;ANK3-201	ANK3;ANK3	0;0	TRUE	FALSE	FALSE	FALSE	FALSE	TRUE	TRUE	FALSE	FALSE	Exon	7	15	511203	ENSBTAG00000019052	conserved gene but different region	NA	NA	NA	NA	NA	NA	NA	NA	NA	NA	NA	NA	TRUE
cg05767211	TCF4	TCF4_fiveUTR	24	54699503	54699552	50	+	54699551	54699552	AAGAGTTGCCGCCCATGCCCGGGATTGTGTATGCGCAGTACATGGTCTCG	5' UTR	24	54594983	54972302	377320	2	TCF4-201	272750	TCF4-201;TCF4-202;TCF4-203	TCF4;TCF4;TCF4	0;0;0	TRUE	FALSE	FALSE	TRUE	FALSE	TRUE	TRUE	FALSE	FALSE	fiveUTR	8	84	534935	ENSBTAG00000016462	conserved gene and region	NA	NA	NA	NA	NA	NA	NA	NA	NA	NA	NA	NA	TRUE
cg05787344	NA	NA	NA	NA	NA	NA	NA	NA	NA	NA	NA	NA	NA	NA	NA	NA	NA	NA	NA	NA	NA	NA	NA	NA	NA	NA	NA	NA	NA	NA	NA	NA	NA	NA	NA	NA	NA	NA	NA	NA	NA	NA	NA	NA	NA	NA	NA	NA	NA
cg05844937	NA	NA	NA	NA	NA	NA	NA	NA	NA	NA	NA	NA	NA	NA	NA	NA	NA	NA	NA	NA	NA	NA	NA	NA	NA	NA	NA	NA	NA	NA	NA	NA	NA	NA	NA	NA	NA	NA	NA	NA	NA	NA	NA	NA	NA	NA	NA	NA	NA
cg05867048	CUX2	CUX2_Intron	17	54822735	54822784	50	-	54822783	54822784	TCCTCTTTCTATAGATGACAGCAGTAAATAAGCTATCAGCCCTGTTGGCG	Intron (CUX2-201/CUX2, intron 1 of 21)	17	54818687	55096432	277746	1	CUX2-201	4048	CUX2-201;CUX2-202	CUX2;CUX2	0;0	TRUE	FALSE	FALSE	FALSE	FALSE	FALSE	TRUE	FALSE	FALSE	Intron	28	35	524491	ENSBTAG00000008571	conserved gene and region	NA	NA	NA	NA	NA	NA	NA	NA	NA	NA	NA	NA	TRUE
cg05897263	IGF2BP3	IGF2BP3_Promoter	4	32088287	32088336	50	-	32088287	32088288	CGGCTTTTTGAATGAGCCACGTGTTCAAACTACAAATCAACGTCTCACGT	Promoter (<=1kb)	4	31943617	32088119	144503	2	IGF2BP3-201	-217	IGF2BP3-201	IGF2BP3	-168	FALSE	TRUE	TRUE	FALSE	FALSE	FALSE	FALSE	FALSE	FALSE	Promoter	5	5	539650	ENSBTAG00000019406	conserved gene and region	4	32088254	32088371	118	*	118	10	0.5169491525	1.268817204	0.08474576271	2.89e-06	CpGisland	TRUE
cg05925239	DNTTIP2	DNTTIP2_Intergenic_downstream	3	49636867	49636916	50	-	49636867	49636868	CGACTCCGCCGGGACTCGAACCCGGAACCTTTGAATGCCTTCAGCCTCTA	Distal Intergenic	3	49610656	49621980	11325	1	DNTTIP2-201	26260	NA	NA	NA	FALSE	TRUE	FALSE	FALSE	FALSE	FALSE	FALSE	FALSE	TRUE	Intergenic_downstream	7	8	511258	ENSBTAG00000047679	mapped to different genes	NA	NA	NA	NA	NA	NA	NA	NA	NA	NA	NA	NA	TRUE
cg06004041	NA	NA	NA	NA	NA	NA	NA	NA	NA	NA	NA	NA	NA	NA	NA	NA	NA	NA	NA	NA	NA	NA	NA	NA	NA	NA	NA	NA	NA	NA	NA	NA	NA	NA	NA	NA	NA	NA	NA	NA	NA	NA	NA	NA	NA	NA	NA	NA	NA
cg06035436	RDH14	RDH14_Intergenic_downstream	11	80170650	80170699	50	-	80170698	80170699	GAGTTACAAGCTTTCTTCCACTGCCATCTGGCAGGTTTACTGATGGATCG	Distal Intergenic	11	80160549	80165517	4969	1	RDH14-201	10150	NA	NA	NA	FALSE	TRUE	FALSE	FALSE	FALSE	FALSE	FALSE	FALSE	TRUE	Intergenic_downstream	3	3	505949	ENSBTAG00000023928	conserved gene and region	NA	NA	NA	NA	NA	NA	NA	NA	NA	NA	NA	NA	TRUE
cg06071744	NR2F1	NR2F1_Intergenic_upstream	7	92761169	92761218	50	-	92761217	92761218	GCCAGTCAAATTATGTCATCAGTGAAGGATCACTGGTTTTTAATGATACG	Distal Intergenic	7	93052029	93061327	9299	1	NR2F1-201	-290860	NA	NA	NA	FALSE	TRUE	FALSE	FALSE	FALSE	FALSE	FALSE	FALSE	TRUE	Intergenic_upstream	49	107	327684	ENSBTAG00000017599	mapped to different genes	NA	NA	NA	NA	NA	NA	NA	NA	NA	NA	NA	NA	TRUE
cg06173215	NA	NA	NA	NA	NA	NA	NA	NA	NA	NA	NA	NA	NA	NA	NA	NA	NA	NA	NA	NA	NA	NA	NA	NA	NA	NA	NA	NA	NA	NA	NA	NA	NA	NA	NA	NA	NA	NA	NA	NA	NA	NA	NA	NA	NA	NA	NA	NA	NA
cg06219485	SIK2	SIK2_Intron	15	21929027	21929076	50	+	21929075	21929076	TTCCTTCCACTGCCTCAAGCTGCTCTCCTCAGGGTCTCTATTTTAAGACG	Intron (SIK2-201/SIK2, intron 1 of 4)	15	21927820	22016484	88665	1	SIK2-201	1207	SIK2-201;SIK2-202	SIK2;SIK2	0;0	TRUE	FALSE	FALSE	FALSE	FALSE	FALSE	TRUE	FALSE	FALSE	Intron	1	2	539570	ENSBTAG00000020272	conserved gene and region	NA	NA	NA	NA	NA	NA	NA	NA	NA	NA	NA	NA	TRUE
cg06337299	RALGAPA2	RALGAPA2_Intron	13	39991324	39991373	50	-	39991324	39991325	CGACTAATTGCATTACATCGCCAGCTGGCTCCAGAAGGAGTCGTCTGTTT	Intron (RALGAPA2-201/RALGAPA2, intron 35 of 39)	13	39901567	40152476	250910	2	RALGAPA2-201	161103	RALGAPA2-201;RALGAPA2-202;RALGAPA2-203;RALGAPA2-204;RALGAPA2-205;RALGAPA2-206;RALGAPA2-207;RALGAPA2-208	RALGAPA2;RALGAPA2;RALGAPA2;RALGAPA2;RALGAPA2;RALGAPA2;RALGAPA2;RALGAPA2	0;0;0;0;0;0;0;0	TRUE	FALSE	FALSE	FALSE	FALSE	FALSE	TRUE	FALSE	FALSE	Intron	21	22	507082	ENSBTAG00000014178	conserved gene and region	NA	NA	NA	NA	NA	NA	NA	NA	NA	NA	NA	NA	TRUE
cg06363348	NA	NA	NA	NA	NA	NA	NA	NA	NA	NA	NA	NA	NA	NA	NA	NA	NA	NA	NA	NA	NA	NA	NA	NA	NA	NA	NA	NA	NA	NA	NA	NA	NA	NA	NA	NA	NA	NA	NA	NA	NA	NA	NA	NA	NA	NA	NA	NA	NA
cg06384413	HOXB5	HOXB5_Promoter	19	37898522	37898571	50	-	37898570	37898571	TACCTCTTGAGGTCATCAGCGAGAATTTACGACTGGTCAACAAAAGCACG	Promoter (<=1kb)	19	37898743	37901190	2448	1	HOXB5-201	-221	HOXB5-201;HOXB6-201	HOXB5;HOXB6	0;0	FALSE	TRUE	TRUE	FALSE	FALSE	FALSE	FALSE	FALSE	FALSE	Promoter	13	34	112442653	ENSBTAG00000045835	conserved gene but different region	NA	NA	NA	NA	NA	NA	NA	NA	NA	NA	NA	NA	TRUE
cg06573397	NFASC	NFASC_Exon	16	2787063	2787112	50	-	2787063	2787064	CGAGGGCATCAGCAGTACCGTCATCACCTTTATGACCAGTACAGGTGAGA	Exon (NFASC-201/NFASC, exon 30 of 33)	16	2608815	2800803	191989	1	NFASC-201	178248	NFASC-201;NFASC-202;NFASC-203;NFASC-204;NFASC-205;NFASC-206	NFASC;NFASC;NFASC;NFASC;NFASC;NFASC	0;0;0;0;0;0	TRUE	FALSE	FALSE	FALSE	FALSE	TRUE	TRUE	FALSE	FALSE	Exon	9	9	512796	ENSBTAG00000045895	conserved gene and region	NA	NA	NA	NA	NA	NA	NA	NA	NA	NA	NA	NA	TRUE
cg06639375	CREBRF	CREBRF_fiveUTR	20	4776532	4776581	50	-	4776532	4776533	CGGGAACCCGTCAGGAAGGACATAAACAAAACAAACCCGAGGCAGCATGG	Promoter (<=1kb)	20	4776513	4831767	55255	1	CREBRF-201	19	CREBRF-201;CREBRF-202	CREBRF;CREBRF	0;0	TRUE	FALSE	TRUE	TRUE	FALSE	TRUE	FALSE	FALSE	FALSE	fiveUTR	2	4	513587	ENSBTAG00000002020	conserved gene and region	20	4776189	4777270	1082	*	1082	102	0.7014787431	0.771290796	0.09426987061	1.87e-63	CpGisland	TRUE
cg06648649	PAXBP1	PAXBP1_Exon	1	2801257	2801306	50	+	2801257	2801258	CGAGCTTCCCGCCTTGTCCAAAGACGACAAGATGATATTAAAGATGAATC	Exon (PAXBP1-201/PAXBP1, exon 8 of 18)	1	2786812	2819637	32826	1	PAXBP1-201	14445	PAXBP1-201	PAXBP1	0	TRUE	FALSE	FALSE	FALSE	FALSE	TRUE	FALSE	FALSE	FALSE	Exon	7	7	514918	ENSBTAG00000003064	conserved gene and region	NA	NA	NA	NA	NA	NA	NA	NA	NA	NA	NA	NA	TRUE
cg06665099	ARF6	ARF6_Exon	10	42859181	42859230	50	-	42859181	42859182	CGCATTATCAATGACCGGGAGATGAGGGACGCCATAATCCTCATCTTCGC	Promoter (<=1kb)	10	42858869	42859396	528	1	ARF6-201	312	ARF6-201	ARF6	0	TRUE	FALSE	TRUE	FALSE	FALSE	TRUE	FALSE	FALSE	FALSE	Exon	8	8	100294979	ENSBTAG00000045980	conserved gene and region	10	42858981	42859302	322	*	322	27	0.5962732919	0.945	0.08385093168	6.13e-16	CpGisland	TRUE
cg06710458	PKHD1	PKHD1_Intron	23	24107652	24107701	50	+	24107652	24107653	CGATATGTTATAATAGTGCAATAAATCTGTTAGCTTAAAATCGAATCTCC	Intron (PKHD1-201/PKHD1, intron 59 of 64)	23	24075070	24509305	434236	2	PKHD1-201	401604	PKHD1-201;PKHD1-202	PKHD1;PKHD1	0;0	TRUE	FALSE	FALSE	FALSE	FALSE	FALSE	TRUE	FALSE	FALSE	Intron	18	24	537895	ENSBTAG00000011237	conserved gene and region	NA	NA	NA	NA	NA	NA	NA	NA	NA	NA	NA	NA	TRUE
cg07010768	VTI1A	VTI1A_Intron	26	33092092	33092141	50	+	33092092	33092093	CGTGTTTACGGCTTAATTTTAATCAGTTAAAAAAGCCACACATTGCAATA	Intron (VTI1A-202/VTI1A, intron 5 of 7)	26	32977191	33345647	368457	1	VTI1A-201	114901	VTI1A-201;VTI1A-202;VTI1A-203	VTI1A;VTI1A;VTI1A	0;0;0	TRUE	FALSE	FALSE	FALSE	FALSE	FALSE	TRUE	FALSE	FALSE	Intron	25	29	780850	ENSBTAG00000050055	conserved gene and region	NA	NA	NA	NA	NA	NA	NA	NA	NA	NA	NA	NA	TRUE
cg07170425	PABPC4	PABPC4_Exon	3	106504210	106504259	50	+	106504210	106504211	CGCCATCTGGCTCCAACTGGTAATGCTCCGGCCTCTCGTGGCCTCCCTAC	Exon (PABPC4-201/PABPC4, exon 10 of 16)	3	106494310	106507737	13428	1	PABPC4-201	9900	PABPC4-201	PABPC4	0	TRUE	FALSE	FALSE	FALSE	FALSE	TRUE	TRUE	FALSE	FALSE	Exon	8	9	534576	ENSBTAG00000017125	conserved gene and region	3	106504183	106504377	195	*	195	14	0.641025641	0.6989247312	0.07179487179	1.16e-07	CpGisland	TRUE
cg07256954	DIAPH3	DIAPH3_Exon	12	2495196	2495245	50	-	2495244	2495245	TTGCTGGAACTTGTATTGCTAATGGGAAACTACATGAATGCTGGCTCCCG	Exon (DIAPH3-201/DIAPH3, exon 22 of 29)	12	2180988	2743479	562492	1	DIAPH3-201	314208	DIAPH3-201	DIAPH3	0	TRUE	FALSE	FALSE	FALSE	FALSE	TRUE	FALSE	FALSE	FALSE	Exon	6	14	525628	ENSBTAG00000012443	conserved gene and region	NA	NA	NA	NA	NA	NA	NA	NA	NA	NA	NA	NA	TRUE
cg07265990	MIER1	MIER1_Exon	3	78388376	78388425	50	-	78388424	78388425	GAGCTGAAGTTTGTTTCTCCTTCCATCATTTCTTCCTCTTCTAATGTTCG	Exon (MIER1-201/MIER1, exon 4 of 14)	3	78338108	78408732	70625	2	MIER1-203	20307	MIER1-203;MIER1-202;MIER1-201;MIER1-204	MIER1;MIER1;MIER1;MIER1	0;0;0;0	TRUE	FALSE	FALSE	FALSE	FALSE	TRUE	FALSE	FALSE	FALSE	Exon	2	4	538742	ENSBTAG00000005443	conserved gene and region	NA	NA	NA	NA	NA	NA	NA	NA	NA	NA	NA	NA	TRUE
cg07323054	NLGN3	NLGN3_Exon	X	79489236	79489285	50	+	79489236	79489237	CGGGCGCATTCCTTGGAAATCCGCTTTACTGTAAAATGAATAAAAAACTA	Exon (NLGN3-202/NLGN3, exon 3 of 8)	30	79470658	79493169	22512	2	NLGN3-201	3884	NLGN3-201;NLGN3-202;NLGN3-203	NLGN3;NLGN3;NLGN3	0;0;0	TRUE	FALSE	FALSE	FALSE	FALSE	TRUE	TRUE	FALSE	FALSE	Exon	12	15	511251	ENSBTAG00000007708	conserved gene and region	NA	NA	NA	NA	NA	NA	NA	NA	NA	NA	NA	NA	TRUE
cg07382554	NA	NA	NA	NA	NA	NA	NA	NA	NA	NA	NA	NA	NA	NA	NA	NA	NA	NA	NA	NA	NA	NA	NA	NA	NA	NA	NA	NA	NA	NA	NA	NA	NA	NA	NA	NA	NA	NA	NA	NA	NA	NA	NA	NA	NA	NA	NA	NA	NA
cg07549765	EHBP1	EHBP1_Exon	11	61496942	61496991	50	+	61496990	61496991	AGAATTGGCAGCACTAGAGAATGAGCAAAAGCAAATTGACACCCGTGCCG	Exon (EHBP1-201/EHBP1, exon 21 of 25)	11	61185353	61540443	355091	1	EHBP1-201	311589	EHBP1-201;EHBP1-202;EHBP1-203	EHBP1;EHBP1;EHBP1	0;0;0	TRUE	FALSE	FALSE	FALSE	FALSE	TRUE	FALSE	FALSE	FALSE	Exon	11	48	100300164	ENSBTAG00000044173	mapped to different genes	NA	NA	NA	NA	NA	NA	NA	NA	NA	NA	NA	NA	TRUE
cg07674948	NA	NA	NA	NA	NA	NA	NA	NA	NA	NA	NA	NA	NA	NA	NA	NA	NA	NA	NA	NA	NA	NA	NA	NA	NA	NA	NA	NA	NA	NA	NA	NA	NA	NA	NA	NA	NA	NA	NA	NA	NA	NA	NA	NA	NA	NA	NA	NA	NA
cg07726997	SCOC	SCOC_Intergenic_upstream	17	17561385	17561434	50	-	17561385	17561386	CGCGTTCCACTTAAACTATTTTAATCCTTGGACCCAAGGAGGAGGCTGAT	Distal Intergenic	17	17325892	17364038	38147	2	SCOC-202	-197396	NA	NA	NA	FALSE	TRUE	FALSE	FALSE	FALSE	FALSE	FALSE	FALSE	TRUE	Intergenic_upstream	25	25	504257	ENSBTAG00000022109	mapped to different genes	17	17561339	17561388	50	*	50	7	0.66	1.315789474	0.14	6.15e-06	CpGisland	TRUE
cg07743958	BTRC	BTRC_Exon	26	22291398	22291447	50	+	22291446	22291447	CTGCACTTGCGTTTCAATAATGGCATGATGGTGACCTGCTCCAAAGATCG	Exon (BTRC-201/BTRC, exon 9 of 14)	26	22130152	22301533	171382	1	BTRC-201	161246	BTRC-201	BTRC	0	TRUE	FALSE	FALSE	FALSE	FALSE	TRUE	FALSE	FALSE	FALSE	Exon	2	96	534072	ENSBTAG00000007476	conserved gene and region	NA	NA	NA	NA	NA	NA	NA	NA	NA	NA	NA	NA	TRUE
cg07827566	GRIA3	GRIA3_Exon	X	7868838	7868887	50	-	7868838	7868839	CGGAGGTCTGGGGCTGGCCATGATGGTGGCTTTGATAGAATTCTGTTACA	Exon (GRIA3-202/GRIA3, exon 15 of 16)	30	7567436	7874443	307008	1	GRIA3-202	301402	GRIA3-202;GRIA3-203;GRIA3-201;GRIA3-204	GRIA3;GRIA3;GRIA3;GRIA3	0;0;0;0	TRUE	FALSE	FALSE	FALSE	FALSE	TRUE	FALSE	FALSE	FALSE	Exon	13	25	534626	ENSBTAG00000011833	conserved gene but different region	NA	NA	NA	NA	NA	NA	NA	NA	NA	NA	NA	NA	TRUE
cg07907985	DNAJC19	DNAJC19_Intergenic_upstream	1	85665355	85665404	50	+	85665403	85665404	AGTAATTTAGATTCAGAATTGGTCTTGGATTGAAGCTCACTCCATTACCG	Distal Intergenic	1	86035467	86040735	5269	1	DNAJC19-201	-370063	NA	NA	NA	FALSE	TRUE	FALSE	FALSE	FALSE	FALSE	FALSE	FALSE	TRUE	Intergenic_upstream	39	84	513918	ENSBTAG00000023513	mapped to different genes	NA	NA	NA	NA	NA	NA	NA	NA	NA	NA	NA	NA	TRUE
cg07963404	NA	NA	NA	NA	NA	NA	NA	NA	NA	NA	NA	NA	NA	NA	NA	NA	NA	NA	NA	NA	NA	NA	NA	NA	NA	NA	NA	NA	NA	NA	NA	NA	NA	NA	NA	NA	NA	NA	NA	NA	NA	NA	NA	NA	NA	NA	NA	NA	NA
cg07968305	ZFHX3	ZFHX3_Intron	18	38295681	38295730	50	+	38295681	38295682	CGGGCTCTCCTCCGGGTGGTTTTGTTTTGCTGATCTGTCAGTTTTTCAAG	Intron (ZFHX3-201/ZFHX3, intron 4 of 9)	18	38120563	38362036	241474	1	ZFHX3-201	175118	ZFHX3-201	ZFHX3	0	TRUE	FALSE	FALSE	FALSE	FALSE	FALSE	TRUE	FALSE	FALSE	Intron	42	158	510844	ENSBTAG00000014636	conserved gene and region	NA	NA	NA	NA	NA	NA	NA	NA	NA	NA	NA	NA	TRUE
cg08000413	SCN1A	SCN1A_Exon	2	30224989	30225038	50	+	30225037	30225038	GACAGCTTCAACTTCTTCACCAGAGAATCTCTTGCGGCTATTGAAAGACG	Promoter (<=1kb)	2	30224956	30318787	93832	1	SCN1A-201	33	SCN1A-201	SCN1A	0	TRUE	FALSE	TRUE	FALSE	FALSE	TRUE	FALSE	FALSE	FALSE	Exon	4	4	529590	ENSBTAG00000018520	mapped to different genes	NA	NA	NA	NA	NA	NA	NA	NA	NA	NA	NA	NA	TRUE
cg08073580	CNOT1	CNOT1_fiveUTR	18	26362209	26362258	50	-	26362257	26362258	AGTCAAGATTCATTGCTGGTTGGGGCGGAAGCAGGCGGCCGAGCCCGGCG	5' UTR	18	26304976	26388347	83372	2	CNOT1-201	26089	CNOT1-201;CNOT1-202	CNOT1;CNOT1	0;0	TRUE	FALSE	FALSE	TRUE	FALSE	TRUE	FALSE	FALSE	FALSE	fiveUTR	5	28	533968	ENSBTAG00000020782	conserved gene and region	NA	NA	NA	NA	NA	NA	NA	NA	NA	NA	NA	NA	TRUE
cg08212236	CHRM3	CHRM3_Exon	28	12718529	12718578	50	+	12718577	12718578	TTGGAATCTGGGCTACTGGCTGTGCTACATCAACAGCACCGTGAACCCCG	Exon (CHRM3-201/CHRM3, exon 2 of 2)	28	12684411	12718907	34497	1	CHRM3-201	34118	CHRM3-201	CHRM3	0	TRUE	FALSE	FALSE	FALSE	FALSE	TRUE	FALSE	FALSE	FALSE	Exon	1	1	281685	NA	mapped to different genes	NA	NA	NA	NA	NA	NA	NA	NA	NA	NA	NA	NA	TRUE
cg08302351	NA	NA	NA	NA	NA	NA	NA	NA	NA	NA	NA	NA	NA	NA	NA	NA	NA	NA	NA	NA	NA	NA	NA	NA	NA	NA	NA	NA	NA	NA	NA	NA	NA	NA	NA	NA	NA	NA	NA	NA	NA	NA	NA	NA	NA	NA	NA	NA	NA
cg08373049	EP300	EP300_Exon	5	112330231	112330280	50	-	112330231	112330232	CGGAACAGTTCACCCCAGTATGGCCTTCTTGCCGACAGGTATCATTTCTG	Exon (EP300-201/EP300, exon 20 of 31)	5	112282183	112344853	62671	1	EP300-201	48048	EP300-201	EP300	0	TRUE	FALSE	FALSE	FALSE	FALSE	TRUE	TRUE	FALSE	FALSE	Exon	3	6	112446776	ENSBTAG00000016198	conserved gene but different region	NA	NA	NA	NA	NA	NA	NA	NA	NA	NA	NA	NA	TRUE
cg08388213	TBC1D22A	TBC1D22A_Intron	5	117037509	117037558	50	+	117037557	117037558	TATCATATCTATCATTTAATTGTTCATGCAAGCCAGCTCTTCATGTAGCG	Intron (TBC1D22A-201/TBC1D22A, intron 4 of 11)	5	116973678	117169654	195977	1	TBC1D22A-201	63831	TBC1D22A-201;TBC1D22A-202	TBC1D22A;TBC1D22A	0;0	TRUE	FALSE	FALSE	FALSE	FALSE	FALSE	TRUE	FALSE	FALSE	Intron	3	3	618784	ENSBTAG00000012291	conserved gene and region	NA	NA	NA	NA	NA	NA	NA	NA	NA	NA	NA	NA	TRUE
cg08388688	GABPB1	GABPB1_Promoter	10	59890572	59890621	50	-	59890572	59890573	CGATTTCCTGTTTATTGCATTAAGGCGCCGGGTTTCCGGGGCTCCTGGCC	Promoter (<=1kb)	10	59890308	59967550	77243	1	GABPB1-201	264	GABPB1-201	GABPB1	0	TRUE	FALSE	TRUE	FALSE	FALSE	FALSE	TRUE	FALSE	FALSE	Promoter	7	12	520313	ENSBTAG00000022801	conserved gene and region	10	59890253	59891153	901	*	901	113	0.7214206437	0.9657020364	0.1254162042	1.95e-85	CpGisland	TRUE
cg08401413	AUTS2	AUTS2_Exon	25	29811323	29811372	50	+	29811371	29811372	TATCCTCACATTTCTGCCTGGGGTACGCACCATGGGAGGTGCTGGCGTCG	Exon (AUTS2-201/AUTS2, exon 2 of 11)	25	29782669	29813135	30467	2	AUTS2-201	1763	AUTS2-201;AUTS2-202;AUTS2-203	AUTS2;AUTS2;AUTS2	0;0;0	TRUE	FALSE	FALSE	FALSE	FALSE	TRUE	TRUE	FALSE	FALSE	Exon	3	92	615936	ENSBTAG00000002083	conserved gene and region	25	29811221	29811441	221	*	221	22	0.6787330317	0.8911290323	0.09954751131	9.94e-15	CpGisland	TRUE
cg08401998	H2AFY	H2AFY_Intron	7	46817177	46817226	50	-	46817225	46817226	CACAGGCACATTTACTAATGCCCCAATGGCAGGGCTGGCCTACCTGGTCG	Intron (H2AFY-201/H2AFY, intron 6 of 8)	7	46799693	46882561	82869	2	H2AFY-201	65335	H2AFY-201;H2AFY-202	H2AFY;H2AFY	0;0	TRUE	FALSE	FALSE	FALSE	FALSE	FALSE	TRUE	FALSE	FALSE	Intron	4	10	532990	ENSBTAG00000016105	mapped to different genes	NA	NA	NA	NA	NA	NA	NA	NA	NA	NA	NA	NA	TRUE
cg08438560	KDM6A	KDM6A_Exon	X	98679286	98679335	50	+	98679334	98679335	GATAGTTGGTTTTTCCACGGCTCCTCTGCGCTGCTGGTCAGGTTTGTGCG	Exon (KDM6A-201/KDM6A, exon 17 of 30)	30	98634552	98813696	179145	2	KDM6A-201	134361	KDM6A-201;KDM6A-202;KDM6A-203;KDM6A-204	KDM6A;KDM6A;KDM6A;KDM6A	0;0;0;0	TRUE	FALSE	FALSE	FALSE	FALSE	TRUE	FALSE	FALSE	FALSE	Exon	9	16	280952	ENSBTAG00000003740	conserved gene but different region	NA	NA	NA	NA	NA	NA	NA	NA	NA	NA	NA	NA	TRUE
cg08466931	SCN4A	SCN4A_Exon	19	48171672	48171721	50	+	48171672	48171673	CGCAGCACCCGGAAGGTCCTCAGGGCTGAGATGTTGCCCAAGTCCACAAA	Exon (SCN4A-201/SCN4A, exon 5 of 24)	19	48140003	48192876	52874	2	SCN4A-201	21155	SCN4A-201	SCN4A	0	TRUE	FALSE	FALSE	FALSE	FALSE	TRUE	FALSE	FALSE	FALSE	Exon	1	3	517426	ENSBTAG00000004770	conserved gene and region	NA	NA	NA	NA	NA	NA	NA	NA	NA	NA	NA	NA	TRUE
cg08469417	NRIP1	NRIP1_Intron	1	22153326	22153375	50	-	22153374	22153375	TGGATTATAGATGAGGACACGCTGACCCGTTCGACCTTGCTGAGACAGCG	Intron (NA, intron 1 of 3)	1	22189815	22193285	3471	1	NRIP1-201	-36489	NA	NA	NA	TRUE	FALSE	FALSE	FALSE	FALSE	FALSE	TRUE	FALSE	FALSE	Intron	5	8	524960	ENSBTAG00000047293	mapped to different genes	NA	NA	NA	NA	NA	NA	NA	NA	NA	NA	NA	NA	TRUE
cg08495446	SIX4	SIX4_Exon	10	72885030	72885079	50	-	72885078	72885079	GTAGAGCTCCTTGAGCGCGTTGCGCGACTTCTCCTTGAAACAATACACCG	Promoter (<=1kb)	10	72874594	72885767	11174	2	SIX4-201	688	SIX4-201	SIX4	0	TRUE	FALSE	TRUE	FALSE	FALSE	TRUE	FALSE	FALSE	FALSE	Exon	5	8	526104	ENSBTAG00000049091	conserved gene and region	10	72884975	72885747	773	*	773	80	0.6985769728	0.84922891	0.1034928849	2.33e-53	CpGisland	TRUE
cg08498064	CNOT1	CNOT1_fiveUTR	18	26362196	26362245	50	-	26362244	26362245	GCCAGCGAGAGCGAGTCAAGATTCATTGCTGGTTGGGGCGGAAGCAGGCG	5' UTR	18	26304976	26388347	83372	2	CNOT1-201	26102	CNOT1-201;CNOT1-202	CNOT1;CNOT1	0;0	TRUE	FALSE	FALSE	TRUE	FALSE	TRUE	FALSE	FALSE	FALSE	fiveUTR	5	28	533968	ENSBTAG00000020782	conserved gene and region	NA	NA	NA	NA	NA	NA	NA	NA	NA	NA	NA	NA	TRUE
cg08630735	PHLPP1	PHLPP1_Exon	24	61056766	61056815	50	+	61056766	61056767	CGCTTGGAGGCGGAGGAGAAGCCATTGCAGATCCAAAATGACTACCTCTT	Exon (PHLPP1-201/PHLPP1, exon 2 of 19)	24	61054481	61277138	222658	1	PHLPP1-201	2285	PHLPP1-201;PHLPP1-202;PHLPP1-203	PHLPP1;PHLPP1;PHLPP1	0;0;0	TRUE	FALSE	FALSE	FALSE	FALSE	TRUE	FALSE	FALSE	FALSE	Exon	1	1	615982	ENSBTAG00000045832	conserved gene and region	24	61055274	61057248	1975	*	1975	327	0.8035443038	1.027026382	0.1655696203	5.02e-293	CpGisland	TRUE
cg08687722	KIAA0319	KIAA0319_Exon	23	33161895	33161944	50	-	33161943	33161944	GGTTCAAGGTCTACTGATGACCAAAGAATTGTGTCCTATCTGTGGATCCG	Exon (KIAA0319-201/KIAA0319, exon 15 of 18)	23	33101994	33169930	67937	1	KIAA0319-201	59901	KIAA0319-201;KIAA0319-202;KIAA0319-203;KIAA0319-204;KIAA0319-205	KIAA0319;KIAA0319;KIAA0319;KIAA0319;KIAA0319	0;0;0;0;0	TRUE	FALSE	FALSE	FALSE	FALSE	TRUE	FALSE	FALSE	FALSE	Exon	1	1	520603	ENSBTAG00000021903	conserved gene and region	NA	NA	NA	NA	NA	NA	NA	NA	NA	NA	NA	NA	TRUE
cg08717553	LRBA	LRBA_Intron	17	7172234	7172283	50	+	7172234	7172235	CGTTTCAATGAACTTTTGCCATAAAATTTAAGAGGATTTTAATTGCAAGT	Intron (LRBA-201/LRBA, intron 36 of 55)	17	6801065	7555668	754604	1	LRBA-201	371169	LRBA-201;LRBA-202;LRBA-203;LRBA-204;LRBA-205;LRBA-206;LRBA-207;LRBA-208;LRBA-209;LRBA-210	LRBA;LRBA;LRBA;LRBA;LRBA;LRBA;LRBA;LRBA;LRBA;LRBA	0;0;0;0;0;0;0;0;0;0	TRUE	FALSE	FALSE	FALSE	FALSE	FALSE	TRUE	FALSE	FALSE	Intron	28	43	524279	ENSBTAG00000018546	conserved gene and region	NA	NA	NA	NA	NA	NA	NA	NA	NA	NA	NA	NA	TRUE
cg08764023	BCLAF1	BCLAF1_threeUTR	9	74267662	74267711	50	-	74267662	74267663	CGGAATCAAGCATAACGAACCAAAGTTCTTACACAAACTGTTTCTAGAAA	3' UTR	9	74258878	74287498	28621	2	BCLAF1-201	19787	BCLAF1-201;BCLAF1-202;BCLAF1-203;BCLAF1-204	BCLAF1;BCLAF1;BCLAF1;BCLAF1	0;0;0;0	TRUE	FALSE	FALSE	FALSE	TRUE	TRUE	TRUE	FALSE	FALSE	threeUTR	3	6	540648	ENSBTAG00000007802	conserved gene but different region	NA	NA	NA	NA	NA	NA	NA	NA	NA	NA	NA	NA	TRUE
cg08815820	ARID5B	ARID5B_Intron	28	17925825	17925874	50	+	17925873	17925874	CCATATTTTGTCTTTAGTTGCTTAGTTACACAATAGTATTCCTGAGCACG	Intron (ARID5B-201/ARID5B, intron 2 of 9)	28	17916578	18109450	192873	1	ARID5B-201	9247	ARID5B-201	ARID5B	0	TRUE	FALSE	FALSE	FALSE	FALSE	FALSE	TRUE	FALSE	FALSE	Intron	11	42	783538	ENSBTAG00000051333	conserved gene and region	NA	NA	NA	NA	NA	NA	NA	NA	NA	NA	NA	NA	TRUE
cg08835797	TCERG1	TCERG1_Exon	7	57697100	57697149	50	+	57697148	57697149	AGCCCCGCAGACTGAAGTCCTCTGTTCATCCACAGAACAGGTACAGCACG	Exon (NA, exon 1 of 4)	7	57646493	57697609	51117	1	TCERG1-202	50607	GPR151-201;TCERG1-201;TCERG1-202;TCERG1-203;TCERG1-204;TCERG1-205;TCERG1-206	GPR151;TCERG1;TCERG1;TCERG1;TCERG1;TCERG1;TCERG1	5627;0;0;0;0;0;0	TRUE	FALSE	FALSE	FALSE	FALSE	TRUE	TRUE	FALSE	FALSE	Exon	12	13	540964	ENSBTAG00000003259	conserved gene and region	NA	NA	NA	NA	NA	NA	NA	NA	NA	NA	NA	NA	TRUE
cg08844333	PRPF38B	PRPF38B_Exon	3	34680776	34680825	50	+	34680776	34680777	CGTCCACCACCTCGTGGTAGGTCTTGAGCTCGTAGAGCTGTACTTTGAAG	Promoter (<=1kb)	3	34673537	34681037	7501	2	PRPF38B-201	212	PRPF38B-201	PRPF38B	0	TRUE	FALSE	TRUE	FALSE	FALSE	TRUE	FALSE	FALSE	FALSE	Exon	4	13	100299693	ENSBTAG00000047874	mapped to different genes	3	34680676	34680835	160	*	160	13	0.575	1.083333333	0.08125	8.64e-08	CpGisland	TRUE
cg08979438	MAP2K5	MAP2K5_Exon	10	14426308	14426357	50	-	14426308	14426309	CGGAACATACATGGCCTGAAGGTACGAATTTCAATAATTGTTTCAGTAAA	Exon (MAP2K5-201/MAP2K5, exon 5 of 23)	10	14382469	14672701	290233	1	MAP2K5-202	43839	MAP2K5-202;MAP2K5-201	MAP2K5;MAP2K5	0;0	TRUE	FALSE	FALSE	FALSE	FALSE	TRUE	TRUE	FALSE	FALSE	Exon	3	46	100295732	ENSBTAG00000000218	conserved gene and region	NA	NA	NA	NA	NA	NA	NA	NA	NA	NA	NA	NA	TRUE
cg09005889	PRPF38B	PRPF38B_Promoter	3	34680000	34680049	50	-	34680000	34680001	CGACCCTGGGCTGCTCCGAGCCTCGCTGCAAGACTGAGTCAATCCTGCTA	Promoter (<=1kb)	3	34673537	34681037	7501	2	PRPF38B-201	988	PRPF38B-201	PRPF38B	0	TRUE	FALSE	TRUE	FALSE	FALSE	FALSE	TRUE	FALSE	FALSE	Promoter	6	13	100299693	ENSBTAG00000047874	mapped to different genes	NA	NA	NA	NA	NA	NA	NA	NA	NA	NA	NA	NA	TRUE
cg09217748	BCL6	BCL6_Intron	1	79586835	79586884	50	-	79586835	79586836	CGAATAGCAAATTAGTTCTCAGAATTCCAGAGGCCGAGCTTTGCTACAGC	Intron (BCL6-201/BCL6, intron 1 of 9)	1	79558314	79610639	52326	1	BCL6-201	28521	BCL6-201	BCL6	0	TRUE	FALSE	FALSE	FALSE	FALSE	FALSE	TRUE	FALSE	FALSE	Intron	17	19	539020	ENSBTAG00000001511	conserved gene but different region	NA	NA	NA	NA	NA	NA	NA	NA	NA	NA	NA	NA	TRUE
cg09311277	PEX14	PEX14_Intron	16	42995566	42995615	50	+	42995614	42995615	CATTCAATTTCCTTAATTTATCCTTGAGTTTATTGCTGCTTTTGAAGTCG	Intron (PEX14-201/PEX14, intron 3 of 8)	16	42966075	43108546	142472	2	PEX14-202	112931	PEX14-202;PEX14-201;PEX14-203;PEX14-204	PEX14;PEX14;PEX14;PEX14	0;0;0;0	TRUE	FALSE	FALSE	FALSE	FALSE	FALSE	TRUE	FALSE	FALSE	Intron	46	46	507393	ENSBTAG00000013538	conserved gene and region	NA	NA	NA	NA	NA	NA	NA	NA	NA	NA	NA	NA	TRUE
cg09409453	MEIS1	MEIS1_Intergenic_downstream	11	64954265	64954314	50	+	64954313	64954314	GCACTCGCTCAATGGTTCCGTTAAGAACATTTTACACGTTGGAAATTCCG	Distal Intergenic	11	64811110	64948642	137533	1	MEIS1-204	143155	MEIS1-201;MEIS1-202;MEIS1-203	MEIS1;MEIS1;MEIS1	0;0;0	FALSE	TRUE	FALSE	FALSE	FALSE	FALSE	FALSE	FALSE	TRUE	Intergenic_downstream	35	111	613877	ENSBTAG00000008448	mapped to different genes	NA	NA	NA	NA	NA	NA	NA	NA	NA	NA	NA	NA	TRUE
cg09432451	NA	NA	NA	NA	NA	NA	NA	NA	NA	NA	NA	NA	NA	NA	NA	NA	NA	NA	NA	NA	NA	NA	NA	NA	NA	NA	NA	NA	NA	NA	NA	NA	NA	NA	NA	NA	NA	NA	NA	NA	NA	NA	NA	NA	NA	NA	NA	NA	NA
cg09446914	PLCL1	PLCL1_Intergenic_downstream	2	87132347	87132396	50	-	87132347	87132348	CGCACATCCTGGCAGTGCACTTCACAGTGGTGTGAAAGATAGGTTCAAAG	Distal Intergenic	2	86567832	86686609	118778	1	PLCL1-203	564564	NA	NA	NA	FALSE	TRUE	FALSE	FALSE	FALSE	FALSE	FALSE	FALSE	TRUE	Intergenic_downstream	15	15	537873	ENSBTAG00000007635	mapped to different genes	NA	NA	NA	NA	NA	NA	NA	NA	NA	NA	NA	NA	TRUE
cg09673180	NA	NA	NA	NA	NA	NA	NA	NA	NA	NA	NA	NA	NA	NA	NA	NA	NA	NA	NA	NA	NA	NA	NA	NA	NA	NA	NA	NA	NA	NA	NA	NA	NA	NA	NA	NA	NA	NA	NA	NA	NA	NA	NA	NA	NA	NA	NA	NA	NA
cg09681972	HOXB8	HOXB8_Exon	19	37879851	37879900	50	+	37879851	37879852	CGCTACCAGACCCTGGAGCTGGAGAAGGAGTTCCTATTTAATCCCTATCT	Exon (HOXB8-201/HOXB8, exon 2 of 2)	19	37878104	37881003	2900	1	HOXB8-201	1747	HOXB7-201;HOXB8-201	HOXB7;HOXB8	0;0	TRUE	FALSE	FALSE	FALSE	FALSE	TRUE	FALSE	FALSE	FALSE	Exon	5	27	785855	ENSBTAG00000054162	mapped to different genes	NA	NA	NA	NA	NA	NA	NA	NA	NA	NA	NA	NA	TRUE
cg09755893	ATP5MC2	ATP5MC2_Promoter	5	26368910	26368959	50	+	26368958	26368959	CCGTGATTTATCCTCCCCTTCTCCCAAATCCGATTAAATGGAGGAGCTCG	Promoter (1-2kb)	5	26370053	26378227	8175	1	ATP5MC2-201	-1094	ATP5MC2-201	ATP5MC2	-1094	FALSE	TRUE	TRUE	FALSE	FALSE	FALSE	FALSE	FALSE	FALSE	Promoter	18	24	337887	ENSBTAG00000005735	conserved gene but different region	5	26368665	26369077	413	*	413	39	0.6246973366	0.9763593381	0.09443099274	9.44e-25	CpGisland	TRUE
cg09802644	CYP11A1	CYP11A1_Intergenic_downstream	21	34396065	34396114	50	+	34396113	34396114	CCTGAAGCGGAAACTGACAAATTCTGTTTAACAAAGACATTTGTCCCTCG	Distal Intergenic	21	34328403	34342900	14498	1	CYP11A1-201	67662	NA	NA	NA	FALSE	TRUE	FALSE	FALSE	FALSE	FALSE	FALSE	FALSE	TRUE	Intergenic_downstream	5	7	338048	ENSBTAG00000006934	mapped to different genes	NA	NA	NA	NA	NA	NA	NA	NA	NA	NA	NA	NA	TRUE
cg09867448	NA	NA	NA	NA	NA	NA	NA	NA	NA	NA	NA	NA	NA	NA	NA	NA	NA	NA	NA	NA	NA	NA	NA	NA	NA	NA	NA	NA	NA	NA	NA	NA	NA	NA	NA	NA	NA	NA	NA	NA	NA	NA	NA	NA	NA	NA	NA	NA	NA
cg09982766	TRA2A	TRA2A_Exon	4	32125256	32125305	50	+	32125256	32125257	CGTTGGAGATTTTGACTGAGAGCGAGACTCCTAACAAAGAAGACAGTATT	Exon (TRA2A-201/TRA2A, exon 2 of 8)	4	32116515	32135318	18804	2	TRA2A-201	10013	TRA2A-201	TRA2A	0	TRUE	FALSE	FALSE	FALSE	FALSE	TRUE	TRUE	FALSE	FALSE	Exon	4	7	534586	ENSBTAG00000012622	conserved gene but different region	NA	NA	NA	NA	NA	NA	NA	NA	NA	NA	NA	NA	TRUE
cg10000359	NA	NA	NA	NA	NA	NA	NA	NA	NA	NA	NA	NA	NA	NA	NA	NA	NA	NA	NA	NA	NA	NA	NA	NA	NA	NA	NA	NA	NA	NA	NA	NA	NA	NA	NA	NA	NA	NA	NA	NA	NA	NA	NA	NA	NA	NA	NA	NA	NA
cg10004859	NA	NA	NA	NA	NA	NA	NA	NA	NA	NA	NA	NA	NA	NA	NA	NA	NA	NA	NA	NA	NA	NA	NA	NA	NA	NA	NA	NA	NA	NA	NA	NA	NA	NA	NA	NA	NA	NA	NA	NA	NA	NA	NA	NA	NA	NA	NA	NA	NA
cg10064809	SKAP1	SKAP1_Intron	19	38333143	38333192	50	+	38333143	38333144	CGGATCCAATTTGTAATTCACAGTGGAGATCTGACCCAATTTACATTGAT	Intron (SKAP1-201/SKAP1, intron 9 of 11)	19	38060253	38364401	304149	1	SKAP1-201	272890	SKAP1-201	SKAP1	0	TRUE	FALSE	FALSE	FALSE	FALSE	FALSE	TRUE	FALSE	FALSE	Intron	41	46	506769	ENSBTAG00000000641	conserved gene and region	NA	NA	NA	NA	NA	NA	NA	NA	NA	NA	NA	NA	TRUE
cg10133293	LNPK	LNPK_Intergenic_downstream	2	21217898	21217947	50	-	21217898	21217899	CGTAAATAATGACAGACGGAAACTATCATGAGGTCTGTGAAGCATCAACA	Distal Intergenic	2	20912016	20995531	83516	1	LNPK-202	305931	NA	NA	NA	FALSE	TRUE	FALSE	FALSE	FALSE	FALSE	FALSE	FALSE	TRUE	Intergenic_downstream	17	18	533298	ENSBTAG00000018061	conserved gene and region	NA	NA	NA	NA	NA	NA	NA	NA	NA	NA	NA	NA	TRUE
cg10160227	TREM1	TREM1_Intergenic_upstream	23	15212485	15212534	50	-	15212485	15212486	CGTCTCACGCGCTTGGGAGAGAGTTTGCAAAGTCATAATTATATCTCTTA	Distal Intergenic	23	15140484	15155609	15126	2	TREM1-202	-56925	NA	NA	NA	FALSE	TRUE	FALSE	FALSE	FALSE	FALSE	FALSE	FALSE	TRUE	Intergenic_upstream	13	13	404547	ENSBTAG00000017593	mapped to different genes	23	15212412	15212495	84	*	84	13	0.7261904762	1.176724138	0.1547619048	1.6e-11	CpGisland	TRUE
cg10177389	NA	NA	NA	NA	NA	NA	NA	NA	NA	NA	NA	NA	NA	NA	NA	NA	NA	NA	NA	NA	NA	NA	NA	NA	NA	NA	NA	NA	NA	NA	NA	NA	NA	NA	NA	NA	NA	NA	NA	NA	NA	NA	NA	NA	NA	NA	NA	NA	NA
cg10255858	FGF9	FGF9_Exon	12	35405270	35405319	50	-	35405270	35405271	CGGGTCCCCTGGGGAGCCCCCCTGCTTCGGACTGACCCAGGTGGTCACTT	Promoter (<=1kb)	12	35378340	35406261	27922	2	FGF9-201	942	FGF9-201	FGF9	0	TRUE	FALSE	TRUE	FALSE	FALSE	TRUE	FALSE	FALSE	FALSE	Exon	2	6	613731	ENSBTAG00000048237	conserved gene and region	12	35405230	35405385	156	*	156	14	0.6602564103	0.8524590164	0.08974358974	6.34e-09	CpGisland	TRUE
cg10440012	SKIDA1	SKIDA1_Exon	13	22731038	22731087	50	+	22731086	22731087	AGAGGGCAAACATTTGCTTCCCTTTAATGATGAGGTAGCCGAGCCTCACG	Promoter (<=1kb)	13	22728357	22731125	2769	2	SKIDA1-201	38	SKIDA1-201	SKIDA1	0	TRUE	FALSE	TRUE	FALSE	FALSE	TRUE	FALSE	FALSE	FALSE	Exon	9	41	520814	ENSBTAG00000044047	conserved gene and region	NA	NA	NA	NA	NA	NA	NA	NA	NA	NA	NA	NA	TRUE
cg10484939	MEF2C	MEF2C_Intron	7	88403276	88403325	50	+	88403276	88403277	CGACCCACACAGAACCTTCAAAGTCAATCCAATAGCAGCCCGAAGATGTC	Intron (MEF2C-203/MEF2C, intron 1 of 10)	7	88250406	88407702	157297	2	MEF2C-203	4377	MEF2C-203;MEF2C-204	MEF2C;MEF2C	0;0	TRUE	FALSE	FALSE	FALSE	FALSE	FALSE	TRUE	FALSE	FALSE	Intron	23	106	512254	ENSBTAG00000020701	conserved gene but different region	NA	NA	NA	NA	NA	NA	NA	NA	NA	NA	NA	NA	TRUE
cg10564854	LMO4	LMO4_Intergenic_downstream	3	56647150	56647199	50	-	56647198	56647199	TGACATATGTTTAATATTTAGATTTCCAAGATTACTCATGTTAATATCCG	Distal Intergenic	3	56698600	56712376	13777	2	LMO4-201	65226	NA	NA	NA	FALSE	TRUE	FALSE	FALSE	FALSE	FALSE	FALSE	FALSE	TRUE	Intergenic_downstream	38	89	614212	ENSBTAG00000000305	mapped to different genes	NA	NA	NA	NA	NA	NA	NA	NA	NA	NA	NA	NA	TRUE
cg10588150	CSMD2	CSMD2_Promoter	3	111603890	111603939	50	+	111603890	111603891	CGCGCCTCTCCCCGGCCGGGCGGACACTTGGTTCATTCCAGCCGCAGAAG	Promoter (<=1kb)	3	111603940	112289188	685249	1	CSMD2-201	-1	CSMD2-201;CSMD2-202;CSMD2-203;CSMD2-204;CSMD2-205;CSMD2-206	CSMD2;CSMD2;CSMD2;CSMD2;CSMD2;CSMD2	0;0;0;0;0;0	FALSE	TRUE	TRUE	FALSE	FALSE	FALSE	FALSE	FALSE	FALSE	Promoter	1	9	100139189	ENSBTAG00000005784	conserved gene but different region	3	111603752	111603971	220	*	220	25	0.6681818182	1.031894934	0.1136363636	3.61e-18	CpGisland	TRUE
cg10662112	FIGN	FIGN_Intron	2	32735303	32735352	50	-	32735351	32735352	CAAATTGCTGAAAACAGTAATGAGTCTGATTAGACTTCATTTCAATTACG	Intron (FIGN-201/FIGN, intron 2 of 2)	2	32625453	32751507	126055	1	FIGN-201	109850	FIGN-201	FIGN	0	TRUE	FALSE	FALSE	FALSE	FALSE	FALSE	TRUE	FALSE	FALSE	Intron	27	109	101905392	ENSBTAG00000008704	conserved gene and region	NA	NA	NA	NA	NA	NA	NA	NA	NA	NA	NA	NA	TRUE
cg10736686	MED13L	MED13L_Intron	17	58743857	58743906	50	+	58743905	58743906	TTGTTATCACTCCAGGCGTGTCTAATGAATCGTGTTTCCATGTTCTCTCG	Intron (MED13L-201/MED13L, intron 2 of 30)	17	58611134	58888297	277164	1	MED13L-201	132723	MED13L-201	MED13L	0	TRUE	FALSE	FALSE	FALSE	FALSE	FALSE	TRUE	FALSE	FALSE	Intron	5	20	517336	ENSBTAG00000001888	conserved gene and region	NA	NA	NA	NA	NA	NA	NA	NA	NA	NA	NA	NA	TRUE
cg10743840	GRIA2	GRIA2_Exon	17	41791064	41791113	50	-	41791064	41791065	CGCCTTGCTCACTGAGTTTCAATACTGCAAGATTTACTGGGGTTCTTCAC	Exon (GRIA2-201/GRIA2, exon 14 of 16)	17	41785259	41971293	186035	2	GRIA2-201	180180	GRIA2-201;GRIA2-202;GRIA2-203	GRIA2;GRIA2;GRIA2	0;0;0	TRUE	FALSE	FALSE	FALSE	FALSE	TRUE	TRUE	FALSE	FALSE	Exon	13	18	614283	ENSBTAG00000004775	conserved gene but different region	NA	NA	NA	NA	NA	NA	NA	NA	NA	NA	NA	NA	TRUE
cg10792727	HIVEP1	HIVEP1_fiveUTR	23	44413022	44413071	50	+	44413070	44413071	GAGGGCGGAGCCTGGGAAAACCCCTCTGCAACGCTGCACTGAACAAAGCG	Promoter (<=1kb)	23	44281855	44413219	131365	2	HIVEP1-204	148	HIVEP1-204;HIVEP1-202;HIVEP1-203;HIVEP1-201	HIVEP1;HIVEP1;HIVEP1;HIVEP1	0;0;0;0	TRUE	FALSE	TRUE	TRUE	FALSE	TRUE	TRUE	FALSE	FALSE	fiveUTR	5	5	529115	ENSBTAG00000001252	conserved gene but different region	NA	NA	NA	NA	NA	NA	NA	NA	NA	NA	NA	NA	TRUE
cg10822531	NA	NA	NA	NA	NA	NA	NA	NA	NA	NA	NA	NA	NA	NA	NA	NA	NA	NA	NA	NA	NA	NA	NA	NA	NA	NA	NA	NA	NA	NA	NA	NA	NA	NA	NA	NA	NA	NA	NA	NA	NA	NA	NA	NA	NA	NA	NA	NA	NA
cg10870239	ABRAXAS2	ABRAXAS2_Exon	26	44381803	44381852	50	+	44381803	44381804	CGGGCTACACCTTCAGTGCTGTGTGTTTCCACAGCGCCAACAGCAACGCG	Promoter (<=1kb)	26	44381768	44410582	28815	1	ABRAXAS2-201	35	ABRAXAS2-201	ABRAXAS2	0	TRUE	FALSE	TRUE	FALSE	FALSE	TRUE	FALSE	FALSE	FALSE	Exon	4	4	510233	ENSBTAG00000023840	conserved gene and region	NA	NA	NA	NA	NA	NA	NA	NA	NA	NA	NA	NA	TRUE
cg10939790	DNAJA4	DNAJA4_Exon	21	30653851	30653900	50	-	30653899	30653900	AGAAGGCCTATCGGAAGCTGGCGCTCAAGTACCACCCGGACAAGAACCCG	Promoter (<=1kb)	21	30652951	30669870	16920	1	DNAJA4-201	900	DNAJA4-201	DNAJA4	0	TRUE	FALSE	TRUE	FALSE	FALSE	TRUE	FALSE	FALSE	FALSE	Exon	4	4	528615	ENSBTAG00000015942	conserved gene and region	21	30653831	30654393	563	*	563	57	0.6785079929	0.8937752402	0.1012433393	1.18e-37	CpGisland	TRUE
cg10968562	BCL11B	BCL11B_Promoter	21	64291439	64291488	50	-	64291439	64291440	CGGGTTCTCTGGGAGCTCTCGGTCTCTCTATGGCTGGGGCTGCCTCTGTA	Promoter (<=1kb)	21	64193536	64290496	96961	2	BCL11B-201	-992	BCL11B-201;BCL11B-202	BCL11B;BCL11B	0;0	FALSE	TRUE	TRUE	FALSE	FALSE	FALSE	FALSE	FALSE	FALSE	Promoter	8	54	783269	ENSBTAG00000018019	conserved gene but different region	21	64291158	64291459	302	*	302	28	0.6986754967	0.7723785166	0.09271523179	1.02e-17	CpGisland	TRUE
cg10991760	ICE2	ICE2_Exon	10	49717610	49717659	50	-	49717658	49717659	ACCACAATTGGAATGGTTCTTCTTCCAAAACCAAGAGTTCCTTATCCTCG	Exon (ICE2-201/ICE2, exon 4 of 16)	10	49707745	49770689	62945	1	ICE2-201	9865	ICE2-201;ICE2-202;ICE2-203	ICE2;ICE2;ICE2	0;0;0	TRUE	FALSE	FALSE	FALSE	FALSE	TRUE	FALSE	FALSE	FALSE	Exon	2	2	541255	ENSBTAG00000005328	conserved gene and region	NA	NA	NA	NA	NA	NA	NA	NA	NA	NA	NA	NA	TRUE
cg11015411	NA	NA	NA	NA	NA	NA	NA	NA	NA	NA	NA	NA	NA	NA	NA	NA	NA	NA	NA	NA	NA	NA	NA	NA	NA	NA	NA	NA	NA	NA	NA	NA	NA	NA	NA	NA	NA	NA	NA	NA	NA	NA	NA	NA	NA	NA	NA	NA	NA
cg11330417	HES7	HES7_Exon	19	27764225	27764274	50	-	27764225	27764226	CGGGGGCTCCACCCGGCTTCGCTCCCTCAAGTAGCCCACGGCGAACTCCA	Exon (HES7-201/HES7, exon 3 of 4)	19	27763456	27765929	2474	2	HES7-201	1655	ALOXE3-201;ALOXE3-202;HES7-201;HES7-202	ALOXE3;ALOXE3;HES7;HES7	-3517;-3517;0;0	TRUE	FALSE	FALSE	FALSE	FALSE	TRUE	FALSE	FALSE	FALSE	Exon	1	2	617638	ENSBTAG00000012436	conserved gene and region	19	27764073	27764333	261	*	261	21	0.6666666667	0.7645417771	0.08045977011	3.61e-12	CpGisland	TRUE
cg11591093	SPOP	SPOP_fiveUTR	19	36998928	36998977	50	+	36998976	36998977	AACTGGCGATGTCAAGGGTTCCAAGTCCTCCACCTCCGGCAGAAATGTCG	5' UTR	19	36937900	37020386	82487	1	SPOP-201	61028	SPOP-201	SPOP	0	TRUE	FALSE	FALSE	TRUE	FALSE	TRUE	FALSE	FALSE	FALSE	fiveUTR	3	5	530618	ENSBTAG00000005824	conserved gene but different region	NA	NA	NA	NA	NA	NA	NA	NA	NA	NA	NA	NA	TRUE
cg11668811	NA	NA	NA	NA	NA	NA	NA	NA	NA	NA	NA	NA	NA	NA	NA	NA	NA	NA	NA	NA	NA	NA	NA	NA	NA	NA	NA	NA	NA	NA	NA	NA	NA	NA	NA	NA	NA	NA	NA	NA	NA	NA	NA	NA	NA	NA	NA	NA	NA
cg11891504	HAUS4	HAUS4_Promoter	10	21887296	21887345	50	-	21887296	21887297	CGTTCAGTGCAGCGTGTAAAGACAGCTCTAAGAATTTAAAAGACGCCTGA	Promoter (<=1kb)	10	21886704	21896202	9499	1	HAUS4-201	592	HAUS4-201;HAUS4-202	HAUS4;HAUS4	0;-592	TRUE	FALSE	TRUE	FALSE	FALSE	FALSE	TRUE	FALSE	FALSE	Promoter	1	1	614307	ENSBTAG00000012723	conserved gene and region	NA	NA	NA	NA	NA	NA	NA	NA	NA	NA	NA	NA	TRUE
cg11905915	GPD2	GPD2_Intergenic_upstream	2	39839759	39839808	50	-	39839759	39839760	CGGGGATTGAACCCGGGACCTCACACATGCGAAGCGCGCGCTCTACCACT	Distal Intergenic	2	39653910	39803015	149106	2	GPD2-201	-36793	NA	NA	NA	FALSE	TRUE	FALSE	FALSE	FALSE	FALSE	FALSE	FALSE	TRUE	Intergenic_upstream	3	20	504948	ENSBTAG00000009770	conserved gene and region	NA	NA	NA	NA	NA	NA	NA	NA	NA	NA	NA	NA	TRUE
cg12184389	NA	NA	NA	NA	NA	NA	NA	NA	NA	NA	NA	NA	NA	NA	NA	NA	NA	NA	NA	NA	NA	NA	NA	NA	NA	NA	NA	NA	NA	NA	NA	NA	NA	NA	NA	NA	NA	NA	NA	NA	NA	NA	NA	NA	NA	NA	NA	NA	NA
cg12201660	NA	NA	NA	NA	NA	NA	NA	NA	NA	NA	NA	NA	NA	NA	NA	NA	NA	NA	NA	NA	NA	NA	NA	NA	NA	NA	NA	NA	NA	NA	NA	NA	NA	NA	NA	NA	NA	NA	NA	NA	NA	NA	NA	NA	NA	NA	NA	NA	NA
cg12212448	DPP8	DPP8_Exon	10	12374307	12374356	50	+	12374307	12374308	CGTGATCCAAGGTTTTCTTGAAGGTAGTGCAAAAGATGCAGTTCATAATG	Exon (DPP8-201/DPP8, exon 21 of 21)	10	12373709	12424564	50856	2	DPP8-201	50208	DPP8-201;DPP8-202	DPP8;DPP8	0;0	TRUE	FALSE	FALSE	FALSE	FALSE	TRUE	FALSE	FALSE	FALSE	Exon	1	2	536604	ENSBTAG00000014807	conserved gene but different region	NA	NA	NA	NA	NA	NA	NA	NA	NA	NA	NA	NA	TRUE
cg12273770	FZD4	FZD4_Promoter	29	8616996	8617045	50	-	8617044	8617045	CCAACCTTATTTAGAAACCGTGTCCCCGAGACAGGAAGGGCGGCGGGCCG	Promoter (1-2kb)	29	8618154	8623002	4849	1	FZD4-201	-1158	FZD4-201	FZD4	0	FALSE	TRUE	TRUE	FALSE	FALSE	FALSE	FALSE	FALSE	FALSE	Promoter	2	3	445416	ENSBTAG00000040128	mapped to different genes	29	8616981	8618086	1106	*	1106	159	0.7522603978	1.017673611	0.143761302	6.79e-131	CpGisland	TRUE
cg12346044	NA	NA	NA	NA	NA	NA	NA	NA	NA	NA	NA	NA	NA	NA	NA	NA	NA	NA	NA	NA	NA	NA	NA	NA	NA	NA	NA	NA	NA	NA	NA	NA	NA	NA	NA	NA	NA	NA	NA	NA	NA	NA	NA	NA	NA	NA	NA	NA	NA
cg12436766	NEUROD2	NEUROD2_Exon	19	39986353	39986402	50	+	39986401	39986402	TGAAGGTGCATATCGTAAGACAAGAGATTCTCCGAGTGGACGCCCCCGCG	Exon (NEUROD2-201/NEUROD2, exon 2 of 2)	19	39984692	39988816	4125	2	NEUROD2-201	2414	NEUROD2-201	NEUROD2	0	TRUE	FALSE	FALSE	FALSE	FALSE	TRUE	FALSE	FALSE	FALSE	Exon	2	40	528817	ENSBTAG00000004119	conserved gene and region	19	39986292	39986970	679	*	679	85	0.6848306333	1.075247783	0.1251840943	2.29e-64	CpGisland	TRUE
cg12641085	NA	NA	NA	NA	NA	NA	NA	NA	NA	NA	NA	NA	NA	NA	NA	NA	NA	NA	NA	NA	NA	NA	NA	NA	NA	NA	NA	NA	NA	NA	NA	NA	NA	NA	NA	NA	NA	NA	NA	NA	NA	NA	NA	NA	NA	NA	NA	NA	NA
cg12644878	BRPF1	BRPF1_Exon	22	16968465	16968514	50	-	16968513	16968514	ACCCATTGGGGGGTCTTCTGTGGACTTATCACTGTCGCTGTCTGAGCTCG	Exon (BRPF1-201/BRPF1, exon 8 of 13)	22	16964586	16977973	13388	2	BRPF1-201	9459	BRPF1-201;BRPF1-202;BRPF1-203	BRPF1;BRPF1;BRPF1	0;0;0	TRUE	FALSE	FALSE	FALSE	FALSE	TRUE	TRUE	FALSE	FALSE	Exon	14	16	535775	ENSBTAG00000007776	conserved gene but different region	NA	NA	NA	NA	NA	NA	NA	NA	NA	NA	NA	NA	TRUE
cg12699211	NA	NA	NA	NA	NA	NA	NA	NA	NA	NA	NA	NA	NA	NA	NA	NA	NA	NA	NA	NA	NA	NA	NA	NA	NA	NA	NA	NA	NA	NA	NA	NA	NA	NA	NA	NA	NA	NA	NA	NA	NA	NA	NA	NA	NA	NA	NA	NA	NA
cg12799992	NA	NA	NA	NA	NA	NA	NA	NA	NA	NA	NA	NA	NA	NA	NA	NA	NA	NA	NA	NA	NA	NA	NA	NA	NA	NA	NA	NA	NA	NA	NA	NA	NA	NA	NA	NA	NA	NA	NA	NA	NA	NA	NA	NA	NA	NA	NA	NA	NA
cg12936791	FGFR1	FGFR1_Exon	27	33555892	33555941	50	-	33555940	33555941	CAGAACGGTCAACCATGCAGAGTGATGGGAGAGTCCGATAGAGTTACCCG	Exon (FGFR1-201/FGFR1, exon 7 of 17)	27	33549267	33589750	40484	2	FGFR1-201	33809	FGFR1-201;FGFR1-202;FGFR1-203;FGFR1-204;FGFR1-205;FGFR1-206	FGFR1;FGFR1;FGFR1;FGFR1;FGFR1;FGFR1	0;0;0;0;0;0	TRUE	FALSE	FALSE	FALSE	FALSE	TRUE	TRUE	FALSE	FALSE	Exon	7	9	281768	ENSBTAG00000015457	conserved gene but different region	27	33555735	33555964	230	*	230	14	0.6173913043	0.6388888889	0.06086956522	8.88e-07	CpGisland	TRUE
cg12977696	YWHAE	YWHAE_Promoter	19	22548880	22548929	50	-	22548880	22548881	CGGGACTTCCGCCTGCGCACGCGGACAACTGCTCAGCTCTATGGCAACCG	Promoter (<=1kb)	19	22514070	22548856	34787	2	YWHAE-201	-73	YWHAE-201;YWHAE-203	YWHAE;YWHAE	0;0	FALSE	TRUE	TRUE	FALSE	FALSE	FALSE	FALSE	FALSE	FALSE	Promoter	7	9	282125	ENSBTAG00000005664	conserved gene but different region	NA	NA	NA	NA	NA	NA	NA	NA	NA	NA	NA	NA	TRUE
cg13053857	POU3F2	POU3F2_Intergenic_upstream	9	51674613	51674662	50	-	51674661	51674662	AGCTGCCTGATATTCTAAAGCAGTGAAACATCTGCACGGCGGATGATACG	Distal Intergenic	9	50920530	50922123	1594	2	POU3F2-201	-752539	NA	NA	NA	FALSE	TRUE	FALSE	FALSE	FALSE	FALSE	FALSE	FALSE	TRUE	Intergenic_upstream	63	84	783320	ENSBTAG00000024773	mapped to different genes	NA	NA	NA	NA	NA	NA	NA	NA	NA	NA	NA	NA	TRUE
cg13060490	ONECUT2	ONECUT2_Intergenic_downstream	24	56737841	56737890	50	-	56737889	56737890	TACTATGAACCTGGGCATGTTGGCAATGCAGACCGCGCAATTCCTTACCG	Distal Intergenic	24	56682330	56728117	45788	1	ONECUT2-201	55560	NA	NA	NA	FALSE	TRUE	FALSE	FALSE	FALSE	FALSE	FALSE	FALSE	TRUE	Intergenic_downstream	5	18	782542	ENSBTAG00000022819	conserved gene but different region	NA	NA	NA	NA	NA	NA	NA	NA	NA	NA	NA	NA	TRUE
cg13144031	NA	NA	NA	NA	NA	NA	NA	NA	NA	NA	NA	NA	NA	NA	NA	NA	NA	NA	NA	NA	NA	NA	NA	NA	NA	NA	NA	NA	NA	NA	NA	NA	NA	NA	NA	NA	NA	NA	NA	NA	NA	NA	NA	NA	NA	NA	NA	NA	NA
cg13160087	POU3F2	POU3F2_Intergenic_upstream	9	51324522	51324571	50	-	51324570	51324571	AGGGGTATGATGTTTGCAATGCATGCATTTCAGCAGGTCCCATTAGTACG	Distal Intergenic	9	50920530	50922123	1594	2	POU3F2-201	-402448	NA	NA	NA	FALSE	TRUE	FALSE	FALSE	FALSE	FALSE	FALSE	FALSE	TRUE	Intergenic_upstream	63	84	783320	ENSBTAG00000024773	conserved gene and region	NA	NA	NA	NA	NA	NA	NA	NA	NA	NA	NA	NA	TRUE
cg13189689	CNOT1	CNOT1_Exon	18	26341939	26341988	50	-	26341939	26341940	CGACGTGAAGCAAGTGCAGCAAGGTCAATAACAAAGGCAAATGGAGTACC	Exon (CNOT1-201/CNOT1, exon 15 of 49)	18	26304976	26388347	83372	2	CNOT1-201	46359	CNOT1-201;CNOT1-202	CNOT1;CNOT1	0;0	TRUE	FALSE	FALSE	FALSE	FALSE	TRUE	FALSE	FALSE	FALSE	Exon	22	28	533968	ENSBTAG00000020782	conserved gene but different region	NA	NA	NA	NA	NA	NA	NA	NA	NA	NA	NA	NA	TRUE
cg13267461	NA	NA	NA	NA	NA	NA	NA	NA	NA	NA	NA	NA	NA	NA	NA	NA	NA	NA	NA	NA	NA	NA	NA	NA	NA	NA	NA	NA	NA	NA	NA	NA	NA	NA	NA	NA	NA	NA	NA	NA	NA	NA	NA	NA	NA	NA	NA	NA	NA
cg13303724	TNPO1	TNPO1_Intron	20	8776005	8776054	50	+	8776005	8776006	CGAATTTGCAATCTGGCCCCAAGATCCGCTCACGGGAGCCCCCTGGGTCC	Intron (TNPO1-201/TNPO1, intron 1 of 24)	20	8728071	8816598	88528	2	TNPO1-201	40544	TNPO1-201;TNPO1-202;TNPO1-204;TNPO1-203	TNPO1;TNPO1;TNPO1;TNPO1	0;0;0;0	TRUE	FALSE	FALSE	FALSE	FALSE	FALSE	TRUE	FALSE	FALSE	Intron	3	10	767620	ENSBTAG00000007979	conserved gene and region	20	8775767	8776064	298	*	298	31	0.6845637584	0.9075547696	0.1040268456	3.79e-21	CpGisland	TRUE
cg13396001	ATAD2B	ATAD2B_Exon	11	75186022	75186071	50	+	75186022	75186023	CGCTTTAACATCTTCAGCAAACCGGTGGATATTGAAGAGGTCTTGTTTCA	Exon (ATAD2B-201/ATAD2B, exon 21 of 28)	11	75091973	75213880	121908	1	ATAD2B-201	94049	ATAD2B-201	ATAD2B	0	TRUE	FALSE	FALSE	FALSE	FALSE	TRUE	TRUE	FALSE	FALSE	Exon	5	6	518785	ENSBTAG00000017255	conserved gene and region	NA	NA	NA	NA	NA	NA	NA	NA	NA	NA	NA	NA	TRUE
cg13430807	MTMR11	MTMR11_Exon	3	20677690	20677739	50	+	20677738	20677739	TTCTTGGACCCCTCTTCTTTGTCCCTTCTTCCTCTTTATCACCCAGAGCG	Exon (MTMR11-201/MTMR11, exon 13 of 17)	3	20672618	20680370	7753	1	MTMR11-201	5072	MTMR11-201;MTMR11-202;MTMR11-203;SF3B4-201	MTMR11;MTMR11;MTMR11;SF3B4	0;0;0;-4019	TRUE	FALSE	FALSE	FALSE	FALSE	TRUE	TRUE	FALSE	FALSE	Exon	1	1	506122	ENSBTAG00000012496	conserved gene and region	NA	NA	NA	NA	NA	NA	NA	NA	NA	NA	NA	NA	TRUE
cg13448342	NA	NA	NA	NA	NA	NA	NA	NA	NA	NA	NA	NA	NA	NA	NA	NA	NA	NA	NA	NA	NA	NA	NA	NA	NA	NA	NA	NA	NA	NA	NA	NA	NA	NA	NA	NA	NA	NA	NA	NA	NA	NA	NA	NA	NA	NA	NA	NA	NA
cg13625573	NA	NA	NA	NA	NA	NA	NA	NA	NA	NA	NA	NA	NA	NA	NA	NA	NA	NA	NA	NA	NA	NA	NA	NA	NA	NA	NA	NA	NA	NA	NA	NA	NA	NA	NA	NA	NA	NA	NA	NA	NA	NA	NA	NA	NA	NA	NA	NA	NA
cg13636207	GATA2	GATA2_Exon	22	59346123	59346172	50	+	59346171	59346172	GATTATTAAAAAGTTCATTTCCTGGCGAATCGGGTGACGTCAGGGGCTCG	Promoter (<=1kb)	22	59346928	59354109	7182	1	GATA2-201	-756	GATA2-201;GATA2-202;GATA2-203	GATA2;GATA2;GATA2	0;0;0	TRUE	FALSE	TRUE	FALSE	FALSE	TRUE	FALSE	FALSE	FALSE	Exon	3	10	506809	ENSBTAG00000019707	conserved gene but different region	22	59346148	59346301	154	*	154	20	0.7727272727	0.8805031447	0.1298701299	7.08e-16	CpGisland	TRUE
cg13640160	PABPC1	PABPC1_Exon	14	63626393	63626442	50	+	63626393	63626394	CGGGCCCATCCTCTCCATCCGGGTCTGCAGGGACATGATCACCCGCCGCT	Promoter (<=1kb)	14	63625556	63643551	17996	1	PABPC1-201	837	PABPC1-201;PABPC1-202	PABPC1;PABPC1	0;0	TRUE	FALSE	TRUE	FALSE	FALSE	TRUE	FALSE	FALSE	FALSE	Exon	3	3	282296	ENSBTAG00000046358	conserved gene and region	14	63625964	63626976	1013	*	1013	109	0.7147087858	0.8473084449	0.1076011846	2.15e-74	CpGisland	TRUE
cg13783703	FGF6	FGF6_Exon	5	105667368	105667417	50	+	105667416	105667417	ATGGCCCTGGGACAGAAACTGTTCATCACTATGTCCCGGGGAGCAGGACG	Promoter (<=1kb)	5	105667368	105679381	12014	1	FGF6-201	0	FGF6-201	FGF6	0	TRUE	FALSE	TRUE	FALSE	FALSE	TRUE	FALSE	FALSE	FALSE	Exon	3	5	540317	ENSBTAG00000006800	conserved gene and region	5	105667286	105667581	296	*	296	24	0.652027027	0.7720060856	0.08108108108	6.74e-14	CpGisland	TRUE
cg13909661	NA	NA	NA	NA	NA	NA	NA	NA	NA	NA	NA	NA	NA	NA	NA	NA	NA	NA	NA	NA	NA	NA	NA	NA	NA	NA	NA	NA	NA	NA	NA	NA	NA	NA	NA	NA	NA	NA	NA	NA	NA	NA	NA	NA	NA	NA	NA	NA	NA
cg13917614	NA	NA	NA	NA	NA	NA	NA	NA	NA	NA	NA	NA	NA	NA	NA	NA	NA	NA	NA	NA	NA	NA	NA	NA	NA	NA	NA	NA	NA	NA	NA	NA	NA	NA	NA	NA	NA	NA	NA	NA	NA	NA	NA	NA	NA	NA	NA	NA	NA
cg14023813	DNAJC12	DNAJC12_Intergenic_downstream	28	24216160	24216209	50	-	24216208	24216209	TGGACTTGAAATCCAATGGGGTCTCCCCGCGCAGGTTCGAACCCTGCTCG	Distal Intergenic	28	24248418	24296594	48177	2	DNAJC12-201	80434	NA	NA	NA	FALSE	TRUE	FALSE	FALSE	FALSE	FALSE	FALSE	FALSE	TRUE	Intergenic_downstream	1	1	281259	ENSBTAG00000010932	mapped to different genes	28	24215976	24216340	365	*	365	25	0.5232876712	1.006729921	0.06849315068	1e-12	CpGisland	TRUE
cg14284338	C10H15orf41	C10H15orf41_Intron	10	32309124	32309173	50	-	32309172	32309173	ATTTTTCATGTGTCAGCTCTGATGTGGGTTACTAGGAATAAGCAGCTTCG	Intron (C10H15orf41-201/C10H15orf41, intron 4 of 10)	10	32243797	32473979	230183	1	C10H15orf41-201	65327	C10H15orf41-201;C10H15orf41-202	C10H15orf41;C10H15orf41	0;0	TRUE	FALSE	FALSE	FALSE	FALSE	FALSE	TRUE	FALSE	FALSE	Intron	33	51	538758	ENSBTAG00000002179	conserved gene and region	NA	NA	NA	NA	NA	NA	NA	NA	NA	NA	NA	NA	TRUE
cg14333389	TCF7L2	TCF7L2_Intergenic_upstream	26	33349199	33349248	50	+	33349199	33349200	CGTCTTCCACAGAGAAAGATGAAAACTTGTCAAAAATAGGTTATATCTTA	Distal Intergenic	26	33466276	33668370	202095	1	TCF7L2-201	-117028	VTI1A-201;VTI1A-203	VTI1A;VTI1A	0;0	FALSE	TRUE	FALSE	FALSE	FALSE	FALSE	FALSE	FALSE	TRUE	Intergenic_upstream	16	106	540481	ENSBTAG00000021574	mapped to different genes	NA	NA	NA	NA	NA	NA	NA	NA	NA	NA	NA	NA	TRUE
cg14397160	AUTS2	AUTS2_Intergenic_upstream	25	30463970	30464019	50	+	30463970	30463971	CGATTGGCTTGCCTTCCAACTGACAGCTTTAATTACGACATGAATTTGAT	Distal Intergenic	25	29784196	29817161	32966	2	AUTS2-203	-646809	NA	NA	NA	FALSE	TRUE	FALSE	FALSE	FALSE	FALSE	FALSE	FALSE	TRUE	Intergenic_upstream	85	92	615936	ENSBTAG00000002083	conserved gene but different region	NA	NA	NA	NA	NA	NA	NA	NA	NA	NA	NA	NA	TRUE
cg14437289	ADAMTS6	ADAMTS6_Intron	20	14188838	14188887	50	+	14188886	14188887	AGATGGTGTTTACCAACTCCCAATATTTTTTTTCAGATTTCTTAAACTCG	Intron (ADAMTS6-201/ADAMTS6, intron 10 of 24)	20	14047359	14332388	285030	1	ADAMTS6-201	141479	ADAMTS6-201	ADAMTS6	0	TRUE	FALSE	FALSE	FALSE	FALSE	FALSE	TRUE	FALSE	FALSE	Intron	15	32	540722	ENSBTAG00000016963	conserved gene but different region	NA	NA	NA	NA	NA	NA	NA	NA	NA	NA	NA	NA	TRUE
cg14477590	PCF11	PCF11_Exon	29	12504839	12504888	50	+	12504887	12504888	TAAAAACCTTGGCGGTTTGGGCCTCGATGAGAGAGACGATCTCCTTGGCG	Promoter (<=1kb)	29	12481299	12505037	23739	2	PCF11-201	149	PCF11-201;PCF11-202	PCF11;PCF11	0;0	TRUE	FALSE	TRUE	FALSE	FALSE	TRUE	TRUE	FALSE	FALSE	Exon	8	9	510604	ENSBTAG00000015277	conserved gene and region	29	12504830	12505254	425	*	425	39	0.6352941176	0.9107142857	0.09176470588	2.95e-24	CpGisland	TRUE
cg14504341	HNRNPR	HNRNPR_Exon	2	129530502	129530551	50	-	129530550	129530551	TGGTTATGATTATCACGACTATCGTGGAGGCTATGAAGATCCCTACTACG	Exon (HNRNPR-201/HNRNPR, exon 11 of 11)	2	129500051	129530979	30929	1	HNRNPR-201	30451	HNRNPR-201;HNRNPR-202;HNRNPR-203	HNRNPR;HNRNPR;HNRNPR	0;0;0	TRUE	FALSE	FALSE	FALSE	FALSE	TRUE	FALSE	FALSE	FALSE	Exon	8	11	512479	ENSBTAG00000016578	conserved gene and region	NA	NA	NA	NA	NA	NA	NA	NA	NA	NA	NA	NA	TRUE
cg14589387	ZNF521	ZNF521_Intergenic_upstream	24	31190807	31190856	50	+	31190855	31190856	TGGGAAATTCCATTCCCATGGCTGCGTCTGGACACAATTTCTTTCTCCCG	Distal Intergenic	24	31380664	31692928	312265	1	ZNF521-201	-189808	NA	NA	NA	FALSE	TRUE	FALSE	FALSE	FALSE	FALSE	FALSE	FALSE	TRUE	Intergenic_upstream	9	87	538792	ENSBTAG00000007383	conserved gene and region	NA	NA	NA	NA	NA	NA	NA	NA	NA	NA	NA	NA	TRUE
cg14590240	YWHAE	YWHAE_fiveUTR	19	22548728	22548777	50	+	22548728	22548729	CGGCCAGCTTCGCCTGGTACACCAGATCCTCTCGATCATCCATAGCGGCA	Promoter (<=1kb)	19	22516632	22548770	32139	2	YWHAE-203	0	YWHAE-201;YWHAE-203	YWHAE;YWHAE	0;0	TRUE	FALSE	TRUE	TRUE	FALSE	TRUE	FALSE	FALSE	FALSE	fiveUTR	2	9	282125	ENSBTAG00000005664	conserved gene and region	19	22548585	22549173	589	*	589	63	0.6876061121	0.9049163537	0.1069609508	3.85e-43	CpGisland	TRUE
cg14594346	NR4A1	NR4A1_Exon	5	27826508	27826557	50	+	27826556	27826557	GGGGAGGCATCTGGGGGCTGCTTGGGTTTTGAAGGTAGCCGGCCCCGCCG	Exon (NR4A1-201/NR4A1, exon 4 of 8)	5	27820352	27831621	11270	2	NR4A1-201	5064	NR4A1-201;NR4A1-202;NR4A1-203;NR4A1-204;NR4A1-205;NR4A1-206	NR4A1;NR4A1;NR4A1;NR4A1;NR4A1;NR4A1	0;0;0;0;0;0	TRUE	FALSE	FALSE	FALSE	FALSE	TRUE	TRUE	FALSE	FALSE	Exon	4	4	528390	ENSBTAG00000000507	conserved gene and region	NA	NA	NA	NA	NA	NA	NA	NA	NA	NA	NA	NA	TRUE
cg14669524	NA	NA	NA	NA	NA	NA	NA	NA	NA	NA	NA	NA	NA	NA	NA	NA	NA	NA	NA	NA	NA	NA	NA	NA	NA	NA	NA	NA	NA	NA	NA	NA	NA	NA	NA	NA	NA	NA	NA	NA	NA	NA	NA	NA	NA	NA	NA	NA	NA
cg14732096	ARID5B	ARID5B_Promoter	28	17915253	17915302	50	-	17915253	17915254	CGAGGGCTTTGCAGTCTCTGCCTGTTCCTTGTTCTGTCGCTCTTAAGTTT	Promoter (1-2kb)	28	17916578	18109450	192873	1	ARID5B-201	-1325	ARID5B-201	ARID5B	0	FALSE	TRUE	TRUE	FALSE	FALSE	FALSE	FALSE	FALSE	FALSE	Promoter	21	42	783538	ENSBTAG00000051333	conserved gene and region	NA	NA	NA	NA	NA	NA	NA	NA	NA	NA	NA	NA	TRUE
cg14851231	SPDYA	SPDYA_Exon	11	70943456	70943505	50	-	70943504	70943505	ACTTCATCTCTGTTGTAGTTTCTGACAGCTCCACTGTGATGAACAGAACG	Exon (SPDYA-201/SPDYA, exon 6 of 7)	11	70928399	70967857	39459	2	SPDYA-201	24352	SPDYA-201	SPDYA	0	TRUE	FALSE	FALSE	FALSE	FALSE	TRUE	FALSE	FALSE	FALSE	Exon	1	1	616408	ENSBTAG00000031347	conserved gene and region	NA	NA	NA	NA	NA	NA	NA	NA	NA	NA	NA	NA	TRUE
cg14936776	MKI67	MKI67_Intergenic_upstream	26	48103087	48103136	50	-	48103087	48103088	CGCCTCATTTTATCAAATGGTACCCGGCTTGGTAATGGCCTCCCCAGATA	Distal Intergenic	26	47507654	47537887	30234	2	MKI67-201	-565249	NA	NA	NA	FALSE	TRUE	FALSE	FALSE	FALSE	FALSE	FALSE	FALSE	TRUE	Intergenic_upstream	26	26	513220	ENSBTAG00000002444	mapped to different genes	NA	NA	NA	NA	NA	NA	NA	NA	NA	NA	NA	NA	TRUE
cg14962509	TFAP2E	TFAP2E_Exon	3	110194433	110194482	50	+	110194481	110194482	CTGACCGTAGGGCAGCGGTGGCTGCGGGTAGGGCGGCGGGAAGTAGGGCG	Promoter (<=1kb)	3	110179926	110194927	15002	2	TFAP2E-201	445	TFAP2E-201;TFAP2E-202	TFAP2E;TFAP2E	0;0	TRUE	FALSE	TRUE	FALSE	FALSE	TRUE	FALSE	FALSE	FALSE	Exon	1	1	525824	NA	mapped to different genes	3	110193909	110194636	728	*	728	95	0.7747252747	0.8817492191	0.1304945055	8.16e-74	CpGisland	TRUE
cg14973983	CAMKMT	CAMKMT_Exon	11	27173124	27173173	50	+	27173124	27173125	CGTTTTACGATGGGATAATGAGACAGATGTCTCTCAACTGGAAGGACATT	Exon (CAMKMT-201/CAMKMT, exon 8 of 11)	11	26771728	27198776	427049	1	CAMKMT-201	401396	CAMKMT-201	CAMKMT	0	TRUE	FALSE	FALSE	FALSE	FALSE	TRUE	FALSE	FALSE	FALSE	Exon	3	46	786620	ENSBTAG00000032519	conserved gene and region	NA	NA	NA	NA	NA	NA	NA	NA	NA	NA	NA	NA	TRUE
cg15006883	PRPF40A	PRPF40A_Exon	2	43521661	43521710	50	+	43521709	43521710	TCAACTGCACTTGATCTTTTCAAGTTTTATGTTGAGGATCTTAAAGCACG	Exon (PRPF40A-201/PRPF40A, exon 18 of 26)	2	43470324	43528516	58193	1	PRPF40A-201	51337	PRPF40A-201;PRPF40A-202;PRPF40A-203	PRPF40A;PRPF40A;PRPF40A	0;0;0	TRUE	FALSE	FALSE	FALSE	FALSE	TRUE	FALSE	FALSE	FALSE	Exon	2	2	100301114	ENSBTAG00000048151	conserved gene and region	NA	NA	NA	NA	NA	NA	NA	NA	NA	NA	NA	NA	TRUE
cg15008364	FAM172A	FAM172A_Intron	7	93347091	93347140	50	+	93347091	93347092	CGTTATTGTCAGAGGATTAATTGATGAATTTTTCATTTGATGAGTCAGTT	Intron (FAM172A-201/FAM172A, intron 6 of 10)	7	93088059	93506932	418874	2	FAM172A-201	159792	FAM172A-201;FAM172A-202	FAM172A;FAM172A	0;0	TRUE	FALSE	FALSE	FALSE	FALSE	FALSE	TRUE	FALSE	FALSE	Intron	26	26	617002	ENSBTAG00000050195	conserved gene and region	NA	NA	NA	NA	NA	NA	NA	NA	NA	NA	NA	NA	TRUE
cg15015340	NA	NA	NA	NA	NA	NA	NA	NA	NA	NA	NA	NA	NA	NA	NA	NA	NA	NA	NA	NA	NA	NA	NA	NA	NA	NA	NA	NA	NA	NA	NA	NA	NA	NA	NA	NA	NA	NA	NA	NA	NA	NA	NA	NA	NA	NA	NA	NA	NA
cg15027745	ZFHX4	ZFHX4_Intron	14	39955891	39955940	50	+	39955939	39955940	GGTCCATTATACAATAATTCCAATGTTAATGCTACTTTGCAAAATGAGCG	Intron (ZFHX4-201/ZFHX4, intron 4 of 10)	14	39849340	40051390	202051	1	ZFHX4-201	106551	ZFHX4-201	ZFHX4	0	TRUE	FALSE	FALSE	FALSE	FALSE	FALSE	TRUE	FALSE	FALSE	Intron	38	82	539762	ENSBTAG00000033268	conserved gene and region	NA	NA	NA	NA	NA	NA	NA	NA	NA	NA	NA	NA	TRUE
cg15125251	PEX2	PEX2_Intergenic_upstream	14	40586625	40586674	50	+	40586625	40586626	CGGAAACATCTGAAAAAACATGATTATAGCTTTCTGTTTATTGTTCGTAC	Distal Intergenic	14	40176054	40191397	15344	2	PEX2-202	-395228	NA	NA	NA	FALSE	TRUE	FALSE	FALSE	FALSE	FALSE	FALSE	FALSE	TRUE	Intergenic_upstream	14	23	512677	ENSBTAG00000003885	mapped to different genes	NA	NA	NA	NA	NA	NA	NA	NA	NA	NA	NA	NA	TRUE
cg15207000	FIGN	FIGN_Intron	2	32701349	32701398	50	+	32701397	32701398	TCTACATTCTGTATTGTTAGGTCATCATCTCCTATAGTTTGCACAATACG	Intron (FIGN-201/FIGN, intron 2 of 2)	2	32625453	32751507	126055	1	FIGN-201	75896	FIGN-201	FIGN	0	TRUE	FALSE	FALSE	FALSE	FALSE	FALSE	TRUE	FALSE	FALSE	Intron	27	109	101905392	ENSBTAG00000008704	conserved gene and region	NA	NA	NA	NA	NA	NA	NA	NA	NA	NA	NA	NA	TRUE
cg15237969	PSMD14	PSMD14_Intron	2	35035051	35035100	50	+	35035051	35035052	CGTCCTAACCCAGCAAGGCTAGGTCATTAAAGTGGAAATGAATTCTTTCA	Intron (PSMD14-201/PSMD14, intron 3 of 11)	2	34972722	35083065	110344	2	PSMD14-201	47965	PSMD14-201	PSMD14	0	TRUE	FALSE	FALSE	FALSE	FALSE	FALSE	TRUE	FALSE	FALSE	Intron	7	32	535683	ENSBTAG00000021691	conserved gene and region	NA	NA	NA	NA	NA	NA	NA	NA	NA	NA	NA	NA	TRUE
cg15447614	FOXO6	FOXO6_Intron	3	104831985	104832034	50	+	104832033	104832034	GTGGGAGTCTGCCGGGCGTGCCAGCAACTGTGCCAGGAGCGGCTGGCACG	Intron (FOXO6-201/FOXO6, intron 1 of 3)	3	104816227	104836692	20466	2	FOXO6-202	4658	FOXO6-202;FOXO6-201	FOXO6;FOXO6	0;0	TRUE	FALSE	FALSE	FALSE	FALSE	FALSE	TRUE	FALSE	FALSE	Intron	14	42	112446032	ENSBTAG00000024115	conserved gene and region	3	104831763	104832165	403	*	403	37	0.7692307692	0.6322506784	0.09181141439	4.69e-23	CpGisland	TRUE
cg15647529	NA	NA	NA	NA	NA	NA	NA	NA	NA	NA	NA	NA	NA	NA	NA	NA	NA	NA	NA	NA	NA	NA	NA	NA	NA	NA	NA	NA	NA	NA	NA	NA	NA	NA	NA	NA	NA	NA	NA	NA	NA	NA	NA	NA	NA	NA	NA	NA	NA
cg15682828	ZIC2	ZIC2_Exon	12	76739437	76739486	50	+	76739485	76739486	ACTGAGCAATCCCAAGAAGAGCTGCAACAAAACTTTCAGCACCATGCACG	Exon (ZIC2-201/ZIC2, exon 1 of 3)	12	76738408	76742911	4504	1	ZIC2-201	1029	ZIC2-201	ZIC2	0	TRUE	FALSE	FALSE	FALSE	FALSE	TRUE	FALSE	FALSE	FALSE	Exon	2	10	514433	ENSBTAG00000025246	conserved gene and region	12	76739485	76739570	86	*	86	11	0.6976744186	1.061728395	0.1279069767	8.7e-09	CpGisland	TRUE
cg15698659	PPP4R3A	PPP4R3A_Intron	21	56215970	56216019	50	+	56216018	56216019	GTAAACAGTGCAAAAAAGCATACTCACTTCATGCAGTCACATCGTCTTCG	Intron (PPP4R3A-201/PPP4R3A, intron 10 of 14)	21	56210637	56245304	34668	2	PPP4R3A-201	29285	PPP4R3A-201	PPP4R3A	0	TRUE	FALSE	FALSE	FALSE	FALSE	FALSE	TRUE	FALSE	FALSE	Intron	4	10	407220	ENSBTAG00000005040	conserved gene but different region	NA	NA	NA	NA	NA	NA	NA	NA	NA	NA	NA	NA	TRUE
cg15715091	HECTD1	HECTD1_Exon	21	41710506	41710555	50	+	41710554	41710555	TTTCTGTTTTTCCTAATACTTTTATTAGTGCCAGTTAATTTCCAGTGGCG	Exon (HECTD1-201/HECTD1, exon 31 of 42)	21	41701589	41776463	74875	2	HECTD1-201	65908	HECTD1-201;HECTD1-202	HECTD1;HECTD1	0;0	TRUE	FALSE	FALSE	FALSE	FALSE	TRUE	TRUE	FALSE	FALSE	Exon	19	19	536240	ENSBTAG00000032477	mapped to different genes	NA	NA	NA	NA	NA	NA	NA	NA	NA	NA	NA	NA	TRUE
cg15735984	TBX2	TBX2_Promoter	19	11692675	11692724	50	-	11692675	11692676	CGAGCCAGGCCCCCCTTGATTGCTGATTTTACGCTTTTTGGACCAATTGT	Promoter (<=1kb)	19	11683158	11692577	9420	2	TBX2-201	-147	TBX2-201	TBX2	0	FALSE	TRUE	TRUE	FALSE	FALSE	FALSE	FALSE	FALSE	FALSE	Promoter	12	35	535982	ENSBTAG00000014278	conserved gene but different region	NA	NA	NA	NA	NA	NA	NA	NA	NA	NA	NA	NA	TRUE
cg15785552	AKAP8L	AKAP8L_Intron	7	7749006	7749055	50	-	7749006	7749007	CGGCGCCCGGCCCCTGGGCTCTCCAGACAAAGCTGACCCCGTGGCCCAGA	Intron (AKAP8L-201/AKAP8L, intron 9 of 13)	7	7737722	7765967	28246	1	AKAP8L-201	11284	AKAP8-201;AKAP8L-201;AKAP8L-202;AKAP8L-203;AKAP8L-204	AKAP8;AKAP8L;AKAP8L;AKAP8L;AKAP8L	-1369;0;0;0;0	TRUE	FALSE	FALSE	FALSE	FALSE	FALSE	TRUE	FALSE	FALSE	Intron	4	7	539700	ENSBTAG00000010439	conserved gene but different region	7	7749003	7749201	199	*	199	18	0.7386934673	0.6720450281	0.09045226131	2.14e-11	CpGisland	TRUE
cg15944174	KPNA2	KPNA2_Promoter	19	48966355	48966404	50	+	48966403	48966404	GCATCAGCCTCCGGAGCTGGGGATTGTGGGTTCGAGTCCCATCTGGGTCG	Promoter (6-7kb)	19	48950358	48960311	9954	2	KPNA2-201	-6044	NA	NA	NA	FALSE	TRUE	TRUE	FALSE	FALSE	FALSE	FALSE	FALSE	FALSE	Promoter	2	2	513592	ENSBTAG00000012225	conserved gene but different region	NA	NA	NA	NA	NA	NA	NA	NA	NA	NA	NA	NA	TRUE
cg15975574	RUNX1T1	RUNX1T1_fiveUTR	14	72309092	72309141	50	+	72309140	72309141	GGCTTTTACTTCTGATAAGCTCCAATGTGTGTTTAATGAATACAAAGCCG	5' UTR	14	72301543	72453449	151907	1	RUNX1T1-201	7549	RUNX1T1-201;RUNX1T1-202;RUNX1T1-203	RUNX1T1;RUNX1T1;RUNX1T1	0;0;0	TRUE	FALSE	FALSE	TRUE	FALSE	TRUE	TRUE	FALSE	FALSE	fiveUTR	2	46	538628	ENSBTAG00000017339	conserved gene and region	14	72309018	72309394	377	*	377	37	0.6578249337	0.9109848485	0.09814323607	3.75e-24	CpGisland	TRUE
cg15982050	SKAP1	SKAP1_Intron	19	38267026	38267075	50	-	38267074	38267075	TTGTTCCCTTTTATAAACTCATAGTTTTTGGTTGACATTGCTTTTATGCG	Intron (SKAP1-201/SKAP1, intron 4 of 11)	19	38060253	38364401	304149	1	SKAP1-201	206773	SKAP1-201	SKAP1	0	TRUE	FALSE	FALSE	FALSE	FALSE	FALSE	TRUE	FALSE	FALSE	Intron	41	46	506769	ENSBTAG00000000641	conserved gene and region	NA	NA	NA	NA	NA	NA	NA	NA	NA	NA	NA	NA	TRUE
cg16059441	PRKD1	PRKD1_Intergenic_downstream	21	39884531	39884580	50	+	39884579	39884580	TCTTCAACTAAAACAAACTGTTTACTTAGATTTGCTCAGTGTTTACTTCG	Distal Intergenic	21	40114486	40460921	346436	2	PRKD1-201	576341	NA	NA	NA	FALSE	TRUE	FALSE	FALSE	FALSE	FALSE	FALSE	FALSE	TRUE	Intergenic_downstream	36	45	533270	ENSBTAG00000012789	conserved gene but different region	NA	NA	NA	NA	NA	NA	NA	NA	NA	NA	NA	NA	TRUE
cg16167976	NR2F2	NR2F2_Intergenic_downstream	21	9800242	9800291	50	-	9800290	9800291	ATTTGGTCTCTAATTAGACTTCACTAGATTTACAGCTTTTAATTTATACG	Distal Intergenic	21	10562379	10569454	7076	2	NR2F2-201	769212	NA	NA	NA	FALSE	TRUE	FALSE	FALSE	FALSE	FALSE	FALSE	FALSE	TRUE	Intergenic_downstream	58	132	281945	ENSBTAG00000018007	mapped to different genes	NA	NA	NA	NA	NA	NA	NA	NA	NA	NA	NA	NA	TRUE
cg16256434	NPAS3	NPAS3_Intron	21	44131188	44131237	50	-	44131236	44131237	CAGCATGTTTTTATCATAAGGCAGATAGTCATTAATTTACAGAATCAACG	Intron (NPAS3-201/NPAS3, intron 2 of 8)	21	44020190	44285742	265553	1	NPAS3-201	110998	NPAS3-201;NPAS3-202;NPAS3-203	NPAS3;NPAS3;NPAS3	0;0;0	TRUE	FALSE	FALSE	FALSE	FALSE	FALSE	TRUE	FALSE	FALSE	Intron	50	92	527053	ENSBTAG00000004462	conserved gene and region	NA	NA	NA	NA	NA	NA	NA	NA	NA	NA	NA	NA	TRUE
cg16385223	FOXP1	FOXP1_Intron	22	30605347	30605396	50	+	30605395	30605396	TCAGACTCATTTCACAGTTCTTAACCACTCGGATTCTCTGGAGTCCATCG	Intron (FOXP1-201/FOXP1, intron 7 of 17)	22	30294351	30686756	392406	1	FOXP1-201	310996	FOXP1-201;FOXP1-202;FOXP1-203;FOXP1-204;FOXP1-205;FOXP1-206;FOXP1-207	FOXP1;FOXP1;FOXP1;FOXP1;FOXP1;FOXP1;FOXP1	0;0;0;0;0;0;0	TRUE	FALSE	FALSE	FALSE	FALSE	FALSE	TRUE	FALSE	FALSE	Intron	65	95	515903	ENSBTAG00000016533	conserved gene and region	NA	NA	NA	NA	NA	NA	NA	NA	NA	NA	NA	NA	TRUE
cg16410241	PPP1R10	PPP1R10_Promoter	23	28374258	28374307	50	+	28374306	28374307	GTGTCGAATTTTCAAAAACCAGCCTTGCAACAAGAAATCAACGTTTCCCG	Promoter (<=1kb)	23	28373727	28389370	15644	1	PPP1R10-201	531	MRPS18B-201;PPP1R10-201	MRPS18B;PPP1R10	-1042;0	TRUE	FALSE	TRUE	FALSE	FALSE	FALSE	TRUE	FALSE	FALSE	Promoter	1	7	510825	ENSBTAG00000006933	conserved gene and region	NA	NA	NA	NA	NA	NA	NA	NA	NA	NA	NA	NA	TRUE
cg16433156	SALL3	SALL3_Promoter	24	1079275	1079324	50	+	1079323	1079324	CTGAGCAATTAGGCTGGTGAATAATGCATGGCCATTAGCGGAGGGCCGCG	Promoter (<=1kb)	24	1062201	1079138	16938	2	SALL3-202	-137	SALL3-201;SALL3-202	SALL3;SALL3	0;0	FALSE	TRUE	TRUE	FALSE	FALSE	FALSE	FALSE	FALSE	FALSE	Promoter	7	31	100138793	ENSBTAG00000050200	conserved gene and region	24	1079321	1080175	855	*	855	143	0.8081871345	1.043982786	0.167251462	2.38e-129	CpGisland	TRUE
cg16464310	SATB1	SATB1_Intron	1	155489870	155489919	50	-	155489870	155489871	CGATTAAACAGCTGATGGACAAATATTAAACTGGAAAATGTATAGTCATT	Intron (SATB1-201/SATB1, intron 5 of 10)	1	155431343	155525165	93823	2	SATB1-201	35246	SATB1-201	SATB1	0	TRUE	FALSE	FALSE	FALSE	FALSE	FALSE	TRUE	FALSE	FALSE	Intron	31	61	516952	ENSBTAG00000021158	conserved gene and region	NA	NA	NA	NA	NA	NA	NA	NA	NA	NA	NA	NA	TRUE
cg16486408	ALKBH3	ALKBH3_Exon	15	73989763	73989812	50	+	73989811	73989812	AGAACTTCCTTACACTTATTCAAGAATCACTATGGAACCAAATCCTCACG	Exon (ALKBH3-201/ALKBH3, exon 7 of 10)	15	73974959	74018861	43903	1	ALKBH3-201	14804	ALKBH3-201;ALKBH3-202;ALKBH3-203;ALKBH3-204	ALKBH3;ALKBH3;ALKBH3;ALKBH3	0;0;0;0	TRUE	FALSE	FALSE	FALSE	FALSE	TRUE	TRUE	FALSE	FALSE	Exon	1	1	514579	ENSBTAG00000009518	conserved gene and region	NA	NA	NA	NA	NA	NA	NA	NA	NA	NA	NA	NA	TRUE
cg16496042	AOPEP	AOPEP_Exon	8	81617815	81617864	50	+	81617863	81617864	TATCAGTTCTCATTTTACACACTGGCTCAGTTCAGCAGGAACAGGAGTCG	Exon (MIR3074-201/MIR3074-201, exon 1 of 1)	8	81197389	81619574	422186	1	AOPEP-201	420426	AOPEP-201;AOPEP-202	AOPEP;AOPEP	0;0	TRUE	FALSE	FALSE	FALSE	FALSE	TRUE	TRUE	FALSE	FALSE	Exon	6	7	531757	ENSBTAG00000000699	mapped to different genes	NA	NA	NA	NA	NA	NA	NA	NA	NA	NA	NA	NA	TRUE
cg16546279	ATXN7L3	ATXN7L3_fiveUTR	19	44016629	44016678	50	+	44016677	44016678	TCTCTATTGTCCCGGGGGCTGGGGCCTGGCTCCCTAACAAAGGCCCCGCG	Promoter (<=1kb)	19	44009199	44017030	7832	2	ATXN7L3-201	352	ATXN7L3-201;ATXN7L3-202	ATXN7L3;ATXN7L3	0;0	TRUE	FALSE	TRUE	TRUE	FALSE	TRUE	TRUE	FALSE	FALSE	fiveUTR	5	9	525252	ENSBTAG00000019662	conserved gene but different region	NA	NA	NA	NA	NA	NA	NA	NA	NA	NA	NA	NA	TRUE
cg16593370	RHOT1	RHOT1_Exon	19	17909912	17909961	50	-	17909960	17909961	TACATAGCAAAGCCCAAAACTGCAAAAACAGTAGCACCAAAACTTGCTCG	Exon (RHOT1-201/RHOT1, exon 19 of 19)	19	17908914	17977375	68462	2	RHOT1-201	67414	RHOT1-201;RHOT1-202;RHOT1-203;RHOT1-204;RHOT1-205	RHOT1;RHOT1;RHOT1;RHOT1;RHOT1	0;0;0;0;0	TRUE	FALSE	FALSE	FALSE	FALSE	TRUE	FALSE	FALSE	FALSE	Exon	6	6	511257	ENSBTAG00000010001	conserved gene but different region	NA	NA	NA	NA	NA	NA	NA	NA	NA	NA	NA	NA	TRUE
cg16605861	NA	NA	NA	NA	NA	NA	NA	NA	NA	NA	NA	NA	NA	NA	NA	NA	NA	NA	NA	NA	NA	NA	NA	NA	NA	NA	NA	NA	NA	NA	NA	NA	NA	NA	NA	NA	NA	NA	NA	NA	NA	NA	NA	NA	NA	NA	NA	NA	NA
cg16747362	GTPBP2	GTPBP2_Exon	23	17149772	17149821	50	+	17149820	17149821	GAGGTTCGGCCAGACTGAATCTCATGCAGGTGGCGGAAAAGGTTGAGCCG	Exon (GTPBP2-201/GTPBP2, exon 5 of 12)	23	17144373	17153545	9173	2	GTPBP2-201	3724	GTPBP2-201;GTPBP2-202	GTPBP2;GTPBP2	0;0	TRUE	FALSE	FALSE	FALSE	FALSE	TRUE	FALSE	FALSE	FALSE	Exon	7	7	513605	ENSBTAG00000006016	conserved gene and region	NA	NA	NA	NA	NA	NA	NA	NA	NA	NA	NA	NA	TRUE
cg16772140	EPHB1	EPHB1_fiveUTR	1	134553227	134553276	50	-	134553227	134553228	CGAGCACCTCCTTACACTGGCATTGTTAGTTTAAGAAAAACTTTTGCTTG	Promoter (<=1kb)	1	134087026	134553600	466575	2	EPHB1-201	324	EPHB1-201	EPHB1	0	TRUE	FALSE	TRUE	TRUE	FALSE	TRUE	FALSE	FALSE	FALSE	fiveUTR	2	9	534731	ENSBTAG00000015377	conserved gene but different region	NA	NA	NA	NA	NA	NA	NA	NA	NA	NA	NA	NA	TRUE
cg16789563	SPRED2	SPRED2_fiveUTR	11	63801185	63801234	50	-	63801185	63801186	CGATTTACTCCATATTGGATTCTCACCGCCGCCAACAGGAGGAGGAAGTA	Promoter (<=1kb)	11	63679273	63801394	122122	2	SPRED2-202	160	SPRED2-202;SPRED2-203	SPRED2;SPRED2	0;0	TRUE	FALSE	TRUE	TRUE	FALSE	TRUE	FALSE	FALSE	FALSE	fiveUTR	8	25	519081	ENSBTAG00000019456	conserved gene and region	11	63800873	63801262	390	*	390	44	0.7205128205	0.9322033898	0.1128205128	2e-31	CpGisland	TRUE
cg16825463	LUC7L3	LUC7L3_Exon	19	35994485	35994534	50	-	35994485	35994486	CGCTCACAACACCAACGCTGTGTGAGGTATGGTAGTCAGCTGCAATAATT	Exon (LUC7L3-203/LUC7L3, exon 12 of 12)	19	35993171	36018077	24907	2	LUC7L3-201	23543	LUC7L3-201;LUC7L3-202;LUC7L3-203;LUC7L3-204	LUC7L3;LUC7L3;LUC7L3;LUC7L3	0;0;0;0	TRUE	FALSE	FALSE	FALSE	FALSE	TRUE	TRUE	FALSE	FALSE	Exon	5	7	539955	ENSBTAG00000002279	conserved gene but different region	NA	NA	NA	NA	NA	NA	NA	NA	NA	NA	NA	NA	TRUE
cg16995983	NR2F1	NR2F1_Promoter	7	93052105	93052154	50	-	93052153	93052154	GAAAGAAAACAGCAGGAACCACAACAAAACGCCAGCAGGGCGGGCGGGCG	Promoter (<=1kb)	7	93052029	93061327	9299	1	NR2F1-201	76	NR2F1-201;NR2F1-202;NR2F1-203;NR2F1-204;NR2F1-205	NR2F1;NR2F1;NR2F1;NR2F1;NR2F1	0;0;0;0;0	TRUE	FALSE	TRUE	FALSE	FALSE	FALSE	TRUE	FALSE	FALSE	Promoter	16	107	327684	ENSBTAG00000017599	mapped to different genes	7	93052134	93052293	160	*	160	30	0.88125	0.9768009768	0.1875	2.3e-29	CpGisland	TRUE
cg17002377	HTR2C	HTR2C_Exon	X	63170581	63170630	50	+	63170581	63170582	CGCTATATCGCTGGATCGGTATGTAGCAATACGTAATCCTATTGAGCATA	Promoter (<=1kb)	30	63170498	63264179	93682	1	HTR2C-201	83	HTR2C-201	HTR2C	0	TRUE	FALSE	TRUE	FALSE	FALSE	TRUE	TRUE	FALSE	FALSE	Exon	7	10	538909	NA	mapped to different genes	NA	NA	NA	NA	NA	NA	NA	NA	NA	NA	NA	NA	TRUE
cg17049538	ZFHX4	ZFHX4_Intron	14	39867872	39867921	50	-	39867920	39867921	CTATTCATTGCTTTGTCAGGATTAGATATATGTGCCGTTTTCACACTGCG	Intron (ZFHX4-201/ZFHX4, intron 1 of 10)	14	39849340	40051390	202051	1	ZFHX4-201	18532	ZFHX4-201	ZFHX4	0	TRUE	FALSE	FALSE	FALSE	FALSE	FALSE	TRUE	FALSE	FALSE	Intron	38	82	539762	ENSBTAG00000033268	conserved gene and region	NA	NA	NA	NA	NA	NA	NA	NA	NA	NA	NA	NA	TRUE
cg17056827	ARF6	ARF6_Exon	10	42859043	42859092	50	-	42859091	42859092	TTCAACGTATGGGATGTGGGCGGCCAGGACAAGATCCGGCCGCTCTGGCG	Promoter (<=1kb)	10	42858869	42859396	528	1	ARF6-201	174	ARF6-201	ARF6	0	TRUE	FALSE	TRUE	FALSE	FALSE	TRUE	FALSE	FALSE	FALSE	Exon	8	8	100294979	ENSBTAG00000045980	conserved gene and region	10	42858981	42859302	322	*	322	27	0.5962732919	0.945	0.08385093168	6.13e-16	CpGisland	TRUE
cg17149923	RYR2	RYR2_Intron	28	10423303	10423352	50	-	10423303	10423304	CGCAGCACGATATTATCAAAGATTTAAGAAACAAATTTGCCAGCCTCGGC	Intron (RYR2-201/RYR2, intron 73 of 96)	28	9910803	10517659	606857	1	RYR2-201	512500	RYR2-201;RYR2-202;RYR2-203;RYR2-204;RYR2-205;RYR2-206;RYR2-207;RYR2-208;RYR2-209;RYR2-210	RYR2;RYR2;RYR2;RYR2;RYR2;RYR2;RYR2;RYR2;RYR2;RYR2	0;0;0;0;0;0;0;0;0;0	TRUE	FALSE	FALSE	FALSE	FALSE	FALSE	TRUE	FALSE	FALSE	Intron	2	5	537376	ENSBTAG00000022886	conserved gene and region	NA	NA	NA	NA	NA	NA	NA	NA	NA	NA	NA	NA	TRUE
cg17172351	NA	NA	NA	NA	NA	NA	NA	NA	NA	NA	NA	NA	NA	NA	NA	NA	NA	NA	NA	NA	NA	NA	NA	NA	NA	NA	NA	NA	NA	NA	NA	NA	NA	NA	NA	NA	NA	NA	NA	NA	NA	NA	NA	NA	NA	NA	NA	NA	NA
cg17238473	TMEM131	TMEM131_Exon	11	3117694	3117743	50	-	3117694	3117695	CGTTGTTTTAAGAAAATGTCTGCGTTGAGGGTTTGCAGAGAAAGTTTATA	Exon (TMEM131-201/TMEM131, exon 36 of 41)	11	3113419	3298177	184759	2	TMEM131-201	180434	TMEM131-201	TMEM131	0	TRUE	FALSE	FALSE	FALSE	FALSE	TRUE	FALSE	FALSE	FALSE	Exon	1	1	540861	ENSBTAG00000006744	conserved gene and region	11	3117478	3117717	240	*	240	22	0.7375	0.6984126984	0.09166666667	6.17e-14	CpGisland	TRUE
cg17299060	CHIC2	CHIC2_Intron	6	69542872	69542921	50	+	69542920	69542921	TTGCCATCTGAATGCTGAAGGCTGTAGGGAAATCGATTTGATTCTAATCG	Intron (CHIC2-201/CHIC2, intron 3 of 5)	6	69536636	69596055	59420	2	CHIC2-201	53134	CHIC2-201	CHIC2	0	TRUE	FALSE	FALSE	FALSE	FALSE	FALSE	TRUE	FALSE	FALSE	Intron	4	11	615190	ENSBTAG00000032660	conserved gene and region	NA	NA	NA	NA	NA	NA	NA	NA	NA	NA	NA	NA	TRUE
cg17356566	BTAF1	BTAF1_Exon	26	13530261	13530310	50	-	13530309	13530310	GATTTCCTCATGCCAGGATTTTTGGGTACTGAACGCCAGTTTGCTGCTCG	Exon (BTAF1-201/BTAF1, exon 25 of 32)	26	13489681	13540913	51233	1	BTAF1-201	40580	BTAF1-201;CPEB3-201	BTAF1;CPEB3	0;0	TRUE	FALSE	FALSE	FALSE	FALSE	TRUE	TRUE	FALSE	FALSE	Exon	4	4	523664	ENSBTAG00000016104	conserved gene and region	NA	NA	NA	NA	NA	NA	NA	NA	NA	NA	NA	NA	TRUE
cg17363349	NA	NA	NA	NA	NA	NA	NA	NA	NA	NA	NA	NA	NA	NA	NA	NA	NA	NA	NA	NA	NA	NA	NA	NA	NA	NA	NA	NA	NA	NA	NA	NA	NA	NA	NA	NA	NA	NA	NA	NA	NA	NA	NA	NA	NA	NA	NA	NA	NA
cg17603248	DPCD	DPCD_Intergenic_upstream	26	22307798	22307847	50	+	22307798	22307799	CGGCCCGGGCTCCAGACACTAAATTAGATTTTTGACAATTAGAGAGACTA	Distal Intergenic	26	22334789	22356875	22087	1	DPCD-201	-26942	NA	NA	NA	FALSE	TRUE	FALSE	FALSE	FALSE	FALSE	FALSE	FALSE	TRUE	Intergenic_upstream	15	16	516908	ENSBTAG00000003578	conserved gene and region	NA	NA	NA	NA	NA	NA	NA	NA	NA	NA	NA	NA	TRUE
cg17605084	NA	NA	NA	NA	NA	NA	NA	NA	NA	NA	NA	NA	NA	NA	NA	NA	NA	NA	NA	NA	NA	NA	NA	NA	NA	NA	NA	NA	NA	NA	NA	NA	NA	NA	NA	NA	NA	NA	NA	NA	NA	NA	NA	NA	NA	NA	NA	NA	NA
cg17682856	NA	NA	NA	NA	NA	NA	NA	NA	NA	NA	NA	NA	NA	NA	NA	NA	NA	NA	NA	NA	NA	NA	NA	NA	NA	NA	NA	NA	NA	NA	NA	NA	NA	NA	NA	NA	NA	NA	NA	NA	NA	NA	NA	NA	NA	NA	NA	NA	NA
cg17795121	USP34	USP34_Exon	11	60045782	60045831	50	+	60045782	60045783	CGGAGCACTTGAACTTGGGCAATCACTAAGTTAATAAGTGCACACACTAC	Exon (USP34-202/USP34, exon 3 of 80)	11	59860971	60057096	196126	2	USP34-204	11265	USP34-204;USP34-205;USP34-202;USP34-203	USP34;USP34;USP34;USP34	0;0;0;0	TRUE	FALSE	FALSE	FALSE	FALSE	TRUE	FALSE	FALSE	FALSE	Exon	13	14	534067	ENSBTAG00000006027	conserved gene and region	NA	NA	NA	NA	NA	NA	NA	NA	NA	NA	NA	NA	TRUE
cg17798360	NA	NA	NA	NA	NA	NA	NA	NA	NA	NA	NA	NA	NA	NA	NA	NA	NA	NA	NA	NA	NA	NA	NA	NA	NA	NA	NA	NA	NA	NA	NA	NA	NA	NA	NA	NA	NA	NA	NA	NA	NA	NA	NA	NA	NA	NA	NA	NA	NA
cg17881452	BNC2	BNC2_Intron	8	27912751	27912800	50	-	27912799	27912800	TTGTTTAAAAGGCTCCAGGATGCATAATGACAAGGTAATCTGTCAAAGCG	Intron (BNC2-201/BNC2, intron 5 of 6)	8	27468468	27944404	475937	1	BNC2-201	444283	BNC2-201;BNC2-202;BNC2-203	BNC2;BNC2;BNC2	0;0;0	TRUE	FALSE	FALSE	FALSE	FALSE	FALSE	TRUE	FALSE	FALSE	Intron	80	102	540746	ENSBTAG00000003669	conserved gene and region	NA	NA	NA	NA	NA	NA	NA	NA	NA	NA	NA	NA	TRUE
cg17951235	NA	NA	NA	NA	NA	NA	NA	NA	NA	NA	NA	NA	NA	NA	NA	NA	NA	NA	NA	NA	NA	NA	NA	NA	NA	NA	NA	NA	NA	NA	NA	NA	NA	NA	NA	NA	NA	NA	NA	NA	NA	NA	NA	NA	NA	NA	NA	NA	NA
cg18020940	NA	NA	NA	NA	NA	NA	NA	NA	NA	NA	NA	NA	NA	NA	NA	NA	NA	NA	NA	NA	NA	NA	NA	NA	NA	NA	NA	NA	NA	NA	NA	NA	NA	NA	NA	NA	NA	NA	NA	NA	NA	NA	NA	NA	NA	NA	NA	NA	NA
cg18051198	INSC	INSC_Intergenic_downstream	15	37283906	37283955	50	-	37283906	37283907	CGTCCTGATAATTAATACAGACGCGCTGCCTCCCCAGCGAGAACTGTGAG	Distal Intergenic	15	37342401	37443339	100939	2	INSC-201	159433	NA	NA	NA	FALSE	TRUE	FALSE	FALSE	FALSE	FALSE	FALSE	FALSE	TRUE	Intergenic_downstream	45	46	784497	ENSBTAG00000032782	conserved gene and region	NA	NA	NA	NA	NA	NA	NA	NA	NA	NA	NA	NA	TRUE
cg18190820	NA	NA	NA	NA	NA	NA	NA	NA	NA	NA	NA	NA	NA	NA	NA	NA	NA	NA	NA	NA	NA	NA	NA	NA	NA	NA	NA	NA	NA	NA	NA	NA	NA	NA	NA	NA	NA	NA	NA	NA	NA	NA	NA	NA	NA	NA	NA	NA	NA
cg18367074	SP3	SP3_Exon	2	22853426	22853475	50	-	22853426	22853427	CGAGATGATACTTTGATTACTGCAGGAGGAACAACGCTTATCCTTGCAAA	Exon (SP3-201/SP3, exon 7 of 7)	2	22797327	22853605	56279	1	SP3-201	56099	SP3-201;SP3-202	SP3;SP3	0;0	TRUE	FALSE	FALSE	FALSE	FALSE	TRUE	FALSE	FALSE	FALSE	Exon	4	8	540766	ENSBTAG00000000176	conserved gene and region	NA	NA	NA	NA	NA	NA	NA	NA	NA	NA	NA	NA	TRUE
cg18409232	DNAJC1	DNAJC1_Intron	13	23073350	23073399	50	+	23073350	23073351	CGATCTAGGAATAATAGCGCAGCTGCTAAACTGCCAGTCTTGACATGTAA	Intron (DNAJC1-201/DNAJC1, intron 3 of 11)	13	22968650	23148498	179849	2	DNAJC1-201	75099	DNAJC1-201	DNAJC1	0	TRUE	FALSE	FALSE	FALSE	FALSE	FALSE	TRUE	FALSE	FALSE	Intron	3	5	781036	ENSBTAG00000033315	conserved gene and region	NA	NA	NA	NA	NA	NA	NA	NA	NA	NA	NA	NA	TRUE
cg18409580	CCAR1	CCAR1_Exon	28	25072246	25072295	50	+	25072294	25072295	TGCTTCTTCCCTTGCAACAGGTACCGTTTTGCAGAGATTCGCTACCATCG	Exon (CCAR1-201/CCAR1, exon 14 of 26)	28	25046261	25093181	46921	1	CCAR1-201	25985	CCAR1-201;CCAR1-202	CCAR1;CCAR1	0;0	TRUE	FALSE	FALSE	FALSE	FALSE	TRUE	TRUE	FALSE	FALSE	Exon	10	12	767587	ENSBTAG00000033457	conserved gene but different region	NA	NA	NA	NA	NA	NA	NA	NA	NA	NA	NA	NA	TRUE
cg18472228	BAMBI	BAMBI_fiveUTR	13	36028232	36028281	50	+	36028280	36028281	CTCCAGCTGCAGCCAGATGAAGATGTAGCTGGAGTGGCGATCCATTGACG	Promoter (<=1kb)	13	36021693	36028577	6885	2	BAMBI-201	296	BAMBI-201	BAMBI	0	TRUE	FALSE	TRUE	TRUE	FALSE	TRUE	FALSE	FALSE	FALSE	fiveUTR	1	4	530147	ENSBTAG00000003045	conserved gene and region	13	36028269	36028867	599	*	599	90	0.7829716194	0.98271902	0.1502504174	1.85e-76	CpGisland	TRUE
cg18517878	RGS9	RGS9_Intergenic_downstream	19	62053422	62053471	50	-	62053470	62053471	AGGCTGAAAGGCAAAACTCACAGCGGCCTTTCTCTGCTCTGATAATGTCG	Distal Intergenic	19	61994229	62034913	40685	1	RGS9-201	59242	NA	NA	NA	FALSE	TRUE	FALSE	FALSE	FALSE	FALSE	FALSE	FALSE	TRUE	Intergenic_downstream	1	3	281453	ENSBTAG00000017751	conserved gene and region	NA	NA	NA	NA	NA	NA	NA	NA	NA	NA	NA	NA	TRUE
cg18561921	NA	NA	NA	NA	NA	NA	NA	NA	NA	NA	NA	NA	NA	NA	NA	NA	NA	NA	NA	NA	NA	NA	NA	NA	NA	NA	NA	NA	NA	NA	NA	NA	NA	NA	NA	NA	NA	NA	NA	NA	NA	NA	NA	NA	NA	NA	NA	NA	NA
cg18673449	INSC	INSC_Intergenic_downstream	15	36778531	36778580	50	-	36778579	36778580	GGCAAAATCGATGAAAACATCTTGAGAAGTGTTCGCTGCCTACTTAACCG	Distal Intergenic	15	37342401	37443339	100939	2	INSC-201	664808	NA	NA	NA	FALSE	TRUE	FALSE	FALSE	FALSE	FALSE	FALSE	FALSE	TRUE	Intergenic_downstream	45	46	784497	ENSBTAG00000032782	mapped to different genes	NA	NA	NA	NA	NA	NA	NA	NA	NA	NA	NA	NA	TRUE
cg18723875	RBFOX1	RBFOX1_Exon	25	6514097	6514146	50	+	6514145	6514146	TCCCTCCTGCATGCAGGGATTTGGTTTCGTAACTTTCGAAAATAGTGCCG	Exon (RBFOX1-201/RBFOX1, exon 5 of 14)	25	6424841	6638491	213651	1	RBFOX1-201	89256	RBFOX1-201;RBFOX1-202;RBFOX1-203;RBFOX1-204	RBFOX1;RBFOX1;RBFOX1;RBFOX1	0;0;0;0	TRUE	FALSE	FALSE	FALSE	FALSE	TRUE	TRUE	FALSE	FALSE	Exon	7	36	521304	ENSBTAG00000007210	conserved gene and region	25	6514124	6514203	80	*	80	9	0.5375	1.666666667	0.1125	1e-06	CpGisland	TRUE
cg18736756	AKTIP	AKTIP_Intergenic_upstream	18	21889521	21889570	50	-	21889569	21889570	CAGAAAGATTTTATTAAACCAAATGAGCAAATCATCTGCGTATTATTGCG	Distal Intergenic	18	21848713	21860197	11485	2	AKTIP-202	-29373	NA	NA	NA	FALSE	TRUE	FALSE	FALSE	FALSE	FALSE	FALSE	FALSE	TRUE	Intergenic_upstream	6	6	540462	ENSBTAG00000016250	conserved gene and region	NA	NA	NA	NA	NA	NA	NA	NA	NA	NA	NA	NA	TRUE
cg18758604	SYT16	SYT16_Exon	10	74262525	74262574	50	-	74262525	74262526	CGAAAGTAGCCTACTTTAAGAGAAAATATGCAGAAGAAGAAGATTTACAT	Exon (NA, exon 3 of 4)	10	74116779	74230784	114006	1	SYT16-202	145795	NA	NA	NA	TRUE	FALSE	FALSE	FALSE	FALSE	TRUE	FALSE	FALSE	FALSE	Exon	1	1	540677	ENSBTAG00000018947	mapped to different genes	NA	NA	NA	NA	NA	NA	NA	NA	NA	NA	NA	NA	TRUE
cg18826401	POU3F2	POU3F2_Intergenic_upstream	9	51477135	51477184	50	-	51477135	51477136	CGATTTACAGTCAGGCAAATTGTGTAAAAAGGCTGATAATACAGTGACGC	Distal Intergenic	9	50920530	50922123	1594	2	POU3F2-201	-555061	NA	NA	NA	FALSE	TRUE	FALSE	FALSE	FALSE	FALSE	FALSE	FALSE	TRUE	Intergenic_upstream	63	84	783320	ENSBTAG00000024773	mapped to different genes	NA	NA	NA	NA	NA	NA	NA	NA	NA	NA	NA	NA	TRUE
cg18840480	KRAS	KRAS_Exon	5	84782376	84782425	50	+	84782376	84782377	CGACAATACAGATTGAAAAAAATCAGCAAAGAAGAAAAGACTCCTGGCTG	Exon (KRAS-201/KRAS, exon 5 of 5)	5	84749225	84782460	33236	1	KRAS-201	33151	KRAS-201;KRAS-202	KRAS;KRAS	0;0	TRUE	FALSE	FALSE	FALSE	FALSE	TRUE	TRUE	FALSE	FALSE	Exon	1	1	541140	ENSBTAG00000009778	conserved gene and region	NA	NA	NA	NA	NA	NA	NA	NA	NA	NA	NA	NA	TRUE
cg18886630	AMPD3	AMPD3_Intergenic_upstream	15	42287166	42287215	50	+	42287214	42287215	TGGGCTCTGGTTTCCTAGATAAACACATTGCAATAATACGCATCTACCCG	Distal Intergenic	15	42183570	42201212	17643	2	AMPD3-201	-85954	NA	NA	NA	FALSE	TRUE	FALSE	FALSE	FALSE	FALSE	FALSE	FALSE	TRUE	Intergenic_upstream	1	2	519803	ENSBTAG00000015821	mapped to different genes	NA	NA	NA	NA	NA	NA	NA	NA	NA	NA	NA	NA	TRUE
cg18948962	SIX1	SIX1_Exon	10	72820237	72820286	50	-	72820285	72820286	CAGTTGCTGACCTGGGTGGTGGTGAGGCCGGTGGCCTCGGCCAGCTCCCG	Promoter (<=1kb)	10	72817881	72821235	3355	2	SIX1-201	949	SIX1-201	SIX1	0	TRUE	FALSE	TRUE	FALSE	FALSE	TRUE	FALSE	FALSE	FALSE	Exon	3	18	511371	ENSBTAG00000012139	conserved gene and region	10	72820266	72820473	208	*	208	25	0.6586538462	1.121656601	0.1201923077	7.98e-19	CpGisland	TRUE
cg18991750	CDK13	CDK13_Exon	4	81034256	81034305	50	-	81034304	81034305	ACGCAGCGTTTTCCCCAGTCAATATCTTTTTCTTTGGTTTCACCATAGCG	Exon (CDK13-201/CDK13, exon 4 of 14)	4	80952446	81075991	123546	2	CDK13-201	41686	CDK13-201	CDK13	0	TRUE	FALSE	FALSE	FALSE	FALSE	TRUE	FALSE	FALSE	FALSE	Exon	5	6	511147	ENSBTAG00000001528	conserved gene and region	NA	NA	NA	NA	NA	NA	NA	NA	NA	NA	NA	NA	TRUE
cg19098437	OGFRL1	OGFRL1_Exon	9	10532191	10532240	50	+	10532239	10532240	GAAAGCCCATCTGTGGCTTCACAGCTTCCAGTCGAGGATGTTTACAGTCG	Exon (bta-mir-30a-201/bta-mir-30a-201, exon 1 of 1)	9	10397908	10413050	15143	1	OGFRL1-201	134283	NA	NA	NA	TRUE	FALSE	FALSE	FALSE	FALSE	TRUE	FALSE	FALSE	FALSE	Exon	3	3	519626	ENSBTAG00000016374	mapped to different genes	NA	NA	NA	NA	NA	NA	NA	NA	NA	NA	NA	NA	TRUE
cg19112767	RGP1	RGP1_threeUTR	8	59922576	59922625	50	+	59922576	59922577	CGGAGGGAGGCATTTCCTGGGGATGGTTAATCCTGTGCCCCAGCCAAACC	3' UTR	8	59917058	59922869	5812	1	RGP1-201	5518	GBA2-201;GBA2-204;GBA2-203;RGP1-201;MSMP-201	GBA2;GBA2;GBA2;RGP1;MSMP	0;0;0;0;-528	TRUE	FALSE	FALSE	FALSE	TRUE	TRUE	FALSE	FALSE	FALSE	threeUTR	1	1	539393	ENSBTAG00000011433	mapped to different genes	NA	NA	NA	NA	NA	NA	NA	NA	NA	NA	NA	NA	TRUE
cg19148866	NA	NA	NA	NA	NA	NA	NA	NA	NA	NA	NA	NA	NA	NA	NA	NA	NA	NA	NA	NA	NA	NA	NA	NA	NA	NA	NA	NA	NA	NA	NA	NA	NA	NA	NA	NA	NA	NA	NA	NA	NA	NA	NA	NA	NA	NA	NA	NA	NA
cg19168113	NA	NA	NA	NA	NA	NA	NA	NA	NA	NA	NA	NA	NA	NA	NA	NA	NA	NA	NA	NA	NA	NA	NA	NA	NA	NA	NA	NA	NA	NA	NA	NA	NA	NA	NA	NA	NA	NA	NA	NA	NA	NA	NA	NA	NA	NA	NA	NA	NA
cg19506450	CNOT2	CNOT2_Exon	5	43145051	43145100	50	-	43145051	43145052	CGTTAAGTACTCAGATGGAACATGGAAGTCTGGATAATAAAATGAAAAAA	Exon (CNOT2-201/CNOT2, exon 10 of 13)	5	43134292	43266434	132143	2	CNOT2-201	121334	CNOT2-201;CNOT2-202;CNOT2-203;CNOT2-204;CNOT2-205	CNOT2;CNOT2;CNOT2;CNOT2;CNOT2	0;0;0;0;0	TRUE	FALSE	FALSE	FALSE	FALSE	TRUE	TRUE	FALSE	FALSE	Exon	9	18	533945	ENSBTAG00000003748	conserved gene and region	NA	NA	NA	NA	NA	NA	NA	NA	NA	NA	NA	NA	TRUE
cg19516060	AMMECR1	AMMECR1_Intergenic_downstream	X	58618300	58618349	50	+	58618348	58618349	TAGAGTCCGCATGACCAGTCACGTGACCTGCTCAAGATTGATTAGCACCG	Downstream (<1kb)	30	58619062	58732249	113188	2	AMMECR1-201	113900	AMMECR1-201;AMMECR1-202	AMMECR1;AMMECR1	0;0	FALSE	TRUE	FALSE	FALSE	FALSE	FALSE	FALSE	FALSE	FALSE	Intergenic_downstream	4	9	615842	ENSBTAG00000022288	conserved gene but different region	NA	NA	NA	NA	NA	NA	NA	NA	NA	NA	NA	NA	TRUE
cg19550465	ZNF143	ZNF143_Promoter	15	43179110	43179159	50	-	43179158	43179159	GCGGCCAGGCGGAGAATAATGCACACTGGGTAAAAACACATTTATATACG	Promoter (<=1kb)	15	43112434	43179214	66781	2	ZNF143-201	55	ZNF143-201	ZNF143	0	TRUE	FALSE	TRUE	FALSE	FALSE	FALSE	TRUE	FALSE	FALSE	Promoter	3	7	533243	ENSBTAG00000016074	conserved gene and region	15	43179158	43179440	283	*	283	20	0.5971731449	0.8531805849	0.07067137809	1.45e-10	CpGisland	TRUE
cg19604134	ZZEF1	ZZEF1_Exon	19	24660661	24660710	50	+	24660661	24660662	CGATACACCAGAGCAGCAAAGGTGGCGTTCACAGCTTGATCAATAGTGGA	Exon (ZZEF1-201/ZZEF1, exon 26 of 55)	19	24617657	24710635	92979	2	ZZEF1-201	49925	ZZEF1-201	ZZEF1	0	TRUE	FALSE	FALSE	FALSE	FALSE	TRUE	FALSE	FALSE	FALSE	Exon	1	1	508144	ENSBTAG00000016316	conserved gene and region	NA	NA	NA	NA	NA	NA	NA	NA	NA	NA	NA	NA	TRUE
cg19639202	FAF1	FAF1_Intron	3	95577463	95577512	50	+	95577463	95577464	CGATGGGAAAATACTGCAAATATTTCCGAAATCGAGTTGGCCATACTGAC	Intron (FAF1-201/FAF1, intron 7 of 18)	3	95351469	95849093	497625	1	FAF1-201	225994	FAF1-201;FAF1-202;FAF1-203;FAF1-205;FAF1-204	FAF1;FAF1;FAF1;FAF1;FAF1	0;0;0;0;0	TRUE	FALSE	FALSE	FALSE	FALSE	FALSE	TRUE	FALSE	FALSE	Intron	25	25	531770	ENSBTAG00000014482	conserved gene and region	NA	NA	NA	NA	NA	NA	NA	NA	NA	NA	NA	NA	TRUE
cg19660203	BCOR	BCOR_Intergenic_upstream	X	103381135	103381184	50	-	103381183	103381184	TAGCGTAATGGTGCCAGGCCGAAAGCAGAGCATTAAAACTGCAAAAGCCG	Distal Intergenic	30	103408842	103432576	23735	1	BCOR-201	-27707	NA	NA	NA	FALSE	TRUE	FALSE	FALSE	FALSE	FALSE	FALSE	FALSE	TRUE	Intergenic_upstream	50	159	784529	ENSBTAG00000047339	conserved gene but different region	X	103380838	103381452	615	*	615	73	0.7008130081	0.9731434517	0.118699187	1.75e-53	CpGisland	TRUE
cg19757824	ZADH2	ZADH2_Intron	24	3708812	3708861	50	+	3708812	3708813	CGAGCCCTTGTTCTGTGTGATAAGGCAATCTCCTCCGGGATCTGAGCTGT	Intron (NA, intron 3 of 3)	24	3485651	3493191	7541	1	ZADH2-201	223161	NA	NA	NA	TRUE	FALSE	FALSE	FALSE	FALSE	FALSE	TRUE	FALSE	FALSE	Intron	10	19	532505	ENSBTAG00000001724	mapped to different genes	NA	NA	NA	NA	NA	NA	NA	NA	NA	NA	NA	NA	TRUE
cg19826053	QSER1	QSER1_Exon	15	63593993	63594042	50	-	63593993	63593994	CGAGAATGTAGTGTTATTAAACACCATCAGCGGCCTTCAGGTACCCAGTC	Exon (QSER1-201/QSER1, exon 3 of 12)	15	63556795	63633152	76358	1	QSER1-202	37198	QSER1-202;QSER1-203;QSER1-201;QSER1-204;QSER1-205;QSER1-206	QSER1;QSER1;QSER1;QSER1;QSER1;QSER1	0;0;0;0;0;0	TRUE	FALSE	FALSE	FALSE	FALSE	TRUE	FALSE	FALSE	FALSE	Exon	2	2	537018	ENSBTAG00000014399	conserved gene and region	NA	NA	NA	NA	NA	NA	NA	NA	NA	NA	NA	NA	TRUE
cg19841392	RYR2	RYR2_Intron	28	10423310	10423359	50	-	10423310	10423311	CGATATTATCAAAGATTTAAGAAACAAATTTGCCAGCCTCGGCGAGAACT	Intron (RYR2-201/RYR2, intron 73 of 96)	28	9910803	10517659	606857	1	RYR2-201	512507	RYR2-201;RYR2-202;RYR2-203;RYR2-204;RYR2-205;RYR2-206;RYR2-207;RYR2-208;RYR2-209;RYR2-210	RYR2;RYR2;RYR2;RYR2;RYR2;RYR2;RYR2;RYR2;RYR2;RYR2	0;0;0;0;0;0;0;0;0;0	TRUE	FALSE	FALSE	FALSE	FALSE	FALSE	TRUE	FALSE	FALSE	Intron	2	5	537376	ENSBTAG00000022886	conserved gene but different region	NA	NA	NA	NA	NA	NA	NA	NA	NA	NA	NA	NA	TRUE
cg19994716	NIPBL	NIPBL_Intron	20	37166317	37166366	50	+	37166317	37166318	CGCACCGTGACCGCCAGCGCCAAGGGGTTAACATATACTTGTAAAACCAT	Intron (NIPBL-201/NIPBL, intron 46 of 46)	20	37164880	37370342	205463	2	NIPBL-201	203976	NIPBL-201	NIPBL	0	TRUE	FALSE	FALSE	FALSE	FALSE	FALSE	TRUE	FALSE	FALSE	Intron	11	38	539566	ENSBTAG00000000579	conserved gene and region	NA	NA	NA	NA	NA	NA	NA	NA	NA	NA	NA	NA	TRUE
cg20049544	CNOT6L	CNOT6L_Exon	6	92479300	92479349	50	+	92479348	92479349	TTTTTCCCATTGGCTACCTCCTCTGCTGACATGATGGTATAAATTCTGCG	Exon (CNOT6L-201/CNOT6L, exon 2 of 12)	6	92412054	92527559	115506	2	CNOT6L-201	48210	CNOT6L-201	CNOT6L	0	TRUE	FALSE	FALSE	FALSE	FALSE	TRUE	FALSE	FALSE	FALSE	Exon	13	14	518225	ENSBTAG00000049571	conserved gene and region	NA	NA	NA	NA	NA	NA	NA	NA	NA	NA	NA	NA	TRUE
cg20059238	WDPCP	WDPCP_Intron	11	61878465	61878514	50	-	61878513	61878514	CTTGCCATTGCTGGTCAGCAATAATCGAACCACTTTCTGGGGATTAAGCG	Intron (WDPCP-201/WDPCP, intron 9 of 15)	11	61723956	62023241	299286	2	WDPCP-201	144727	WDPCP-201	WDPCP	0	TRUE	FALSE	FALSE	FALSE	FALSE	FALSE	TRUE	FALSE	FALSE	Intron	6	6	527992	ENSBTAG00000005151	conserved gene and region	NA	NA	NA	NA	NA	NA	NA	NA	NA	NA	NA	NA	TRUE
cg20177310	ZEB2	ZEB2_Intron	2	52175955	52176004	50	-	52176003	52176004	CTTCTCCAAGTTTTGACAGTTTCAACTGAAAAAATGCAGCGCCTCTCTCG	Intron (ZEB2-201/ZEB2, intron 1 of 2)	2	52174189	52264474	90286	1	ZEB2-201	1766	ZEB2-201	ZEB2	0	TRUE	FALSE	FALSE	FALSE	FALSE	FALSE	TRUE	FALSE	FALSE	Intron	121	223	539873	ENSBTAG00000048810	mapped to different genes	NA	NA	NA	NA	NA	NA	NA	NA	NA	NA	NA	NA	TRUE
cg20243605	RBM39	RBM39_Intron	13	64933589	64933638	50	-	64933589	64933590	CGTTAGGCAAGTCTACAAAGAGAGATAGATGGGCATTTATTCATCACGCT	Intron (RBM39-201/RBM39, intron 2 of 16)	13	64908243	64934850	26608	2	RBM39-201	1212	RBM39-201;RBM39-202;RBM39-203	RBM39;RBM39;RBM39	0;0;0	TRUE	FALSE	FALSE	FALSE	FALSE	FALSE	TRUE	FALSE	FALSE	Intron	9	14	508722	ENSBTAG00000003949	conserved gene but different region	NA	NA	NA	NA	NA	NA	NA	NA	NA	NA	NA	NA	TRUE
cg20306751	NAA15	NAA15_fiveUTR	17	18377779	18377828	50	+	18377779	18377780	CGGTTCACGTGGTAACTGAACAGACCGACAGAGGCAGCCAAAATGGCGGA	Promoter (<=1kb)	17	18305040	18377855	72816	2	NAA15-201	27	NAA15-201	NAA15	0	TRUE	FALSE	TRUE	TRUE	FALSE	TRUE	FALSE	FALSE	FALSE	fiveUTR	2	6	536676	ENSBTAG00000004745	mapped to different genes	17	18377745	18378057	313	*	313	31	0.6645367412	0.9038658593	0.09904153355	1.84e-20	CpGisland	TRUE
cg20311825	NA	NA	NA	NA	NA	NA	NA	NA	NA	NA	NA	NA	NA	NA	NA	NA	NA	NA	NA	NA	NA	NA	NA	NA	NA	NA	NA	NA	NA	NA	NA	NA	NA	NA	NA	NA	NA	NA	NA	NA	NA	NA	NA	NA	NA	NA	NA	NA	NA
cg20355078	AZIN1	AZIN1_fiveUTR	14	61604750	61604799	50	+	61604798	61604799	GCCCGTCTCTTGTCTTTCCTGGTTTATGACTTTCGGCTTTGTGGAATACG	5' UTR	14	61585944	61617025	31082	1	AZIN1-201	18806	AZIN1-201;AZIN1-202	AZIN1;AZIN1	0;0	TRUE	FALSE	FALSE	TRUE	FALSE	TRUE	FALSE	FALSE	FALSE	fiveUTR	6	9	532835	ENSBTAG00000007943	conserved gene and region	NA	NA	NA	NA	NA	NA	NA	NA	NA	NA	NA	NA	TRUE
cg20474425	GPR84	GPR84_Intergenic_downstream	5	25722282	25722331	50	+	25722282	25722283	CGTCCTGACCTTCTGGAGCAGCGCTGGCTCCGATAAATAACCCGCTCAGC	Downstream (<1kb)	5	25709927	25711851	1925	1	GPR84-201	12355	COPZ1-201	COPZ1	0	FALSE	TRUE	FALSE	FALSE	FALSE	FALSE	FALSE	FALSE	FALSE	Intergenic_downstream	3	5	540044	ENSBTAG00000015592	mapped to different genes	5	25722259	25722459	201	*	201	15	0.6467661692	0.7433431953	0.07462686567	2.13e-08	CpGisland	TRUE
cg20476786	OTUD3	OTUD3_Exon	2	132831564	132831613	50	-	132831564	132831565	CGCCTCACCCGTCCCCCGGCACCTCCCGCAGCTTCAGCCCCAGGGCCTGC	Promoter (<=1kb)	2	132802975	132831792	28818	2	OTUD3-201	179	OTUD3-201	OTUD3	0	TRUE	FALSE	TRUE	FALSE	FALSE	TRUE	TRUE	FALSE	FALSE	Exon	1	1	514809	ENSBTAG00000017108	conserved gene but different region	2	132831444	132831591	148	*	148	31	0.8513513514	1.207368421	0.2094594595	2.53e-32	CpGisland	TRUE
cg20506065	NA	NA	NA	NA	NA	NA	NA	NA	NA	NA	NA	NA	NA	NA	NA	NA	NA	NA	NA	NA	NA	NA	NA	NA	NA	NA	NA	NA	NA	NA	NA	NA	NA	NA	NA	NA	NA	NA	NA	NA	NA	NA	NA	NA	NA	NA	NA	NA	NA
cg20528158	MTMR4	MTMR4_Exon	19	9457988	9458037	50	+	9458036	9458037	TTTTAGCATCACCGACAAGTGCTGCAGCCATTTGGTACTCTCCAGTGCCG	Exon (MTMR4-201/MTMR4, exon 12 of 19)	19	9445435	9470249	24815	2	MTMR4-201	12212	MTMR4-201;MTMR4-202;MTMR4-203;MTMR4-204;MTMR4-205;MTMR4-206	MTMR4;MTMR4;MTMR4;MTMR4;MTMR4;MTMR4	0;0;0;0;0;0	TRUE	FALSE	FALSE	FALSE	FALSE	TRUE	FALSE	FALSE	FALSE	Exon	1	2	782743	ENSBTAG00000015352	conserved gene and region	NA	NA	NA	NA	NA	NA	NA	NA	NA	NA	NA	NA	TRUE
cg20591271	PROX1	PROX1_Exon	16	69536150	69536199	50	+	69536198	69536199	CAGGAAGGATCAACATCTTTGCCTGCGATAATGGCATTGAAAAACTCCCG	Exon (PROX1-201/PROX1, exon 5 of 5)	16	69536053	69590809	54757	2	PROX1-202	54610	PROX1-202;PROX1-201	PROX1;PROX1	0;0	TRUE	FALSE	FALSE	FALSE	FALSE	TRUE	FALSE	FALSE	FALSE	Exon	19	65	515324	ENSBTAG00000010978	conserved gene and region	NA	NA	NA	NA	NA	NA	NA	NA	NA	NA	NA	NA	TRUE
cg20595744	ZBTB20	ZBTB20_Intergenic_upstream	1	59215884	59215933	50	+	59215932	59215933	GAACTACAGATTAAAGCTGAAATTCATAAACCATAATTACCCGATTGTCG	Distal Intergenic	1	58975735	59030035	54301	2	ZBTB20-202	-185849	NA	NA	NA	FALSE	TRUE	FALSE	FALSE	FALSE	FALSE	FALSE	FALSE	TRUE	Intergenic_upstream	74	93	508864	NA	mapped to different genes	NA	NA	NA	NA	NA	NA	NA	NA	NA	NA	NA	NA	TRUE
cg20605321	NA	NA	NA	NA	NA	NA	NA	NA	NA	NA	NA	NA	NA	NA	NA	NA	NA	NA	NA	NA	NA	NA	NA	NA	NA	NA	NA	NA	NA	NA	NA	NA	NA	NA	NA	NA	NA	NA	NA	NA	NA	NA	NA	NA	NA	NA	NA	NA	NA
cg20851152	NA	NA	NA	NA	NA	NA	NA	NA	NA	NA	NA	NA	NA	NA	NA	NA	NA	NA	NA	NA	NA	NA	NA	NA	NA	NA	NA	NA	NA	NA	NA	NA	NA	NA	NA	NA	NA	NA	NA	NA	NA	NA	NA	NA	NA	NA	NA	NA	NA
cg20884304	NA	NA	NA	NA	NA	NA	NA	NA	NA	NA	NA	NA	NA	NA	NA	NA	NA	NA	NA	NA	NA	NA	NA	NA	NA	NA	NA	NA	NA	NA	NA	NA	NA	NA	NA	NA	NA	NA	NA	NA	NA	NA	NA	NA	NA	NA	NA	NA	NA
cg20925941	MED12L	MED12L_Exon	1	116713007	116713056	50	-	116713007	116713008	CGTCCTCCAGGGAAAAACACTGTCGTGCTATCAGAATAGCAATGAAAGTA	Exon (MED12L-201/MED12L, exon 24 of 45)	1	116654940	117017533	362594	2	MED12L-201	304477	MED12L-201;MED12L-202;MED12L-203;MED12L-204;MED12L-205;P2RY12-201	MED12L;MED12L;MED12L;MED12L;MED12L;P2RY12	0;0;0;0;0;0	TRUE	FALSE	FALSE	FALSE	FALSE	TRUE	TRUE	FALSE	FALSE	Exon	4	8	538979	ENSBTAG00000021703	conserved gene and region	NA	NA	NA	NA	NA	NA	NA	NA	NA	NA	NA	NA	TRUE
cg20955022	NA	NA	NA	NA	NA	NA	NA	NA	NA	NA	NA	NA	NA	NA	NA	NA	NA	NA	NA	NA	NA	NA	NA	NA	NA	NA	NA	NA	NA	NA	NA	NA	NA	NA	NA	NA	NA	NA	NA	NA	NA	NA	NA	NA	NA	NA	NA	NA	NA
cg20963367	HES1	HES1_Intergenic_upstream	1	73429762	73429811	50	+	73429762	73429763	CGCCATGTGTCACCGCCCCAGACTGTGGGAAAACGCTGCTCCGCTCACCT	Distal Intergenic	1	73362759	73365438	2680	2	HES1-201	-64324	NA	NA	NA	FALSE	TRUE	FALSE	FALSE	FALSE	FALSE	FALSE	FALSE	TRUE	Intergenic_upstream	8	22	539547	ENSBTAG00000000569	mapped to different genes	1	73429636	73429990	355	*	355	46	0.7323943662	0.9690819536	0.1295774648	6.79e-36	CpGisland	TRUE
cg21074294	ZEB2	ZEB2_Intron	2	52199544	52199593	50	-	52199544	52199545	CGTGGGCACATAATTGATCCATTTGGAGAAAAAAAATGACAGTGCTCTAA	Intron (ZEB2-201/ZEB2, intron 2 of 2)	2	52174189	52264474	90286	1	ZEB2-201	25355	ZEB2-201	ZEB2	0	TRUE	FALSE	FALSE	FALSE	FALSE	FALSE	TRUE	FALSE	FALSE	Intron	121	223	539873	ENSBTAG00000048810	mapped to different genes	NA	NA	NA	NA	NA	NA	NA	NA	NA	NA	NA	NA	TRUE
cg21119395	NA	NA	NA	NA	NA	NA	NA	NA	NA	NA	NA	NA	NA	NA	NA	NA	NA	NA	NA	NA	NA	NA	NA	NA	NA	NA	NA	NA	NA	NA	NA	NA	NA	NA	NA	NA	NA	NA	NA	NA	NA	NA	NA	NA	NA	NA	NA	NA	NA
cg21131771	HTR2C	HTR2C_Promoter	X	63170718	63170767	50	-	63170766	63170767	AATTGCAGCGGCTATGCTCAATACTTTCGGATTATGTACTGTGAACAACG	Promoter (<=1kb)	30	63170498	63264179	93682	1	HTR2C-201	220	HTR2C-201	HTR2C	0	TRUE	FALSE	TRUE	FALSE	FALSE	FALSE	TRUE	FALSE	FALSE	Promoter	3	10	538909	NA	mapped to different genes	NA	NA	NA	NA	NA	NA	NA	NA	NA	NA	NA	NA	TRUE
cg21163974	SOX6	SOX6_Intron	15	36435616	36435665	50	+	36435664	36435665	TCTATTCATATCTGTGTGGGAACCTAATCAGGCTCTTGTTTCCAGTGACG	Intron (SOX6-201/SOX6, intron 10 of 16)	15	35833980	36542022	708043	1	SOX6-201	601636	SOX6-201;SOX6-202;SOX6-203;SOX6-204;SOX6-205;SOX6-206;SOX6-207	SOX6;SOX6;SOX6;SOX6;SOX6;SOX6;SOX6	0;0;0;0;0;0;0	TRUE	FALSE	FALSE	FALSE	FALSE	FALSE	TRUE	FALSE	FALSE	Intron	34	67	534321	ENSBTAG00000044185	conserved gene and region	NA	NA	NA	NA	NA	NA	NA	NA	NA	NA	NA	NA	TRUE
cg21180178	UBE4B	UBE4B_fiveUTR	16	43501540	43501589	50	-	43501588	43501589	AAGTATTATTCATCAAAACAACAGGGCGGCCATCTTTGAAAGGGATCACG	Promoter (<=1kb)	16	43379657	43501600	121944	2	UBE4B-201	11	UBE4B-201;UBE4B-202;UBE4B-203	UBE4B;UBE4B;UBE4B	0;0;0	TRUE	FALSE	TRUE	TRUE	FALSE	TRUE	FALSE	FALSE	FALSE	fiveUTR	3	4	520833	ENSBTAG00000010401	conserved gene and region	NA	NA	NA	NA	NA	NA	NA	NA	NA	NA	NA	NA	TRUE
cg21227575	CNDP1	CNDP1_Exon	24	3928784	3928833	50	+	3928832	3928833	CTTGCTTCTATTTCTACCCGTCCTTTATGTTTCTTGGTGGCACAATGACG	Exon (NA, exon 1 of 4)	24	3964837	3993633	28797	2	CNDP1-201	64800	NA	NA	NA	TRUE	FALSE	FALSE	FALSE	FALSE	TRUE	FALSE	FALSE	FALSE	Exon	1	19	614200	ENSBTAG00000021428	mapped to different genes	NA	NA	NA	NA	NA	NA	NA	NA	NA	NA	NA	NA	TRUE
cg21240374	SLC4A3	SLC4A3_Intergenic_downstream	2	107765919	107765968	50	-	107765967	107765968	CATCTGTTCTGGGCTTGAAAGTTTAATAAAGCTTTTCATTTTCTGAAGCG	Distal Intergenic	2	107548385	107563336	14952	1	SLC4A3-201	217583	NA	NA	NA	FALSE	TRUE	FALSE	FALSE	FALSE	FALSE	FALSE	FALSE	TRUE	Intergenic_downstream	4	6	535049	ENSBTAG00000014975	mapped to different genes	NA	NA	NA	NA	NA	NA	NA	NA	NA	NA	NA	NA	TRUE
cg21267842	SCOC	SCOC_Intergenic_upstream	17	17561100	17561149	50	-	17561100	17561101	CGGAAATCTCCTGGAATTTATTAGAAAATAATGGATTATAAAAAGAAGGC	Distal Intergenic	17	17325892	17364038	38147	2	SCOC-202	-197111	NA	NA	NA	FALSE	TRUE	FALSE	FALSE	FALSE	FALSE	FALSE	FALSE	TRUE	Intergenic_upstream	25	25	504257	ENSBTAG00000022109	mapped to different genes	NA	NA	NA	NA	NA	NA	NA	NA	NA	NA	NA	NA	TRUE
cg21298229	SOX21	SOX21_Intergenic_downstream	12	69155646	69155695	50	+	69155694	69155695	CCCGCTGTATCTTCATTTTTCATTGAACTAGCCAGTTTTCTGCGAAGCCG	Distal Intergenic	12	69202956	69203789	834	2	SOX21-201	48094	NA	NA	NA	FALSE	TRUE	FALSE	FALSE	FALSE	FALSE	FALSE	FALSE	TRUE	Intergenic_downstream	26	36	614121	ENSBTAG00000022484	mapped to different genes	NA	NA	NA	NA	NA	NA	NA	NA	NA	NA	NA	NA	TRUE
cg21304426	WSB1	WSB1_threeUTR	19	18999878	18999927	50	-	18999926	18999927	AACCTTGCATTCGGCTGCAAGGTGTACTGTACGTACACAGGTGCTGGTCG	3' UTR	19	18989423	18999917	10495	1	WSB1-201	10455	WSB1-201;WSB1-202	WSB1;WSB1	0;0	TRUE	FALSE	FALSE	FALSE	TRUE	TRUE	TRUE	FALSE	FALSE	threeUTR	7	7	614851	ENSBTAG00000005008	conserved gene and region	NA	NA	NA	NA	NA	NA	NA	NA	NA	NA	NA	NA	TRUE
cg21332917	NA	NA	NA	NA	NA	NA	NA	NA	NA	NA	NA	NA	NA	NA	NA	NA	NA	NA	NA	NA	NA	NA	NA	NA	NA	NA	NA	NA	NA	NA	NA	NA	NA	NA	NA	NA	NA	NA	NA	NA	NA	NA	NA	NA	NA	NA	NA	NA	NA
cg21409709	ATF2	ATF2_Exon	2	21750004	21750053	50	-	21750004	21750005	CGAGGATCATTTGGCTGTCCATAAACATAAACATGAGATGACACTGAAAT	Exon (ATF2-201/ATF2, exon 3 of 8)	2	21736325	21764097	27773	1	ATF2-201	13679	ATF2-201;ATF2-202	ATF2;ATF2	0;-3136	TRUE	FALSE	FALSE	FALSE	FALSE	TRUE	FALSE	FALSE	FALSE	Exon	3	3	509827	ENSBTAG00000002295	conserved gene and region	NA	NA	NA	NA	NA	NA	NA	NA	NA	NA	NA	NA	TRUE
cg21458384	PPP2R5E	PPP2R5E_Exon	10	75794285	75794334	50	+	75794285	75794286	CGGACTTCCGAGAAAATCCGTCTACTTTATCCACTGATGGAGGAGTAGTT	Promoter (<=1kb)	10	75639522	75794355	154834	2	PPP2R5E-201	21	PPP2R5E-201;PPP2R5E-202	PPP2R5E;PPP2R5E	0;0	TRUE	FALSE	TRUE	FALSE	FALSE	TRUE	FALSE	FALSE	FALSE	Exon	6	9	533617	ENSBTAG00000019784	conserved gene and region	NA	NA	NA	NA	NA	NA	NA	NA	NA	NA	NA	NA	TRUE
cg21533331	NA	NA	NA	NA	NA	NA	NA	NA	NA	NA	NA	NA	NA	NA	NA	NA	NA	NA	NA	NA	NA	NA	NA	NA	NA	NA	NA	NA	NA	NA	NA	NA	NA	NA	NA	NA	NA	NA	NA	NA	NA	NA	NA	NA	NA	NA	NA	NA	NA
cg21534787	UBA3	UBA3_Exon	22	32468908	32468957	50	-	32468908	32468909	CGAGCGATCTGGACCCTTCACACACCCTGATTTCGAACCGAGCACTGAAG	Exon (UBA3-201/UBA3, exon 3 of 18)	22	32457271	32491697	34427	1	UBA3-201	11637	UBA3-201;UBA3-202;UBA3-203;UBA3-204	UBA3;UBA3;UBA3;UBA3	0;0;0;0	TRUE	FALSE	FALSE	FALSE	FALSE	TRUE	TRUE	FALSE	FALSE	Exon	4	4	512647	ENSBTAG00000015556	conserved gene and region	NA	NA	NA	NA	NA	NA	NA	NA	NA	NA	NA	NA	TRUE
cg21546402	TTLL7	TTLL7_Intergenic_downstream	3	60368958	60369007	50	-	60368958	60368959	CGCATGATGATATTTTGGGATATAGATATTCAGAGTTGGATTACTTTTGA	Distal Intergenic	3	60110693	60241055	130363	1	TTLL7-201	258314	NA	NA	NA	FALSE	TRUE	FALSE	FALSE	FALSE	FALSE	FALSE	FALSE	TRUE	Intergenic_downstream	4	4	522221	ENSBTAG00000003322	mapped to different genes	NA	NA	NA	NA	NA	NA	NA	NA	NA	NA	NA	NA	TRUE
cg21570151	CHD3	CHD3_Exon	19	27592243	27592292	50	+	27592243	27592244	CGCCGAGGCCGAGTGCCTGGCCGAGAGCCACCAGCACCTCTCCAAGGAGT	Exon (CHD3-201/CHD3, exon 37 of 39)	19	27570592	27594079	23488	1	CHD3-201	21651	CHD3-201;CHD3-202;CHD3-203;RNF227-201	CHD3;CHD3;CHD3;RNF227	0;0;0;5996	TRUE	FALSE	FALSE	FALSE	FALSE	TRUE	FALSE	FALSE	FALSE	Exon	20	25	532673	ENSBTAG00000014377	conserved gene but different region	19	27592152	27592424	273	*	273	28	0.7142857143	0.815446981	0.1025641026	5.63e-19	CpGisland	TRUE
cg21584134	GRB14	GRB14_Intergenic_downstream	2	31870114	31870163	50	+	31870114	31870115	CGAGTATTATATGCCCAATTGACTGGAATGAATACAAAGTCCATCAGGTG	Distal Intergenic	2	31681727	31810646	128920	1	GRB14-202	188387	NA	NA	NA	FALSE	TRUE	FALSE	FALSE	FALSE	FALSE	FALSE	FALSE	TRUE	Intergenic_downstream	12	16	497029	ENSBTAG00000019291	conserved gene and region	NA	NA	NA	NA	NA	NA	NA	NA	NA	NA	NA	NA	TRUE
cg21600678	CTDSPL2	CTDSPL2_Exon	10	102938060	102938109	50	+	102938060	102938061	CGGCTTTTCCGTGAACATTGTGTTTGTGTACAAGGAAACTATATAAAGGA	Exon (CTDSPL2-201/CTDSPL2, exon 11 of 13)	10	102869154	102941464	72311	1	CTDSPL2-201	68906	CTDSPL2-201;CTDSPL2-202	CTDSPL2;CTDSPL2	0;0	TRUE	FALSE	FALSE	FALSE	FALSE	TRUE	FALSE	FALSE	FALSE	Exon	5	7	540232	ENSBTAG00000015385	conserved gene but different region	NA	NA	NA	NA	NA	NA	NA	NA	NA	NA	NA	NA	TRUE
cg21603943	HMGB1	HMGB1_Intron	12	30329410	30329459	50	-	30329458	30329459	TGGCTTTTGTCCCTCATCCTTGTTTACTCGGAGAAACTTCAGACCGGACG	Intron (HMGB1-201/HMGB1, intron 1 of 4)	12	30327227	30333011	5785	1	HMGB1-201	2183	HMGB1-201	HMGB1	0	TRUE	FALSE	FALSE	FALSE	FALSE	FALSE	TRUE	FALSE	FALSE	Intron	2	3	282691	ENSBTAG00000018103	mapped to different genes	12	30329371	30329545	175	*	175	16	0.6057142857	1.014492754	0.09142857143	2.95e-10	CpGisland	TRUE
cg21604300	CADM1	CADM1_Exon	15	25774795	25774844	50	-	25774795	25774796	CGCTGGGTCTGCAGGTTTCCAGTGACCGCAGGGTGCTCCACCTGGCAGAT	Exon (CADM1-201/CADM1, exon 5 of 9)	15	25721022	26071036	350015	2	CADM1-202	296192	CADM1-202;CADM1-201	CADM1;CADM1	0;0	TRUE	FALSE	FALSE	FALSE	FALSE	TRUE	FALSE	FALSE	FALSE	Exon	7	103	529873	ENSBTAG00000000977	conserved gene and region	NA	NA	NA	NA	NA	NA	NA	NA	NA	NA	NA	NA	TRUE
cg21620558	CDKN2C	CDKN2C_Promoter	3	95344258	95344307	50	-	95344258	95344259	CGCTTTTTGAGTTGAAAAACCCGCCCCCATTTTAACGGCAGAGTTTTAAG	Promoter (1-2kb)	3	95337691	95342769	5079	2	CDKN2C-201	-1538	CDKN2C-201	CDKN2C	0	FALSE	TRUE	TRUE	FALSE	FALSE	FALSE	FALSE	FALSE	FALSE	Promoter	6	14	505691	ENSBTAG00000011059	conserved gene but different region	3	95344258	95344931	674	*	674	74	0.7136498516	0.8629364338	0.1097922849	1.87e-51	CpGisland	TRUE
cg21800749	SCN1A	SCN1A_Exon	2	30224975	30225024	50	-	30225023	30225024	TACCACCAGGACCTGACAGCTTCAACTTCTTCACCAGAGAATCTCTTGCG	Promoter (<=1kb)	2	30224956	30318787	93832	1	SCN1A-201	19	SCN1A-201	SCN1A	0	TRUE	FALSE	TRUE	FALSE	FALSE	TRUE	FALSE	FALSE	FALSE	Exon	4	4	529590	ENSBTAG00000018520	mapped to different genes	NA	NA	NA	NA	NA	NA	NA	NA	NA	NA	NA	NA	TRUE
cg21866794	VRK2	VRK2_Intergenic_upstream	11	40431252	40431301	50	+	40431252	40431253	CGCAGCTTCAAACACGCGCGGCAGCTTCAAACGCGCCAGCTTCAAACAGC	Distal Intergenic	11	40689183	40797603	108421	1	VRK2-201	-257882	NA	NA	NA	FALSE	TRUE	FALSE	FALSE	FALSE	FALSE	FALSE	FALSE	TRUE	Intergenic_upstream	41	41	523902	ENSBTAG00000033801	conserved gene and region	11	40431181	40431286	106	*	106	11	0.5754716981	1.388095238	0.1037735849	8.99e-08	CpGisland	TRUE
cg21894467	NA	NA	NA	NA	NA	NA	NA	NA	NA	NA	NA	NA	NA	NA	NA	NA	NA	NA	NA	NA	NA	NA	NA	NA	NA	NA	NA	NA	NA	NA	NA	NA	NA	NA	NA	NA	NA	NA	NA	NA	NA	NA	NA	NA	NA	NA	NA	NA	NA
cg22051383	LBX1	LBX1_Intergenic_downstream	26	22016673	22016722	50	-	22016721	22016722	AGTCTCGGGGCGTCTGGGTAGGCTATTAAGAGTAATTAGCATCTTTTGCG	Distal Intergenic	26	22026546	22029801	3256	2	LBX1-201	13128	NA	NA	NA	FALSE	TRUE	FALSE	FALSE	FALSE	FALSE	FALSE	FALSE	TRUE	Intergenic_downstream	33	54	534470	ENSBTAG00000002261	mapped to different genes	NA	NA	NA	NA	NA	NA	NA	NA	NA	NA	NA	NA	TRUE
cg22057106	ZBTB20	ZBTB20_Intergenic_upstream	1	59134457	59134506	50	+	59134505	59134506	GTGTTTTGGCAACTCTAAGTTACCTAAATTAGTTTTGATCAACACTGTCG	Distal Intergenic	1	58975735	59030035	54301	2	ZBTB20-202	-104422	NA	NA	NA	FALSE	TRUE	FALSE	FALSE	FALSE	FALSE	FALSE	FALSE	TRUE	Intergenic_upstream	74	93	508864	NA	mapped to different genes	NA	NA	NA	NA	NA	NA	NA	NA	NA	NA	NA	NA	TRUE
cg22073028	NRXN1	NRXN1_Intron	11	33047630	33047679	50	-	33047630	33047631	CGGCAAACCCAAAATAAGAAACAATTAGAATGATATCTACCGAACAATGT	Intron (NRXN1-201/NRXN1, intron 1 of 2)	11	32884867	33050686	165820	2	NRXN1-201	3007	NRXN1-201	NRXN1	0	TRUE	FALSE	FALSE	FALSE	FALSE	FALSE	TRUE	FALSE	FALSE	Intron	14	30	281950	ENSBTAG00000046199	mapped to different genes	NA	NA	NA	NA	NA	NA	NA	NA	NA	NA	NA	NA	TRUE
cg22108362	DLG3	DLG3_Exon	X	79957681	79957730	50	+	79957729	79957730	TGGGCCATGTTTTCTTTGCTCTTGTAAAATGGAAACTTTCGAGAGAGGCG	Exon (DLG3-202/DLG3, exon 13 of 20)	30	79947017	80000562	53546	2	DLG3-201	42832	DLG3-201;DLG3-202;DLG3-203;DLG3-204	DLG3;DLG3;DLG3;DLG3	0;0;0;0	TRUE	FALSE	FALSE	FALSE	FALSE	TRUE	TRUE	FALSE	FALSE	Exon	10	11	509882	ENSBTAG00000011291	conserved gene and region	NA	NA	NA	NA	NA	NA	NA	NA	NA	NA	NA	NA	TRUE
cg22152872	ADGRB3	ADGRB3_Intergenic_upstream	9	7363901	7363950	50	-	7363949	7363950	CTTTCATTGCCATTTTTACAGGCCAAATGACATAGGATGAAGGCTGTTCG	Distal Intergenic	9	7702860	8247107	544248	1	ADGRB3-202	-338959	NA	NA	NA	FALSE	TRUE	FALSE	FALSE	FALSE	FALSE	FALSE	FALSE	TRUE	Intergenic_upstream	5	22	100337167	ENSBTAG00000015335	conserved gene but different region	NA	NA	NA	NA	NA	NA	NA	NA	NA	NA	NA	NA	TRUE
cg22170285	ATP11B	ATP11B_Intergenic_upstream	1	84425381	84425430	50	-	84425429	84425430	AGCTAAATTGATTTCTCAGCTGCCCATGTTTTCTGTTTACTTAGTAAGCG	Distal Intergenic	1	84108412	84205584	97173	2	ATP11B-203	-219846	NA	NA	NA	FALSE	TRUE	FALSE	FALSE	FALSE	FALSE	FALSE	FALSE	TRUE	Intergenic_upstream	27	31	614392	ENSBTAG00000000290	mapped to different genes	NA	NA	NA	NA	NA	NA	NA	NA	NA	NA	NA	NA	TRUE
cg22174647	OGT	OGT_Intron	X	79118289	79118338	50	-	79118289	79118290	CGCATCATCAGAAGAGCAGAATGCTGCAATCCAAACAAAGAAGAAAAAAG	Intron (OGT-201/OGT, intron 4 of 21)	30	79093648	79135279	41632	2	OGT-201	16941	OGT-201;OGT-202	OGT;OGT	0;0	TRUE	FALSE	FALSE	FALSE	FALSE	FALSE	TRUE	FALSE	FALSE	Intron	24	34	532053	ENSBTAG00000000902	conserved gene but different region	NA	NA	NA	NA	NA	NA	NA	NA	NA	NA	NA	NA	TRUE
cg22183148	BCL11A	BCL11A_Promoter	11	43313796	43313845	50	+	43313844	43313845	TACAGGATTTCATAGTCCTTTCAGTAGTTTTCGGTATGAAGTATGAGCCG	Promoter (2-3kb)	11	43208567	43311324	102758	2	BCL11A-203	-2472	BCL11A-203;BCL11A-204	BCL11A;BCL11A	0;0	FALSE	TRUE	TRUE	FALSE	FALSE	FALSE	FALSE	FALSE	FALSE	Promoter	9	199	538680	ENSBTAG00000016534	conserved gene and region	NA	NA	NA	NA	NA	NA	NA	NA	NA	NA	NA	NA	TRUE
cg22192672	NA	NA	NA	NA	NA	NA	NA	NA	NA	NA	NA	NA	NA	NA	NA	NA	NA	NA	NA	NA	NA	NA	NA	NA	NA	NA	NA	NA	NA	NA	NA	NA	NA	NA	NA	NA	NA	NA	NA	NA	NA	NA	NA	NA	NA	NA	NA	NA	NA
cg22217682	DPH6	DPH6_Intergenic_upstream	10	31368893	31368942	50	-	31368941	31368942	TAAGCGTGCTTAGCTGCTTGCCATTAAAATTGATCTGTACTATCCTTCCG	Distal Intergenic	10	30837049	31026323	189275	2	DPH6-201	-342619	NA	NA	NA	FALSE	TRUE	FALSE	FALSE	FALSE	FALSE	FALSE	FALSE	TRUE	Intergenic_upstream	21	29	767944	ENSBTAG00000001364	mapped to different genes	NA	NA	NA	NA	NA	NA	NA	NA	NA	NA	NA	NA	TRUE
cg22294661	RSF1	RSF1_Exon	29	18284295	18284344	50	-	18284295	18284296	CGAAACGAGTTGGCTGAGACTCTTGCACTCCTGAAAGCACAAATTGATCC	Exon (RSF1-201/RSF1, exon 5 of 15)	29	18188931	18330620	141690	1	RSF1-201	95364	RSF1-201;RSF1-202	RSF1;RSF1	0;0	TRUE	FALSE	FALSE	FALSE	FALSE	TRUE	FALSE	FALSE	FALSE	Exon	2	7	541248	ENSBTAG00000020268	conserved gene and region	NA	NA	NA	NA	NA	NA	NA	NA	NA	NA	NA	NA	TRUE
cg22424741	ARMC1	ARMC1_Intergenic_downstream	14	29746763	29746812	50	+	29746811	29746812	TTTCCTGCGGTAAGTTCATTACTCGTATTTTGTCCAGAATTAGTGAAGCG	Distal Intergenic	14	30000050	30024834	24785	2	ARMC1-201	278022	NA	NA	NA	FALSE	TRUE	FALSE	FALSE	FALSE	FALSE	FALSE	FALSE	TRUE	Intergenic_downstream	22	22	514000	ENSBTAG00000015901	mapped to different genes	NA	NA	NA	NA	NA	NA	NA	NA	NA	NA	NA	NA	TRUE
cg22468194	NA	NA	NA	NA	NA	NA	NA	NA	NA	NA	NA	NA	NA	NA	NA	NA	NA	NA	NA	NA	NA	NA	NA	NA	NA	NA	NA	NA	NA	NA	NA	NA	NA	NA	NA	NA	NA	NA	NA	NA	NA	NA	NA	NA	NA	NA	NA	NA	NA
cg22666439	DACH1	DACH1_Promoter	12	46555047	46555096	50	-	46555047	46555048	CGTTGTAAACGGCTATGCTATAATATCCATTAAGCAGAAAGAAAAATAAG	Promoter (6-7kb)	12	46109476	46548484	439009	2	DACH1-201	-6612	NA	NA	NA	FALSE	TRUE	TRUE	FALSE	FALSE	FALSE	FALSE	FALSE	FALSE	Promoter	6	98	537184	ENSBTAG00000043985	conserved gene and region	NA	NA	NA	NA	NA	NA	NA	NA	NA	NA	NA	NA	TRUE
cg22713419	PPTC7	PPTC7_threeUTR	17	54409084	54409133	50	+	54409084	54409085	CGCAGGCAGCTTAAGTTCATAGGAAGAAATAAGGTTCTGATATGTTTAGA	3' UTR	17	54408216	54453472	45257	2	PPTC7-201	44339	PPTC7-201;RAD9B-201	PPTC7;RAD9B	0;31241	TRUE	FALSE	FALSE	FALSE	TRUE	TRUE	FALSE	FALSE	FALSE	threeUTR	1	1	525355	ENSBTAG00000018332	conserved gene and region	NA	NA	NA	NA	NA	NA	NA	NA	NA	NA	NA	NA	TRUE
cg22823874	DMTF1	DMTF1_Exon	4	33268061	33268110	50	-	33268109	33268110	CTGTCATCATACATGCGAAGCACTCTTCTATAAACTGCAAACAAAGGCCG	Exon (DMTF1-201/DMTF1, exon 6 of 16)	4	33249637	33286857	37221	2	DMTF1-201	18747	DMTF1-201;DMTF1-202;DMTF1-203;DMTF1-204	DMTF1;DMTF1;DMTF1;DMTF1	0;0;0;0	TRUE	FALSE	FALSE	FALSE	FALSE	TRUE	FALSE	FALSE	FALSE	Exon	9	11	539676	ENSBTAG00000020878	conserved gene and region	NA	NA	NA	NA	NA	NA	NA	NA	NA	NA	NA	NA	TRUE
cg23012887	SCAF8	SCAF8_Exon	9	91463288	91463337	50	+	91463336	91463337	GCACCCAGATTTAGTAATAACATCATTAGCACTTTCCAGAATTTATATCG	Exon (SCAF8-201/SCAF8, exon 5 of 22)	9	91412046	91562869	150824	1	SCAF8-201	51242	SCAF8-201;SCAF8-202;SCAF8-203;SCAF8-204	SCAF8;SCAF8;SCAF8;SCAF8	0;0;0;0	TRUE	FALSE	FALSE	FALSE	FALSE	TRUE	FALSE	FALSE	FALSE	Exon	3	4	100298738	ENSBTAG00000031917	conserved gene and region	NA	NA	NA	NA	NA	NA	NA	NA	NA	NA	NA	NA	TRUE
cg23040417	NA	NA	NA	NA	NA	NA	NA	NA	NA	NA	NA	NA	NA	NA	NA	NA	NA	NA	NA	NA	NA	NA	NA	NA	NA	NA	NA	NA	NA	NA	NA	NA	NA	NA	NA	NA	NA	NA	NA	NA	NA	NA	NA	NA	NA	NA	NA	NA	NA
cg23075928	SPOP	SPOP_fiveUTR	19	36998916	36998965	50	+	36998964	36998965	GTTTAACCTTCAAACTGGCGATGTCAAGGGTTCCAAGTCCTCCACCTCCG	5' UTR	19	36937900	37020386	82487	1	SPOP-201	61016	SPOP-201	SPOP	0	TRUE	FALSE	FALSE	TRUE	FALSE	TRUE	FALSE	FALSE	FALSE	fiveUTR	3	5	530618	ENSBTAG00000005824	conserved gene but different region	NA	NA	NA	NA	NA	NA	NA	NA	NA	NA	NA	NA	TRUE
cg23094735	NA	NA	NA	NA	NA	NA	NA	NA	NA	NA	NA	NA	NA	NA	NA	NA	NA	NA	NA	NA	NA	NA	NA	NA	NA	NA	NA	NA	NA	NA	NA	NA	NA	NA	NA	NA	NA	NA	NA	NA	NA	NA	NA	NA	NA	NA	NA	NA	NA
cg23234999	NA	NA	NA	NA	NA	NA	NA	NA	NA	NA	NA	NA	NA	NA	NA	NA	NA	NA	NA	NA	NA	NA	NA	NA	NA	NA	NA	NA	NA	NA	NA	NA	NA	NA	NA	NA	NA	NA	NA	NA	NA	NA	NA	NA	NA	NA	NA	NA	NA
cg23292987	FAM155B	FAM155B_Intergenic_downstream	X	80802060	80802109	50	+	80802108	80802109	AGAAGTTGTCTAGCAAGACGGCATATTTCTACCAGAATTCCTCAGGGGCG	Distal Intergenic	30	80931538	80960201	28664	2	FAM155B-201	158092	NA	NA	NA	FALSE	TRUE	FALSE	FALSE	FALSE	FALSE	FALSE	FALSE	TRUE	Intergenic_downstream	4	12	613918	ENSBTAG00000011310	mapped to different genes	NA	NA	NA	NA	NA	NA	NA	NA	NA	NA	NA	NA	TRUE
cg23301517	BHLHE22	BHLHE22_Intergenic_upstream	14	29188342	29188391	50	-	29188342	29188343	CGTACATCTTAAACAAACAGGAATTGCGACAAGCAAAACAGATGGGCAAC	Distal Intergenic	14	29274588	29275673	1086	1	BHLHE22-201	-86246	NA	NA	NA	FALSE	TRUE	FALSE	FALSE	FALSE	FALSE	FALSE	FALSE	TRUE	Intergenic_upstream	17	20	101902844	ENSBTAG00000033173	mapped to different genes	NA	NA	NA	NA	NA	NA	NA	NA	NA	NA	NA	NA	TRUE
cg23322365	GLS	GLS_Exon	2	79442390	79442439	50	+	79442390	79442391	CGAACGTCTGATCCCAGGTTGAAAGAGTGTATGGATATGTTAAGATTAAC	Exon (GLS-201/GLS, exon 3 of 15)	2	79427772	79481911	54140	1	GLS-201	14618	GLS-201;GLS-202	GLS;GLS	0;0	TRUE	FALSE	FALSE	FALSE	FALSE	TRUE	FALSE	FALSE	FALSE	Exon	2	5	525335	ENSBTAG00000007863	mapped to different genes	NA	NA	NA	NA	NA	NA	NA	NA	NA	NA	NA	NA	TRUE
cg23479761	TASOR	TASOR_threeUTR	22	44401239	44401288	50	+	44401287	44401288	GATTTCCCAACATTAAACGTGAACACATTTCGCAGAAGCTTTTAGCATCG	3' UTR	22	44353226	44404518	51293	1	TASOR-201	48013	CCDC66-201;TASOR-201	CCDC66;TASOR	41481;0	TRUE	FALSE	FALSE	FALSE	TRUE	TRUE	FALSE	FALSE	FALSE	threeUTR	3	4	510095	ENSBTAG00000019748	conserved gene and region	NA	NA	NA	NA	NA	NA	NA	NA	NA	NA	NA	NA	TRUE
cg23534420	MEIS2	MEIS2_Intron	10	32749047	32749096	50	-	32749095	32749096	TTTGTTTAATCACCTTTTGGATCTTTGCCAGATGGTCTCTATTGAGAGCG	Intron (MEIS2-201/MEIS2, intron 7 of 12)	10	32547550	32770601	223052	2	MEIS2-201	21505	MEIS2-201;MEIS2-202;MEIS2-203	MEIS2;MEIS2;MEIS2	0;0;0	TRUE	FALSE	FALSE	FALSE	FALSE	FALSE	TRUE	FALSE	FALSE	Intron	51	117	539573	ENSBTAG00000003172	conserved gene and region	NA	NA	NA	NA	NA	NA	NA	NA	NA	NA	NA	NA	TRUE
cg23662675	NA	NA	NA	NA	NA	NA	NA	NA	NA	NA	NA	NA	NA	NA	NA	NA	NA	NA	NA	NA	NA	NA	NA	NA	NA	NA	NA	NA	NA	NA	NA	NA	NA	NA	NA	NA	NA	NA	NA	NA	NA	NA	NA	NA	NA	NA	NA	NA	NA
cg23701217	KCTD15	KCTD15_Intergenic_downstream	18	44260253	44260302	50	+	44260301	44260302	CCTGAGGCCGTGTGTCTGCAGTGTTTCGGGAAATGACTTGCCTTAGCACG	Distal Intergenic	18	44207910	44219971	12062	1	KCTD15-202	52343	NA	NA	NA	FALSE	TRUE	FALSE	FALSE	FALSE	FALSE	FALSE	FALSE	TRUE	Intergenic_downstream	9	25	512578	ENSBTAG00000017956	conserved gene and region	18	44260255	44260571	317	*	317	24	0.6372239748	0.7458823529	0.07570977918	3.24e-13	CpGisland	TRUE
cg23753715	PLAG1	PLAG1_fiveUTR	14	23375491	23375540	50	+	23375491	23375492	CGGCCCGTCCGCCGCCTCTACACCGCCCGCGGAATTTCTAATAATTTTTT	Promoter (<=1kb)	14	23330541	23375751	45211	2	PLAG1-201	211	PLAG1-201;CHCHD7-201;CHCHD7-202;CHCHD7-203	PLAG1;CHCHD7;CHCHD7;CHCHD7	0;-521;-521;-521	TRUE	FALSE	TRUE	TRUE	FALSE	TRUE	FALSE	FALSE	FALSE	fiveUTR	6	21	539210	ENSBTAG00000004022	conserved gene and region	14	23375424	23376418	995	*	995	146	0.7608040201	1.037969076	0.1467336683	8.27e-122	CpGisland	TRUE
cg23832187	NA	NA	NA	NA	NA	NA	NA	NA	NA	NA	NA	NA	NA	NA	NA	NA	NA	NA	NA	NA	NA	NA	NA	NA	NA	NA	NA	NA	NA	NA	NA	NA	NA	NA	NA	NA	NA	NA	NA	NA	NA	NA	NA	NA	NA	NA	NA	NA	NA
cg23864135	NA	NA	NA	NA	NA	NA	NA	NA	NA	NA	NA	NA	NA	NA	NA	NA	NA	NA	NA	NA	NA	NA	NA	NA	NA	NA	NA	NA	NA	NA	NA	NA	NA	NA	NA	NA	NA	NA	NA	NA	NA	NA	NA	NA	NA	NA	NA	NA	NA
cg23867108	CCM2	CCM2_Exon	4	76580988	76581037	50	+	76581036	76581037	TTTCTTATCTCTACTCTTTTCACCTTTTAGGAATACTCGTTTAAATGGCG	Exon (CCM2-201/CCM2, exon 3 of 11)	4	76550183	76601290	51108	2	CCM2-201	20253	CCM2-201;CCM2-203;CCM2-202	CCM2;CCM2;CCM2	0;0;0	TRUE	FALSE	FALSE	FALSE	FALSE	TRUE	FALSE	FALSE	FALSE	Exon	2	2	506450	ENSBTAG00000008090	conserved gene and region	NA	NA	NA	NA	NA	NA	NA	NA	NA	NA	NA	NA	TRUE
cg23889185	NKX1-1	NKX1-1_Intergenic_upstream	6	116981339	116981388	50	+	116981387	116981388	TTTACCCAATAATAAGTTCCATTTGGAGGAGGTTTGAAAACAATTCCCCG	Distal Intergenic	6	117080457	117083730	3274	1	NKX1-1-201	-99069	NA	NA	NA	FALSE	TRUE	FALSE	FALSE	FALSE	FALSE	FALSE	FALSE	TRUE	Intergenic_upstream	4	13	112447172	ENSBTAG00000048789	mapped to different genes	NA	NA	NA	NA	NA	NA	NA	NA	NA	NA	NA	NA	TRUE
cg24007610	NA	NA	NA	NA	NA	NA	NA	NA	NA	NA	NA	NA	NA	NA	NA	NA	NA	NA	NA	NA	NA	NA	NA	NA	NA	NA	NA	NA	NA	NA	NA	NA	NA	NA	NA	NA	NA	NA	NA	NA	NA	NA	NA	NA	NA	NA	NA	NA	NA
cg24068112	FTO	FTO_Intron	18	22408460	22408509	50	+	22408460	22408461	CGGATGATTTTTTATTTCCGTTTAGCAGTGATGACAGAATGTCATAGTGA	Intron (FTO-201/FTO, intron 7 of 7)	18	22040310	22463041	422732	1	FTO-201	368150	FTO-201;FTO-202;FTO-203	FTO;FTO;FTO	0;0;0	TRUE	FALSE	FALSE	FALSE	FALSE	FALSE	TRUE	FALSE	FALSE	Intron	25	25	618622	ENSBTAG00000012501	conserved gene and region	NA	NA	NA	NA	NA	NA	NA	NA	NA	NA	NA	NA	TRUE
cg24337303	GRB14	GRB14_Intergenic_downstream	2	31870058	31870107	50	-	31870058	31870059	CGGTTAAATGGGCGTTTAAGCAGTTTTTAATGCATTATATGTACTTATTT	Distal Intergenic	2	31681727	31810646	128920	1	GRB14-202	188380	NA	NA	NA	FALSE	TRUE	FALSE	FALSE	FALSE	FALSE	FALSE	FALSE	TRUE	Intergenic_downstream	12	16	497029	ENSBTAG00000019291	conserved gene and region	NA	NA	NA	NA	NA	NA	NA	NA	NA	NA	NA	NA	TRUE
cg24364668	CCDC80	CCDC80_fiveUTR	1	57412043	57412092	50	+	57412091	57412092	AGCTGTCCTTCTAAGTCTTTGTATCTCCATTTGTCTGCAGTTTCTCCTCG	Promoter (<=1kb)	1	57364375	57412624	48250	2	CCDC80-201	532	CCDC80-201;CCDC80-202;CCDC80-203;CCDC80-204	CCDC80;CCDC80;CCDC80;CCDC80	0;0;0;0	TRUE	FALSE	TRUE	TRUE	FALSE	TRUE	TRUE	FALSE	FALSE	fiveUTR	1	1	515235	ENSBTAG00000010793	conserved gene and region	NA	NA	NA	NA	NA	NA	NA	NA	NA	NA	NA	NA	TRUE
cg24367661	EPHA3	EPHA3_Exon	1	37381541	37381590	50	-	37381541	37381542	CGAGACCTCAGTTATCCTGGACTGGAGTTGGCCCCTGGACACAGGAGGCC	Exon (EPHA3-201/EPHA3, exon 5 of 17)	1	37110684	37519280	408597	1	EPHA3-201	270857	EPHA3-201	EPHA3	0	TRUE	FALSE	FALSE	FALSE	FALSE	TRUE	FALSE	FALSE	FALSE	Exon	2	10	537951	ENSBTAG00000006811	conserved gene and region	NA	NA	NA	NA	NA	NA	NA	NA	NA	NA	NA	NA	TRUE
cg24450312	RASSF5	RASSF5_Exon	16	4294119	4294168	50	+	4294119	4294120	CGGGCCTCCCGACCCGCTCGCCCGCTCCGGCCTGGTCTGCAGCAGAGACT	Promoter (<=1kb)	16	4293882	4367194	73313	1	RASSF5-201	237	RASSF5-201	RASSF5	0	TRUE	FALSE	TRUE	FALSE	FALSE	TRUE	FALSE	FALSE	FALSE	Exon	1	2	539767	ENSBTAG00000010427	conserved gene and region	16	4293599	4294499	901	*	901	114	0.7491675916	0.9036475287	0.1265260821	1.11e-86	CpGisland	TRUE
cg24517026	NA	NA	NA	NA	NA	NA	NA	NA	NA	NA	NA	NA	NA	NA	NA	NA	NA	NA	NA	NA	NA	NA	NA	NA	NA	NA	NA	NA	NA	NA	NA	NA	NA	NA	NA	NA	NA	NA	NA	NA	NA	NA	NA	NA	NA	NA	NA	NA	NA
cg24555998	NSD3	NSD3_threeUTR	27	33461528	33461577	50	+	33461576	33461577	TTTCTGGGATGAAATTGTACAGGAATCTCAGTCCACAGTTTCCTCAATCG	3' UTR	27	33427742	33524431	96690	2	NSD3-201	62854	NSD3-201;NSD3-202;NSD3-203;NSD3-204	NSD3;NSD3;NSD3;NSD3	0;0;0;62854	TRUE	FALSE	FALSE	FALSE	TRUE	TRUE	TRUE	FALSE	FALSE	threeUTR	2	17	513054	ENSBTAG00000001529	conserved gene but different region	27	33461576	33461793	218	*	218	17	0.6009174312	0.8724105461	0.07798165138	9.63e-10	CpGisland	TRUE
cg24574794	IRF2BPL	IRF2BPL_Intergenic_upstream	10	88249353	88249402	50	-	88249353	88249354	CGTTCAAAGTGCTCTTTCATTTGAAATGCTGGAAGCCTGCCATGTGCAAT	Distal Intergenic	10	88236338	88238662	2325	2	IRF2BPL-201	-10740	NA	NA	NA	FALSE	TRUE	FALSE	FALSE	FALSE	FALSE	FALSE	FALSE	TRUE	Intergenic_upstream	3	6	613845	ENSBTAG00000025329	mapped to different genes	NA	NA	NA	NA	NA	NA	NA	NA	NA	NA	NA	NA	TRUE
cg24613973	KCTD1	KCTD1_fiveUTR	24	30336026	30336075	50	-	30336074	30336075	ATAGCGCATGCGCCCTGCCCGAGGACTGGCAGAGAGACGGCAATATGGCG	Promoter (<=1kb)	24	30335129	30438195	103067	1	KCTD1-201	897	KCTD1-201	KCTD1	0	TRUE	FALSE	TRUE	TRUE	FALSE	TRUE	FALSE	FALSE	FALSE	fiveUTR	12	24	784587	ENSBTAG00000050380	conserved gene but different region	24	30336012	30336328	317	*	317	39	0.7223974763	1.025634644	0.1230283912	1.58e-29	CpGisland	TRUE
cg24633967	C7H5orf24	C7H5orf24_Intergenic_downstream	7	46331910	46331959	50	+	46331910	46331911	CGCTGTCCTCTGCTGTAAAAAGTCTGAATAGATACTGTGTATGTTTTTAT	Distal Intergenic	7	46322048	46329335	7288	1	C7H5orf24-201	9862	C7H5orf24-201	C7H5orf24	0	FALSE	TRUE	FALSE	FALSE	FALSE	FALSE	FALSE	FALSE	TRUE	Intergenic_downstream	2	3	538535	ENSBTAG00000012762	conserved gene but different region	NA	NA	NA	NA	NA	NA	NA	NA	NA	NA	NA	NA	TRUE
cg24663507	PLPP4	PLPP4_Exon	26	40581079	40581128	50	+	40581127	40581128	ATTTCTTTCCTCACACCCCTGGCTGTTATTTGTGTGGTGAAAATTATCCG	Exon (PLPP4-201/PLPP4, exon 3 of 7)	26	40509769	40657136	147368	1	PLPP4-202	71310	PLPP4-202;PLPP4-201	PLPP4;PLPP4	0;0	TRUE	FALSE	FALSE	FALSE	FALSE	TRUE	FALSE	FALSE	FALSE	Exon	6	6	529067	ENSBTAG00000032106	conserved gene and region	NA	NA	NA	NA	NA	NA	NA	NA	NA	NA	NA	NA	TRUE
cg24932816	LMO4	LMO4_Promoter	3	56715750	56715799	50	+	56715798	56715799	CCACTGGGCGGCCGGATTGTTCAGGCGGAATAATAAAACCTGCCAATCCG	Promoter (<=1kb)	3	56703848	56715731	11884	2	LMO4-202	-19	LMO4-201;LMO4-202	LMO4;LMO4	0;0	FALSE	TRUE	TRUE	FALSE	FALSE	FALSE	FALSE	FALSE	FALSE	Promoter	3	89	614212	ENSBTAG00000000305	conserved gene and region	3	56715719	56716064	346	*	346	38	0.7023121387	0.900178009	0.1098265896	9.64e-27	CpGisland	TRUE
cg24961380	NA	NA	NA	NA	NA	NA	NA	NA	NA	NA	NA	NA	NA	NA	NA	NA	NA	NA	NA	NA	NA	NA	NA	NA	NA	NA	NA	NA	NA	NA	NA	NA	NA	NA	NA	NA	NA	NA	NA	NA	NA	NA	NA	NA	NA	NA	NA	NA	NA
cg25028303	EFNA5	EFNA5_Intergenic_downstream	7	104645506	104645555	50	-	104645506	104645507	CGTCAAGAGCAGAATGTTGAACTGGCGTGAAGAAAATATAAAATTGATTA	Distal Intergenic	7	106497219	106548324	51106	2	EFNA5-201	1902818	NA	NA	NA	FALSE	TRUE	FALSE	FALSE	FALSE	FALSE	FALSE	FALSE	TRUE	Intergenic_downstream	5	25	616742	ENSBTAG00000016515	mapped to different genes	NA	NA	NA	NA	NA	NA	NA	NA	NA	NA	NA	NA	TRUE
cg25148589	NA	NA	NA	NA	NA	NA	NA	NA	NA	NA	NA	NA	NA	NA	NA	NA	NA	NA	NA	NA	NA	NA	NA	NA	NA	NA	NA	NA	NA	NA	NA	NA	NA	NA	NA	NA	NA	NA	NA	NA	NA	NA	NA	NA	NA	NA	NA	NA	NA
cg25302064	NA	NA	NA	NA	NA	NA	NA	NA	NA	NA	NA	NA	NA	NA	NA	NA	NA	NA	NA	NA	NA	NA	NA	NA	NA	NA	NA	NA	NA	NA	NA	NA	NA	NA	NA	NA	NA	NA	NA	NA	NA	NA	NA	NA	NA	NA	NA	NA	NA
cg25333595	C10H15orf41	C10H15orf41_Intron	10	32420473	32420522	50	+	32420521	32420522	AATCTCATTTTAGTACAATTTTCTCGTTTCTGAAGTCGCTCATTGAATCG	Intron (C10H15orf41-201/C10H15orf41, intron 10 of 10)	10	32243797	32473979	230183	1	C10H15orf41-201	176676	C10H15orf41-201;C10H15orf41-202	C10H15orf41;C10H15orf41	0;0	TRUE	FALSE	FALSE	FALSE	FALSE	FALSE	TRUE	FALSE	FALSE	Intron	33	51	538758	ENSBTAG00000002179	conserved gene and region	NA	NA	NA	NA	NA	NA	NA	NA	NA	NA	NA	NA	TRUE
cg25337298	ADGRV1	ADGRV1_Exon	7	90241889	90241938	50	+	90241937	90241938	TAACTCAGTGAAGGTAAACCTGCCAATAATTCGAAATTCTGGGACACTCG	Exon (ADGRV1-201/ADGRV1, exon 31 of 90)	7	90154320	90667809	513490	1	ADGRV1-201	87569	ADGRV1-201;ADGRV1-202;ADGRV1-203;ADGRV1-204	ADGRV1;ADGRV1;ADGRV1;ADGRV1	0;0;0;0	TRUE	FALSE	FALSE	FALSE	FALSE	TRUE	FALSE	FALSE	FALSE	Exon	5	5	537034	ENSBTAG00000006031	conserved gene but different region	NA	NA	NA	NA	NA	NA	NA	NA	NA	NA	NA	NA	TRUE
cg25354219	SPCS3	SPCS3_Exon	27	7777229	7777278	50	-	7777229	7777230	CGGCGCTCACCTTCGGCTGCTTCATCACCACCGCCTTCAAAGACAGGAGC	Promoter (<=1kb)	27	7777104	7782843	5740	1	SPCS3-201	125	SPCS3-201	SPCS3	0	TRUE	FALSE	TRUE	FALSE	FALSE	TRUE	FALSE	FALSE	FALSE	Exon	1	1	767917	ENSBTAG00000014146	conserved gene and region	27	7777278	7777752	475	*	475	67	0.7557894737	0.9894602661	0.1410526316	7.04e-55	CpGisland	TRUE
cg25573671	NA	NA	NA	NA	NA	NA	NA	NA	NA	NA	NA	NA	NA	NA	NA	NA	NA	NA	NA	NA	NA	NA	NA	NA	NA	NA	NA	NA	NA	NA	NA	NA	NA	NA	NA	NA	NA	NA	NA	NA	NA	NA	NA	NA	NA	NA	NA	NA	NA
cg25580441	USP34	USP34_Exon	11	59873679	59873728	50	-	59873679	59873680	CGATCATAAACGTCATCTTTGCCCTGAAGGTTAAAGATGATAAAATGGTT	Exon (USP34-201/USP34, exon 62 of 67)	11	59860971	60057096	196126	2	USP34-204	183368	USP34-204;USP34-205;USP34-202;USP34-203;USP34-201	USP34;USP34;USP34;USP34;USP34	0;0;0;0;0	TRUE	FALSE	FALSE	FALSE	FALSE	TRUE	TRUE	FALSE	FALSE	Exon	13	14	534067	ENSBTAG00000006027	conserved gene and region	NA	NA	NA	NA	NA	NA	NA	NA	NA	NA	NA	NA	TRUE
cg25586275	ZFHX4	ZFHX4_Intron	14	39866974	39867023	50	+	39866974	39866975	CGAATCAGCTGTAATTAACTCCAGAGTGTTTCCAGATTGCCAGCAAAGAA	Intron (ZFHX4-201/ZFHX4, intron 1 of 10)	14	39849340	40051390	202051	1	ZFHX4-201	17634	ZFHX4-201	ZFHX4	0	TRUE	FALSE	FALSE	FALSE	FALSE	FALSE	TRUE	FALSE	FALSE	Intron	38	82	539762	ENSBTAG00000033268	conserved gene and region	NA	NA	NA	NA	NA	NA	NA	NA	NA	NA	NA	NA	TRUE
cg25643003	HSD17B12	HSD17B12_Exon	15	73672003	73672052	50	-	73672051	73672052	CCACACAGTACAGTAACTTATATACTTACCTGGAAGAACCCGCTTTGCCG	Exon (NA, exon 1 of 4)	15	73781285	73958433	177149	1	HSD17B12-201	-109282	NA	NA	NA	TRUE	FALSE	FALSE	FALSE	FALSE	TRUE	TRUE	FALSE	FALSE	Exon	6	22	789567	ENSBTAG00000000087	conserved gene and region	15	73672043	73672154	112	*	112	14	0.7767857143	0.8701442841	0.125	5.83e-11	CpGisland	TRUE
cg25682014	CALB2	CALB2_fiveUTR	18	39702296	39702345	50	+	39702344	39702345	GCCAGGTGCAGGTAAGGGGGCTGCTGCTGCGGGCCAGCCATGGCGAGCCG	Promoter (<=1kb)	18	39673678	39702336	28659	2	CALB2-202	0	CALB2-201;CALB2-202	CALB2;CALB2	0;0	TRUE	FALSE	TRUE	TRUE	FALSE	TRUE	FALSE	FALSE	FALSE	fiveUTR	2	2	513947	ENSBTAG00000001075	conserved gene and region	NA	NA	NA	NA	NA	NA	NA	NA	NA	NA	NA	NA	TRUE
cg25756885	CDK19	CDK19_Exon	9	39595282	39595331	50	+	39595282	39595283	CGTGCATCAAAAGCAAATAAAAAGCCCATGCAGTTGCCAAGATCTATGGT	Exon (CDK19-201/CDK19, exon 4 of 13)	9	39477920	39644633	166714	1	CDK19-201	117362	CDK19-201	CDK19	0	TRUE	FALSE	FALSE	FALSE	FALSE	TRUE	FALSE	FALSE	FALSE	Exon	4	6	511802	ENSBTAG00000007288	conserved gene and region	NA	NA	NA	NA	NA	NA	NA	NA	NA	NA	NA	NA	TRUE
cg25955950	SATB1	SATB1_Intron	1	155510452	155510501	50	-	155510500	155510501	ATCTAGAAACAGAAACACTGCAGTTTTACTGAGTGAAATTAGCAAAACCG	Intron (SATB1-201/SATB1, intron 1 of 10)	1	155431343	155525165	93823	2	SATB1-201	14664	SATB1-201	SATB1	0	TRUE	FALSE	FALSE	FALSE	FALSE	FALSE	TRUE	FALSE	FALSE	Intron	31	61	516952	ENSBTAG00000021158	conserved gene and region	NA	NA	NA	NA	NA	NA	NA	NA	NA	NA	NA	NA	TRUE
cg25997629	NA	NA	NA	NA	NA	NA	NA	NA	NA	NA	NA	NA	NA	NA	NA	NA	NA	NA	NA	NA	NA	NA	NA	NA	NA	NA	NA	NA	NA	NA	NA	NA	NA	NA	NA	NA	NA	NA	NA	NA	NA	NA	NA	NA	NA	NA	NA	NA	NA
cg26058379	ZSWIM6	ZSWIM6_Exon	20	17846970	17847019	50	+	17847018	17847019	GAGGAGTGAATGTTTTTCTGGATGGATTCTAATACTGTTTCCAGCCTCCG	Exon (ZSWIM6-201/ZSWIM6, exon 12 of 15)	20	17842584	18052859	210276	2	ZSWIM6-203	205840	ZSWIM6-203;ZSWIM6-201;ZSWIM6-202	ZSWIM6;ZSWIM6;ZSWIM6	0;0;0	TRUE	FALSE	FALSE	FALSE	FALSE	TRUE	FALSE	FALSE	FALSE	Exon	15	33	538841	ENSBTAG00000021224	conserved gene and region	NA	NA	NA	NA	NA	NA	NA	NA	NA	NA	NA	NA	TRUE
cg26126145	HOXB6	HOXB6_Promoter	19	37894291	37894340	50	-	37894339	37894340	ACTAATAGGCGCGGCGCTCGGACTATAAAACACAACAAATCATAAACCCG	Promoter (<=1kb)	19	37894377	37896079	1703	1	HOXB6-201	-86	HOXB5-201;HOXB6-201	HOXB5;HOXB6	0;0	FALSE	TRUE	TRUE	FALSE	FALSE	FALSE	FALSE	FALSE	FALSE	Promoter	8	9	112442654	ENSBTAG00000050006	conserved gene but different region	19	37894300	37894425	126	*	126	14	0.6111111111	1.285714286	0.1111111111	3.26e-10	CpGisland	TRUE
cg26141618	NA	NA	NA	NA	NA	NA	NA	NA	NA	NA	NA	NA	NA	NA	NA	NA	NA	NA	NA	NA	NA	NA	NA	NA	NA	NA	NA	NA	NA	NA	NA	NA	NA	NA	NA	NA	NA	NA	NA	NA	NA	NA	NA	NA	NA	NA	NA	NA	NA
cg26149292	UBR5	UBR5_Exon	14	62047375	62047424	50	+	62047423	62047424	CCTTCTTCCCTTAGAGAGAGACTCTGAGCTGTTGCGTGAACGTGAATCCG	Exon (UBR5-201/UBR5, exon 9 of 60)	14	61987835	62125261	137427	1	UBR5-201	59540	UBR5-201;UBR5-202;UBR5-203	UBR5;UBR5;UBR5	0;0;0	TRUE	FALSE	FALSE	FALSE	FALSE	TRUE	FALSE	FALSE	FALSE	Exon	5	9	515582	ENSBTAG00000021209	conserved gene and region	NA	NA	NA	NA	NA	NA	NA	NA	NA	NA	NA	NA	TRUE
cg26187582	MEF2C	MEF2C_Intergenic_downstream	7	88087594	88087643	50	+	88087642	88087643	TCAGCATATTTAAGCCATTAGACATGCAGGAATGTTAACATTATTATGCG	Distal Intergenic	7	88250023	88349262	99240	2	MEF2C-201	261619	NA	NA	NA	FALSE	TRUE	FALSE	FALSE	FALSE	FALSE	FALSE	FALSE	TRUE	Intergenic_downstream	36	106	512254	ENSBTAG00000020701	mapped to different genes	NA	NA	NA	NA	NA	NA	NA	NA	NA	NA	NA	NA	TRUE
cg26214460	NKX6-1	NKX6-1_Intergenic_downstream	6	99119640	99119689	50	-	99119688	99119689	TTGGTAAAAGTCAGGCGTGTGTGAATCAGAGCCCGGGCCTCGCCACGGCG	Distal Intergenic	6	99306821	99312032	5212	2	NKX6-1-201	192392	NA	NA	NA	FALSE	TRUE	FALSE	FALSE	FALSE	FALSE	FALSE	FALSE	TRUE	Intergenic_downstream	27	28	616211	ENSBTAG00000002518	mapped to different genes	6	99119542	99119696	155	*	155	14	0.6838709677	0.8142589118	0.09032258065	5.82e-09	CpGisland	TRUE
cg26414654	NA	NA	NA	NA	NA	NA	NA	NA	NA	NA	NA	NA	NA	NA	NA	NA	NA	NA	NA	NA	NA	NA	NA	NA	NA	NA	NA	NA	NA	NA	NA	NA	NA	NA	NA	NA	NA	NA	NA	NA	NA	NA	NA	NA	NA	NA	NA	NA	NA
cg26420776	UNCX	UNCX_Intergenic_downstream	25	41611147	41611196	50	-	41611147	41611148	CGGTAATGTATAATAACCCTTTGGGCAAGAAACCCAGTCCCCGCAGCAGC	Distal Intergenic	25	41614415	41615906	1492	2	UNCX-201	4759	UNCX-201	UNCX	0	FALSE	TRUE	FALSE	FALSE	FALSE	FALSE	FALSE	FALSE	TRUE	Intergenic_downstream	65	93	790191	ENSBTAG00000030721	conserved gene and region	NA	NA	NA	NA	NA	NA	NA	NA	NA	NA	NA	NA	TRUE
cg26489754	TJP1	TJP1_Exon	21	28402697	28402746	50	-	28402745	28402746	ACAGCATACCCGACGAGGAGTCGGATGATTTTAGAGCAAAAGACCAACCG	Exon (TJP1-201/TJP1, exon 19 of 20)	21	28399040	28430307	31268	2	TJP1-201	27561	TJP1-201	TJP1	0	TRUE	FALSE	FALSE	FALSE	FALSE	TRUE	TRUE	FALSE	FALSE	Exon	8	8	407102	ENSBTAG00000015398	mapped to different genes	NA	NA	NA	NA	NA	NA	NA	NA	NA	NA	NA	NA	TRUE
cg26598122	MSL1	MSL1_Exon	19	40423187	40423236	50	+	40423187	40423188	CGGGAATCCTCTCCAAAGAAGGAGGAGACTGTAGCAAGTAAGGCATAGAG	Exon (MSL1-201/MSL1, exon 3 of 9)	19	40417962	40428347	10386	1	MSL1-201	5225	MSL1-201;MSL1-202	MSL1;MSL1	0;0	TRUE	FALSE	FALSE	FALSE	FALSE	TRUE	TRUE	FALSE	FALSE	Exon	13	14	787839	ENSBTAG00000010375	conserved gene and region	NA	NA	NA	NA	NA	NA	NA	NA	NA	NA	NA	NA	TRUE
cg26616840	SLAIN1	SLAIN1_Promoter	12	52840463	52840512	50	-	52840511	52840512	AAGCTGCAGGAGCTGGTGCGCAAGCTGGAGAAGCAGAACGAGCAGCTGCG	Promoter (<=1kb)	12	52840663	52892666	52004	1	SLAIN1-201	-200	SLAIN1-201	SLAIN1	-151	FALSE	TRUE	TRUE	FALSE	FALSE	FALSE	FALSE	FALSE	FALSE	Promoter	1	2	538956	ENSBTAG00000003511	mapped to different genes	12	52840481	52841099	619	*	619	79	0.7754442649	0.8489904339	0.1276252019	1.27e-60	CpGisland	TRUE
cg26640485	CXXC5	CXXC5_Intergenic_downstream	7	50910081	50910130	50	+	50910129	50910130	GCGTCTGGCATCCGGAGTCTCCCGGGATCGAAAATAATTTGGGCAAAGCG	Distal Intergenic	7	50878379	50886363	7985	1	CXXC5-201	31702	NA	NA	NA	FALSE	TRUE	FALSE	FALSE	FALSE	FALSE	FALSE	FALSE	TRUE	Intergenic_downstream	23	58	538485	ENSBTAG00000003986	conserved gene but different region	7	50909953	50910223	271	*	271	39	0.7490774908	1.047265161	0.1439114391	1.48e-32	CpGisland	TRUE
cg26674970	NA	NA	NA	NA	NA	NA	NA	NA	NA	NA	NA	NA	NA	NA	NA	NA	NA	NA	NA	NA	NA	NA	NA	NA	NA	NA	NA	NA	NA	NA	NA	NA	NA	NA	NA	NA	NA	NA	NA	NA	NA	NA	NA	NA	NA	NA	NA	NA	NA
cg26705452	SKOR2	SKOR2_Intergenic_upstream	24	47191396	47191445	50	+	47191444	47191445	TTAAAGGTCCCACTCTGATCATTTGATTTTAGTGTCTGCTATAATTACCG	Distal Intergenic	24	46909477	46944529	35053	2	SKOR2-201	-246867	NA	NA	NA	FALSE	TRUE	FALSE	FALSE	FALSE	FALSE	FALSE	FALSE	TRUE	Intergenic_upstream	22	27	531776	ENSBTAG00000032962	mapped to different genes	NA	NA	NA	NA	NA	NA	NA	NA	NA	NA	NA	NA	TRUE
cg26717676	SOX21	SOX21_Intergenic_downstream	12	69157594	69157643	50	+	69157594	69157595	CGGTTTGACAGATATATGCAGCCTTAAGGATCTAAAAATGAAATCCTAGA	Distal Intergenic	12	69202956	69203789	834	2	SOX21-201	46146	NA	NA	NA	FALSE	TRUE	FALSE	FALSE	FALSE	FALSE	FALSE	FALSE	TRUE	Intergenic_downstream	26	36	614121	ENSBTAG00000022484	mapped to different genes	NA	NA	NA	NA	NA	NA	NA	NA	NA	NA	NA	NA	TRUE
cg26740663	JPH3	JPH3_Exon	18	13143228	13143277	50	+	13143276	13143277	GAAGTGGGTGTACAAGGGCGAGTGGACGCACGGATTCAAGGGGCGCTACG	Promoter (<=1kb)	18	13142992	13218221	75230	1	JPH3-201	236	JPH3-201	JPH3	0	TRUE	FALSE	TRUE	FALSE	FALSE	TRUE	FALSE	FALSE	FALSE	Exon	2	2	507713	ENSBTAG00000006899	conserved gene and region	18	13143246	13143476	231	*	231	23	0.6536796537	0.9677595628	0.09956709957	2.23e-15	CpGisland	TRUE
cg26806175	CNOT1	CNOT1_fiveUTR	18	26362186	26362235	50	+	26362234	26362235	TTGAGACAAGGCCAGCGAGAGCGAGTCAAGATTCATTGCTGGTTGGGGCG	5' UTR	18	26304976	26388347	83372	2	CNOT1-201	26112	CNOT1-201;CNOT1-202	CNOT1;CNOT1	0;0	TRUE	FALSE	FALSE	TRUE	FALSE	TRUE	FALSE	FALSE	FALSE	fiveUTR	5	28	533968	ENSBTAG00000020782	conserved gene and region	NA	NA	NA	NA	NA	NA	NA	NA	NA	NA	NA	NA	TRUE
cg26881076	SALL3	SALL3_Intergenic_upstream	24	1192689	1192738	50	+	1192689	1192690	CGTTAATTAGGCACAATCTACAGGAACAAATGAGGCACGACCCTTGGTGA	Distal Intergenic	24	1062201	1079138	16938	2	SALL3-202	-113551	NA	NA	NA	FALSE	TRUE	FALSE	FALSE	FALSE	FALSE	FALSE	FALSE	TRUE	Intergenic_upstream	19	31	100138793	ENSBTAG00000050200	conserved gene and region	NA	NA	NA	NA	NA	NA	NA	NA	NA	NA	NA	NA	TRUE
cg26897122	TSPAN15	TSPAN15_Exon	28	25854577	25854626	50	+	25854577	25854578	CGGGGCTGCACCAACGCCGTGATCATCTGGTTCATGGACAACTACACCAT	Exon (TSPAN15-201/TSPAN15, exon 8 of 9)	28	25803071	25855714	52644	1	TSPAN15-201	51506	TSPAN15-201;TSPAN15-202	TSPAN15;TSPAN15	0;0	TRUE	FALSE	FALSE	FALSE	FALSE	TRUE	FALSE	FALSE	FALSE	Exon	1	1	522371	ENSBTAG00000000224	conserved gene and region	28	25854518	25854637	120	*	120	13	0.6666666667	0.9805153991	0.1083333333	2.3e-09	CpGisland	TRUE
cg27048586	RSBN1	RSBN1_threeUTR	3	29618379	29618428	50	+	29618427	29618428	ATATCTTTTTTACACAGATTATGCAAAGTTAAGAGTTGTATCTTATCCCG	3' UTR	3	29579106	29618905	39800	1	RSBN1-201	39273	RSBN1-201	RSBN1	0	TRUE	FALSE	FALSE	FALSE	TRUE	TRUE	FALSE	FALSE	FALSE	threeUTR	1	16	508231	ENSBTAG00000031940	conserved gene and region	NA	NA	NA	NA	NA	NA	NA	NA	NA	NA	NA	NA	TRUE
cg27052254	NA	NA	NA	NA	NA	NA	NA	NA	NA	NA	NA	NA	NA	NA	NA	NA	NA	NA	NA	NA	NA	NA	NA	NA	NA	NA	NA	NA	NA	NA	NA	NA	NA	NA	NA	NA	NA	NA	NA	NA	NA	NA	NA	NA	NA	NA	NA	NA	NA
cg27070699	JADE1	JADE1_fiveUTR	17	28999821	28999870	50	+	28999869	28999870	TCTTTTGGCGCCATATTAATGACGTATTATATTATTTCCACTAGGCAGCG	Promoter (<=1kb)	17	28946726	29000293	53568	2	JADE1-203	423	JADE1-201;JADE1-202;JADE1-203;JADE1-204	JADE1;JADE1;JADE1;JADE1	0;0;0;0	TRUE	FALSE	TRUE	TRUE	FALSE	TRUE	TRUE	FALSE	FALSE	fiveUTR	6	18	509264	ENSBTAG00000017493	conserved gene and region	17	28999729	28999904	176	*	176	15	0.5397727273	1.218836565	0.08522727273	3.32e-09	CpGisland	TRUE
cg27078800	TOMM40L	TOMM40L_Exon	3	8278343	8278392	50	+	8278391	8278392	CAGGATTTCCTAGGGTCAGAGTGGCTGTGTAGTCATCTCCCCGATACTCG	Exon (TOMM40L-201/TOMM40L, exon 5 of 9)	3	8275799	8280141	4343	2	TOMM40L-201	1749	NR1I3-201;TOMM40L-201;APOA2-201	NR1I3;TOMM40L;APOA2	6683;0;-4477	TRUE	FALSE	FALSE	FALSE	FALSE	TRUE	FALSE	FALSE	FALSE	Exon	1	2	505393	ENSBTAG00000009213	conserved gene and region	NA	NA	NA	NA	NA	NA	NA	NA	NA	NA	NA	NA	TRUE
cg27188357	NA	NA	NA	NA	NA	NA	NA	NA	NA	NA	NA	NA	NA	NA	NA	NA	NA	NA	NA	NA	NA	NA	NA	NA	NA	NA	NA	NA	NA	NA	NA	NA	NA	NA	NA	NA	NA	NA	NA	NA	NA	NA	NA	NA	NA	NA	NA	NA	NA
cg27197514	RTL1	RTL1_Exon	21	65913758	65913807	50	+	65913758	65913759	CGTATAGCGTACGCTTTATCTGTGACGTATGTAACACGGTCCACTAACCC	Exon (bta-mir-411a-201/bta-mir-411a-201, exon 1 of 1)	21	65778461	65782456	3996	2	RTL1-201	-131302	NA	NA	NA	TRUE	FALSE	FALSE	FALSE	FALSE	TRUE	FALSE	FALSE	FALSE	Exon	33	40	606737	ENSBTAG00000046585	mapped to different genes	21	65913701	65913900	200	*	200	13	0.57	0.8163265306	0.065	1.17e-06	CpGisland	TRUE
cg27340951	ZCCHC7	ZCCHC7_Intron	8	61259053	61259102	50	-	61259101	61259102	GAACAATACCCTGTGTGGTGTGACAGGTAAATTTCCCAATTTACCTGCCG	Intron (ZCCHC7-201/ZCCHC7, intron 1 of 7)	8	61215357	61488160	272804	1	ZCCHC7-201	43696	ZCCHC7-201	ZCCHC7	0	TRUE	FALSE	FALSE	FALSE	FALSE	FALSE	TRUE	FALSE	FALSE	Intron	33	33	511821	ENSBTAG00000025859	conserved gene and region	NA	NA	NA	NA	NA	NA	NA	NA	NA	NA	NA	NA	TRUE
cg27459345	NA	NA	NA	NA	NA	NA	NA	NA	NA	NA	NA	NA	NA	NA	NA	NA	NA	NA	NA	NA	NA	NA	NA	NA	NA	NA	NA	NA	NA	NA	NA	NA	NA	NA	NA	NA	NA	NA	NA	NA	NA	NA	NA	NA	NA	NA	NA	NA	NA
cg27491520	HELZ	HELZ_Exon	19	63244599	63244648	50	+	63244599	63244600	CGCTGCTTGTGATTCCCCTAGGTGGTGGGCGGAAATGCCAACCATTACAA	Exon (HELZ-201/HELZ, exon 8 of 32)	19	63147954	63292314	144361	2	HELZ-201	47666	HELZ-201;HELZ-202	HELZ;HELZ	0;0	TRUE	FALSE	FALSE	FALSE	FALSE	TRUE	FALSE	FALSE	FALSE	Exon	10	10	539501	ENSBTAG00000004746	conserved gene and region	NA	NA	NA	NA	NA	NA	NA	NA	NA	NA	NA	NA	TRUE
cg27657169	ZSWIM6	ZSWIM6_Intergenic_downstream	20	17841350	17841399	50	+	17841398	17841399	ATGTTATTTGTGCACAAAGGTTAGCTTATTATTAGCTCACTGCAAAGGCG	Downstream (1-2kb)	20	17842584	18052474	209891	2	ZSWIM6-201	211075	ZSWIM6-203;ZSWIM6-201;ZSWIM6-202	ZSWIM6;ZSWIM6;ZSWIM6	0;0;0	FALSE	TRUE	FALSE	FALSE	FALSE	FALSE	FALSE	FALSE	FALSE	Intergenic_downstream	12	33	538841	ENSBTAG00000021224	conserved gene but different region	NA	NA	NA	NA	NA	NA	NA	NA	NA	NA	NA	NA	TRUE
rs10774834_I_F_C_37510	NA	NA	NA	NA	NA	NA	NA	NA	NA	NA	NA	NA	NA	NA	NA	NA	NA	NA	NA	NA	NA	NA	NA	NA	NA	NA	NA	NA	NA	NA	NA	NA	NA	NA	NA	NA	NA	NA	NA	NA	NA	NA	NA	NA	NA	NA	NA	NA	NA
