# Supplementary material for: Unraveling the Genetic Basis of Feed Efficiency in Cattle through Integrated DNA Methylation and CattleGTEx Analysis
Source: Genes (Basel). 2023 Nov 24;14(12):2121. doi: 10.3390/genes14122121 (PMC10742843; doi:10.3390/genes14122121)
Supplement: Supplementary file 1 [file genes-14-02121-s001.zip › Table_S5.csv]

SYMBOL	ENSEMBL	rho_1	p value	rho_2	p value
OGT	ENSBTAG00000000902	-0.07445812098	0.0002598223184	0.142761394	0.002121685037
ADGRV1	ENSBTAG00000006031	-0.05183839534	0.01105370946	0.1421743988	0.002214226786
UBE4B	ENSBTAG00000010401	-0.05326445225	0.009027886959	0.09640383954	0.03853857489
TCF4	ENSBTAG00000016462	0.06273859111	0.002096140666	-0.1616495258	0.0004934602676
ING4	ENSBTAG00000017064	-0.0552258985	0.006783501701	0.1490425201	0.001330429997
ZDHHC17	ENSBTAG00000021756	0.04321351367	0.03419286291	-0.1015591037	0.02923623266
SOX21	ENSBTAG00000022484	-0.04143861224	0.04228240184	0.1170703765	0.01188844092
ZIC2	ENSBTAG00000025246	-0.06215848075	0.002305529432	0.1560621267	0.0007728974133
