# Supplementary material for: Unraveling the Genetic Basis of Feed Efficiency in Cattle through Integrated DNA Methylation and CattleGTEx Analysis
Source: Genes (Basel). 2023 Nov 24;14(12):2121. doi: 10.3390/genes14122121 (PMC10742843; doi:10.3390/genes14122121)
Supplement: Supplementary file 1 [file genes-14-02121-s001.zip › Table_S6.csv]

geneID	module
ENSBTAG00000000005	grey
ENSBTAG00000000008	thistle2
ENSBTAG00000000009	grey
ENSBTAG00000000010	grey
ENSBTAG00000000011	cyan
ENSBTAG00000000012	grey
ENSBTAG00000000013	grey
ENSBTAG00000000014	grey
ENSBTAG00000000015	grey
ENSBTAG00000000016	grey
ENSBTAG00000000019	grey
ENSBTAG00000000020	steelblue
ENSBTAG00000000021	blue4
ENSBTAG00000000022	firebrick4
ENSBTAG00000000023	grey
ENSBTAG00000000024	black
ENSBTAG00000000025	grey
ENSBTAG00000000026	lightcyan
ENSBTAG00000000027	grey
ENSBTAG00000000029	black
ENSBTAG00000000030	grey
ENSBTAG00000000031	grey
ENSBTAG00000000032	grey
ENSBTAG00000000033	grey
ENSBTAG00000000037	grey
ENSBTAG00000000039	grey
ENSBTAG00000000040	grey
ENSBTAG00000000042	grey
ENSBTAG00000000044	blue
ENSBTAG00000000046	grey
ENSBTAG00000000049	turquoise
ENSBTAG00000000050	grey
ENSBTAG00000000052	grey
ENSBTAG00000000053	blue
ENSBTAG00000000054	grey
ENSBTAG00000000056	grey
ENSBTAG00000000057	grey
ENSBTAG00000000060	grey
ENSBTAG00000000061	grey
ENSBTAG00000000062	grey
ENSBTAG00000000064	antiquewhite4
ENSBTAG00000000065	grey
ENSBTAG00000000066	grey
ENSBTAG00000000067	grey
ENSBTAG00000000070	cyan
ENSBTAG00000000071	grey
ENSBTAG00000000072	grey
ENSBTAG00000000073	grey
ENSBTAG00000000074	grey
ENSBTAG00000000076	grey
ENSBTAG00000000077	grey
ENSBTAG00000000078	grey
ENSBTAG00000000079	grey
ENSBTAG00000000080	grey
ENSBTAG00000000081	grey
ENSBTAG00000000082	saddlebrown
ENSBTAG00000000084	grey
ENSBTAG00000000085	cyan
ENSBTAG00000000087	grey
ENSBTAG00000000088	grey
ENSBTAG00000000090	grey
ENSBTAG00000000091	lightpink2
ENSBTAG00000000092	blue
ENSBTAG00000000094	grey
ENSBTAG00000000095	grey
ENSBTAG00000000097	grey
ENSBTAG00000000098	grey
ENSBTAG00000000099	grey
ENSBTAG00000000102	lightsteelblue1
ENSBTAG00000000103	cyan
ENSBTAG00000000105	grey
ENSBTAG00000000106	grey
ENSBTAG00000000108	turquoise
ENSBTAG00000000109	lightsteelblue1
ENSBTAG00000000111	grey
ENSBTAG00000000113	grey
ENSBTAG00000000115	grey
ENSBTAG00000000118	deeppink
ENSBTAG00000000120	grey
ENSBTAG00000000123	cyan
ENSBTAG00000000124	lightblue4
ENSBTAG00000000125	grey
ENSBTAG00000000128	grey
ENSBTAG00000000130	grey
ENSBTAG00000000131	lightcyan
ENSBTAG00000000132	grey
ENSBTAG00000000133	grey
ENSBTAG00000000134	grey
ENSBTAG00000000137	turquoise
ENSBTAG00000000138	indianred4
ENSBTAG00000000139	grey
ENSBTAG00000000140	cyan
ENSBTAG00000000141	grey
ENSBTAG00000000144	lightcyan
ENSBTAG00000000145	blue4
ENSBTAG00000000146	grey
ENSBTAG00000000147	turquoise
ENSBTAG00000000149	grey
ENSBTAG00000000152	lightcyan
ENSBTAG00000000153	grey
ENSBTAG00000000154	grey
ENSBTAG00000000157	grey
ENSBTAG00000000160	grey
ENSBTAG00000000161	grey
ENSBTAG00000000162	grey
ENSBTAG00000000163	grey
ENSBTAG00000000164	deeppink
ENSBTAG00000000168	brown2
ENSBTAG00000000169	black
ENSBTAG00000000170	black
ENSBTAG00000000172	cyan
ENSBTAG00000000175	grey
ENSBTAG00000000176	lightcyan
ENSBTAG00000000177	grey
ENSBTAG00000000179	grey
ENSBTAG00000000181	lightcyan
ENSBTAG00000000182	grey
ENSBTAG00000000184	grey
ENSBTAG00000000185	grey
ENSBTAG00000000186	grey
ENSBTAG00000000188	grey
ENSBTAG00000000189	ivory
ENSBTAG00000000191	cyan
ENSBTAG00000000195	turquoise
ENSBTAG00000000197	blue4
ENSBTAG00000000198	grey
ENSBTAG00000000199	grey
ENSBTAG00000000201	black
ENSBTAG00000000202	grey
ENSBTAG00000000203	grey
ENSBTAG00000000204	grey
ENSBTAG00000000205	grey
ENSBTAG00000000207	grey
ENSBTAG00000000210	grey
ENSBTAG00000000211	grey
ENSBTAG00000000212	lightcyan
ENSBTAG00000000213	grey
ENSBTAG00000000214	skyblue
ENSBTAG00000000215	saddlebrown
ENSBTAG00000000218	grey
ENSBTAG00000000219	brown2
ENSBTAG00000000220	floralwhite
ENSBTAG00000000221	grey
ENSBTAG00000000222	turquoise
ENSBTAG00000000223	blue
ENSBTAG00000000224	grey
ENSBTAG00000000225	black
ENSBTAG00000000226	yellow4
ENSBTAG00000000228	blue4
ENSBTAG00000000229	cyan
ENSBTAG00000000231	grey
ENSBTAG00000000232	brown2
ENSBTAG00000000233	grey
ENSBTAG00000000236	grey
ENSBTAG00000000237	blue2
ENSBTAG00000000238	lightsteelblue1
ENSBTAG00000000240	grey
ENSBTAG00000000241	grey
ENSBTAG00000000242	grey
ENSBTAG00000000243	grey
ENSBTAG00000000244	lightsteelblue1
ENSBTAG00000000245	grey
ENSBTAG00000000246	lightsteelblue1
ENSBTAG00000000250	grey
ENSBTAG00000000251	cyan
ENSBTAG00000000252	grey
ENSBTAG00000000253	grey
ENSBTAG00000000256	grey
ENSBTAG00000000257	grey
ENSBTAG00000000259	cyan
ENSBTAG00000000260	grey
ENSBTAG00000000261	black
ENSBTAG00000000264	indianred4
ENSBTAG00000000265	lightsteelblue1
ENSBTAG00000000266	grey
ENSBTAG00000000267	lightcyan
ENSBTAG00000000269	grey
ENSBTAG00000000271	black
ENSBTAG00000000273	grey
ENSBTAG00000000274	grey
ENSBTAG00000000275	grey
ENSBTAG00000000277	grey
ENSBTAG00000000278	black
ENSBTAG00000000279	navajowhite1
ENSBTAG00000000281	black
ENSBTAG00000000283	grey
ENSBTAG00000000284	grey
ENSBTAG00000000285	turquoise
ENSBTAG00000000286	blue
ENSBTAG00000000287	firebrick4
ENSBTAG00000000288	grey
ENSBTAG00000000289	grey
ENSBTAG00000000290	grey
ENSBTAG00000000291	cyan
ENSBTAG00000000292	lightcyan
ENSBTAG00000000295	turquoise
ENSBTAG00000000296	saddlebrown
ENSBTAG00000000297	grey
ENSBTAG00000000300	grey
ENSBTAG00000000301	black
ENSBTAG00000000305	grey
ENSBTAG00000000306	lightcyan
ENSBTAG00000000308	salmon2
ENSBTAG00000000309	lightsteelblue1
ENSBTAG00000000310	grey
ENSBTAG00000000312	lightcyan
ENSBTAG00000000313	grey
ENSBTAG00000000315	grey
ENSBTAG00000000317	lightsteelblue1
ENSBTAG00000000320	grey
ENSBTAG00000000321	grey
ENSBTAG00000000322	grey
ENSBTAG00000000326	indianred4
ENSBTAG00000000328	black
ENSBTAG00000000329	lightsteelblue1
ENSBTAG00000000330	grey
ENSBTAG00000000332	grey
ENSBTAG00000000333	grey
ENSBTAG00000000335	green4
ENSBTAG00000000336	grey
ENSBTAG00000000340	turquoise
ENSBTAG00000000341	grey
ENSBTAG00000000342	grey
ENSBTAG00000000343	grey
ENSBTAG00000000344	black
ENSBTAG00000000345	grey
ENSBTAG00000000347	lightcyan
ENSBTAG00000000354	saddlebrown
ENSBTAG00000000355	grey
ENSBTAG00000000356	lightcyan
ENSBTAG00000000357	grey
ENSBTAG00000000359	grey
ENSBTAG00000000362	lightcyan
ENSBTAG00000000363	grey
ENSBTAG00000000365	lightslateblue
ENSBTAG00000000368	skyblue
ENSBTAG00000000369	grey
ENSBTAG00000000371	turquoise
ENSBTAG00000000372	firebrick4
ENSBTAG00000000374	brown2
ENSBTAG00000000375	antiquewhite4
ENSBTAG00000000376	grey
ENSBTAG00000000377	grey
ENSBTAG00000000379	firebrick4
ENSBTAG00000000381	lightcyan
ENSBTAG00000000382	grey
ENSBTAG00000000385	blue
ENSBTAG00000000387	turquoise
ENSBTAG00000000389	grey
ENSBTAG00000000390	grey
ENSBTAG00000000392	grey
ENSBTAG00000000393	blue
ENSBTAG00000000394	grey
ENSBTAG00000000395	blue4
ENSBTAG00000000396	grey
ENSBTAG00000000397	deeppink
ENSBTAG00000000399	black
ENSBTAG00000000400	antiquewhite2
ENSBTAG00000000401	grey
ENSBTAG00000000404	grey
ENSBTAG00000000405	cyan
ENSBTAG00000000406	grey
ENSBTAG00000000409	turquoise
ENSBTAG00000000410	green4
ENSBTAG00000000411	lightcyan
ENSBTAG00000000413	grey
ENSBTAG00000000414	grey
ENSBTAG00000000415	turquoise
ENSBTAG00000000417	grey
ENSBTAG00000000418	ivory
ENSBTAG00000000419	grey
ENSBTAG00000000421	grey
ENSBTAG00000000422	grey
ENSBTAG00000000423	grey
ENSBTAG00000000425	grey
ENSBTAG00000000426	blue4
ENSBTAG00000000428	lightcyan
ENSBTAG00000000429	grey
ENSBTAG00000000432	lightcyan
ENSBTAG00000000434	grey
ENSBTAG00000000435	grey
ENSBTAG00000000436	grey
ENSBTAG00000000437	salmon4
ENSBTAG00000000438	navajowhite1
ENSBTAG00000000439	turquoise
ENSBTAG00000000440	blue
ENSBTAG00000000442	cyan
ENSBTAG00000000445	blue4
ENSBTAG00000000446	grey
ENSBTAG00000000447	salmon2
ENSBTAG00000000448	steelblue
ENSBTAG00000000451	lightpink2
ENSBTAG00000000454	grey
ENSBTAG00000000455	turquoise
ENSBTAG00000000456	yellow2
ENSBTAG00000000457	black
ENSBTAG00000000458	grey
ENSBTAG00000000459	grey
ENSBTAG00000000460	grey
ENSBTAG00000000462	grey
ENSBTAG00000000469	turquoise
ENSBTAG00000000470	grey
ENSBTAG00000000472	turquoise
ENSBTAG00000000473	grey
ENSBTAG00000000475	grey
ENSBTAG00000000476	grey
ENSBTAG00000000477	grey
ENSBTAG00000000478	blue
ENSBTAG00000000480	grey
ENSBTAG00000000483	grey
ENSBTAG00000000484	grey
ENSBTAG00000000489	grey
ENSBTAG00000000490	grey
ENSBTAG00000000492	grey
ENSBTAG00000000494	grey
ENSBTAG00000000495	grey
ENSBTAG00000000496	grey
ENSBTAG00000000497	grey
ENSBTAG00000000500	grey
ENSBTAG00000000501	grey
ENSBTAG00000000502	lightblue4
ENSBTAG00000000504	grey
ENSBTAG00000000505	grey
ENSBTAG00000000507	grey
ENSBTAG00000000510	grey
ENSBTAG00000000511	grey
ENSBTAG00000000512	blue
ENSBTAG00000000516	blue4
ENSBTAG00000000517	grey
ENSBTAG00000000518	brown2
ENSBTAG00000000520	lightsteelblue1
ENSBTAG00000000521	grey
ENSBTAG00000000522	grey
ENSBTAG00000000524	grey
ENSBTAG00000000526	antiquewhite4
ENSBTAG00000000527	grey
ENSBTAG00000000528	grey
ENSBTAG00000000529	grey
ENSBTAG00000000531	blue4
ENSBTAG00000000532	grey
ENSBTAG00000000533	orangered4
ENSBTAG00000000534	ivory
ENSBTAG00000000535	lightsteelblue1
ENSBTAG00000000536	grey
ENSBTAG00000000539	blue
ENSBTAG00000000540	lightsteelblue1
ENSBTAG00000000541	grey
ENSBTAG00000000542	black
ENSBTAG00000000545	turquoise
ENSBTAG00000000546	blue
ENSBTAG00000000548	black
ENSBTAG00000000550	grey
ENSBTAG00000000551	firebrick4
ENSBTAG00000000552	indianred3
ENSBTAG00000000555	grey
ENSBTAG00000000558	indianred3
ENSBTAG00000000559	grey
ENSBTAG00000000560	maroon
ENSBTAG00000000561	firebrick4
ENSBTAG00000000562	grey
ENSBTAG00000000563	lightcyan
ENSBTAG00000000564	lightsteelblue1
ENSBTAG00000000565	turquoise
ENSBTAG00000000566	turquoise
ENSBTAG00000000567	brown2
ENSBTAG00000000568	black
ENSBTAG00000000569	grey
ENSBTAG00000000570	grey
ENSBTAG00000000571	lightcyan
ENSBTAG00000000573	blue2
ENSBTAG00000000574	brown2
ENSBTAG00000000575	grey
ENSBTAG00000000576	palevioletred2
ENSBTAG00000000578	grey
ENSBTAG00000000579	lightcyan
ENSBTAG00000000580	grey
ENSBTAG00000000581	lightcyan
ENSBTAG00000000582	grey
ENSBTAG00000000584	black
ENSBTAG00000000585	grey
ENSBTAG00000000586	grey
ENSBTAG00000000588	grey
ENSBTAG00000000590	antiquewhite4
ENSBTAG00000000593	blue4
ENSBTAG00000000595	brown2
ENSBTAG00000000597	blue4
ENSBTAG00000000598	grey
ENSBTAG00000000599	grey
ENSBTAG00000000601	grey
ENSBTAG00000000602	grey
ENSBTAG00000000603	grey
ENSBTAG00000000604	grey
ENSBTAG00000000605	lightpink2
ENSBTAG00000000606	blue4
ENSBTAG00000000607	black
ENSBTAG00000000608	grey
ENSBTAG00000000609	maroon
ENSBTAG00000000611	black
ENSBTAG00000000613	turquoise
ENSBTAG00000000616	grey
ENSBTAG00000000617	brown
ENSBTAG00000000619	antiquewhite2
ENSBTAG00000000620	blue2
ENSBTAG00000000621	black
ENSBTAG00000000622	grey
ENSBTAG00000000623	ivory
ENSBTAG00000000625	grey
ENSBTAG00000000626	blue4
ENSBTAG00000000629	blue4
ENSBTAG00000000630	turquoise
ENSBTAG00000000632	blue4
ENSBTAG00000000634	grey
ENSBTAG00000000638	antiquewhite4
ENSBTAG00000000639	grey
ENSBTAG00000000640	grey
ENSBTAG00000000641	lightcyan
ENSBTAG00000000642	grey
ENSBTAG00000000644	grey
ENSBTAG00000000646	turquoise
ENSBTAG00000000647	grey
ENSBTAG00000000648	grey
ENSBTAG00000000650	grey
ENSBTAG00000000653	grey
ENSBTAG00000000654	floralwhite
ENSBTAG00000000655	blue4
ENSBTAG00000000656	lightcyan
ENSBTAG00000000658	grey
ENSBTAG00000000660	grey
ENSBTAG00000000662	lightcyan
ENSBTAG00000000664	grey
ENSBTAG00000000665	grey
ENSBTAG00000000666	grey
ENSBTAG00000000667	lightslateblue
ENSBTAG00000000668	grey
ENSBTAG00000000670	grey
ENSBTAG00000000671	grey
ENSBTAG00000000672	grey
ENSBTAG00000000675	lightcyan
ENSBTAG00000000676	grey
ENSBTAG00000000678	blue
ENSBTAG00000000679	grey
ENSBTAG00000000682	lightcyan
ENSBTAG00000000683	grey
ENSBTAG00000000684	grey
ENSBTAG00000000686	turquoise
ENSBTAG00000000687	grey
ENSBTAG00000000690	magenta4
ENSBTAG00000000694	grey
ENSBTAG00000000695	black
ENSBTAG00000000696	grey
ENSBTAG00000000697	grey
ENSBTAG00000000698	blue
ENSBTAG00000000699	grey
ENSBTAG00000000700	grey
ENSBTAG00000000703	indianred3
ENSBTAG00000000704	grey
ENSBTAG00000000705	firebrick4
ENSBTAG00000000706	grey
ENSBTAG00000000707	grey
ENSBTAG00000000710	grey
ENSBTAG00000000711	grey
ENSBTAG00000000712	grey
ENSBTAG00000000713	grey
ENSBTAG00000000715	lightcyan
ENSBTAG00000000717	grey
ENSBTAG00000000718	grey
ENSBTAG00000000719	grey
ENSBTAG00000000720	yellow4
ENSBTAG00000000721	grey
ENSBTAG00000000725	grey
ENSBTAG00000000727	lightcyan
ENSBTAG00000000728	black
ENSBTAG00000000730	grey
ENSBTAG00000000731	grey
ENSBTAG00000000735	grey
ENSBTAG00000000736	grey
ENSBTAG00000000737	grey
ENSBTAG00000000738	grey
ENSBTAG00000000742	grey
ENSBTAG00000000743	brown2
ENSBTAG00000000744	firebrick4
ENSBTAG00000000745	grey
ENSBTAG00000000746	grey
ENSBTAG00000000748	grey
ENSBTAG00000000749	black
ENSBTAG00000000750	lightcyan
ENSBTAG00000000751	blue4
ENSBTAG00000000752	firebrick4
ENSBTAG00000000753	lightcyan
ENSBTAG00000000754	grey
ENSBTAG00000000755	black
ENSBTAG00000000758	grey
ENSBTAG00000000759	grey
ENSBTAG00000000764	grey
ENSBTAG00000000765	grey
ENSBTAG00000000767	grey
ENSBTAG00000000770	grey
ENSBTAG00000000771	salmon2
ENSBTAG00000000772	brown2
ENSBTAG00000000773	firebrick4
ENSBTAG00000000778	grey
ENSBTAG00000000781	black
ENSBTAG00000000782	grey
ENSBTAG00000000783	grey
ENSBTAG00000000784	turquoise
ENSBTAG00000000785	black
ENSBTAG00000000786	grey
ENSBTAG00000000789	grey
ENSBTAG00000000791	lightsteelblue1
ENSBTAG00000000792	grey
ENSBTAG00000000793	grey
ENSBTAG00000000795	lightsteelblue1
ENSBTAG00000000797	grey
ENSBTAG00000000799	black
ENSBTAG00000000801	blue
ENSBTAG00000000802	grey
ENSBTAG00000000803	grey
ENSBTAG00000000804	grey
ENSBTAG00000000805	black
ENSBTAG00000000806	grey
ENSBTAG00000000807	grey
ENSBTAG00000000808	grey
ENSBTAG00000000809	grey
ENSBTAG00000000810	grey
ENSBTAG00000000811	grey
ENSBTAG00000000812	plum1
ENSBTAG00000000813	grey
ENSBTAG00000000815	grey
ENSBTAG00000000816	grey
ENSBTAG00000000817	grey
ENSBTAG00000000818	ivory
ENSBTAG00000000819	tan4
ENSBTAG00000000820	grey
ENSBTAG00000000821	orangered1
ENSBTAG00000000824	grey
ENSBTAG00000000825	grey
ENSBTAG00000000827	grey
ENSBTAG00000000828	yellow4
ENSBTAG00000000829	cyan
ENSBTAG00000000830	grey
ENSBTAG00000000831	grey
ENSBTAG00000000833	grey
ENSBTAG00000000835	lightsteelblue1
ENSBTAG00000000836	grey
ENSBTAG00000000837	antiquewhite4
ENSBTAG00000000838	grey
ENSBTAG00000000841	grey
ENSBTAG00000000842	grey
ENSBTAG00000000843	grey
ENSBTAG00000000845	orangered1
ENSBTAG00000000848	lightcyan
ENSBTAG00000000851	grey
ENSBTAG00000000853	maroon
ENSBTAG00000000854	grey
ENSBTAG00000000855	grey
ENSBTAG00000000856	grey
ENSBTAG00000000857	grey
ENSBTAG00000000859	grey
ENSBTAG00000000861	grey
ENSBTAG00000000868	turquoise
ENSBTAG00000000869	firebrick4
ENSBTAG00000000871	grey
ENSBTAG00000000873	thistle2
ENSBTAG00000000874	lightpink2
ENSBTAG00000000875	grey
ENSBTAG00000000877	grey
ENSBTAG00000000878	black
ENSBTAG00000000879	grey
ENSBTAG00000000880	grey
ENSBTAG00000000885	grey
ENSBTAG00000000886	black
ENSBTAG00000000888	grey
ENSBTAG00000000892	darkseagreen3
ENSBTAG00000000893	blue4
ENSBTAG00000000894	blue
ENSBTAG00000000895	grey
ENSBTAG00000000897	cyan
ENSBTAG00000000898	grey
ENSBTAG00000000899	grey
ENSBTAG00000000900	grey
ENSBTAG00000000902	turquoise
ENSBTAG00000000905	lightsteelblue1
ENSBTAG00000000908	salmon4
ENSBTAG00000000910	lightsteelblue1
ENSBTAG00000000911	grey
ENSBTAG00000000913	lightpink2
ENSBTAG00000000914	lightsteelblue1
ENSBTAG00000000916	black
ENSBTAG00000000917	grey
ENSBTAG00000000918	turquoise
ENSBTAG00000000919	grey
ENSBTAG00000000920	black
ENSBTAG00000000923	antiquewhite2
ENSBTAG00000000924	brown2
ENSBTAG00000000925	grey
ENSBTAG00000000928	grey
ENSBTAG00000000933	saddlebrown
ENSBTAG00000000936	grey
ENSBTAG00000000937	grey
ENSBTAG00000000939	grey
ENSBTAG00000000940	lightcyan
ENSBTAG00000000941	grey
ENSBTAG00000000942	grey
ENSBTAG00000000943	turquoise
ENSBTAG00000000944	grey
ENSBTAG00000000945	grey
ENSBTAG00000000946	grey
ENSBTAG00000000948	grey
ENSBTAG00000000949	antiquewhite4
ENSBTAG00000000950	grey
ENSBTAG00000000951	grey
ENSBTAG00000000955	grey
ENSBTAG00000000957	darkseagreen3
ENSBTAG00000000958	ivory
ENSBTAG00000000959	grey
ENSBTAG00000000960	black
ENSBTAG00000000961	blue
ENSBTAG00000000962	grey
ENSBTAG00000000963	brown2
ENSBTAG00000000964	plum1
ENSBTAG00000000965	lightpink2
ENSBTAG00000000966	blue4
ENSBTAG00000000967	grey
ENSBTAG00000000970	lightsteelblue1
ENSBTAG00000000973	thistle2
ENSBTAG00000000974	grey
ENSBTAG00000000977	grey
ENSBTAG00000000978	turquoise
ENSBTAG00000000979	grey
ENSBTAG00000000981	grey
ENSBTAG00000000982	black
ENSBTAG00000000983	lightsteelblue1
ENSBTAG00000000985	grey
ENSBTAG00000000986	lightslateblue
ENSBTAG00000000987	grey
ENSBTAG00000000988	antiquewhite4
ENSBTAG00000000990	grey
ENSBTAG00000000991	firebrick4
ENSBTAG00000000992	grey
ENSBTAG00000000993	grey
ENSBTAG00000000995	grey
ENSBTAG00000000997	navajowhite1
ENSBTAG00000000998	grey
ENSBTAG00000001000	grey
ENSBTAG00000001001	black
ENSBTAG00000001002	lightcyan
ENSBTAG00000001003	blue
ENSBTAG00000001004	salmon4
ENSBTAG00000001005	grey
ENSBTAG00000001006	grey
ENSBTAG00000001007	grey
ENSBTAG00000001008	grey
ENSBTAG00000001009	lightcyan
ENSBTAG00000001010	grey
ENSBTAG00000001013	grey
ENSBTAG00000001014	grey
ENSBTAG00000001015	grey
ENSBTAG00000001016	black
ENSBTAG00000001017	grey
ENSBTAG00000001019	grey
ENSBTAG00000001020	black
ENSBTAG00000001021	cyan
ENSBTAG00000001022	grey
ENSBTAG00000001023	grey
ENSBTAG00000001024	lightcyan
ENSBTAG00000001026	lightslateblue
ENSBTAG00000001027	grey
ENSBTAG00000001028	lightsteelblue1
ENSBTAG00000001029	lightcyan
ENSBTAG00000001030	grey
ENSBTAG00000001032	blue
ENSBTAG00000001034	grey
ENSBTAG00000001035	lightcyan
ENSBTAG00000001036	cyan
ENSBTAG00000001037	lightcyan
ENSBTAG00000001038	grey
ENSBTAG00000001041	cyan
ENSBTAG00000001042	grey
ENSBTAG00000001043	lightsteelblue1
ENSBTAG00000001044	grey
ENSBTAG00000001049	grey
ENSBTAG00000001050	grey
ENSBTAG00000001051	lightcyan
ENSBTAG00000001052	black
ENSBTAG00000001055	grey
ENSBTAG00000001057	grey
ENSBTAG00000001058	blue
ENSBTAG00000001059	lightpink2
ENSBTAG00000001060	grey
ENSBTAG00000001061	grey
ENSBTAG00000001062	grey
ENSBTAG00000001063	grey
ENSBTAG00000001066	plum1
ENSBTAG00000001067	lightsteelblue1
ENSBTAG00000001068	black
ENSBTAG00000001069	lightcyan
ENSBTAG00000001071	grey
ENSBTAG00000001074	black
ENSBTAG00000001075	grey
ENSBTAG00000001076	grey
ENSBTAG00000001077	grey
ENSBTAG00000001078	blue
ENSBTAG00000001079	grey
ENSBTAG00000001080	black
ENSBTAG00000001081	grey
ENSBTAG00000001082	lightsteelblue1
ENSBTAG00000001083	blue
ENSBTAG00000001084	brown2
ENSBTAG00000001085	grey
ENSBTAG00000001086	grey
ENSBTAG00000001088	blue4
ENSBTAG00000001090	black
ENSBTAG00000001092	firebrick4
ENSBTAG00000001093	blue
ENSBTAG00000001094	grey
ENSBTAG00000001096	grey
ENSBTAG00000001097	grey
ENSBTAG00000001098	turquoise
ENSBTAG00000001099	lightsteelblue1
ENSBTAG00000001100	lightslateblue
ENSBTAG00000001101	grey
ENSBTAG00000001102	steelblue
ENSBTAG00000001104	grey
ENSBTAG00000001105	grey
ENSBTAG00000001107	grey
ENSBTAG00000001108	grey
ENSBTAG00000001109	grey
ENSBTAG00000001110	grey
ENSBTAG00000001112	grey
ENSBTAG00000001113	grey
ENSBTAG00000001114	lightcyan
ENSBTAG00000001116	grey
ENSBTAG00000001117	grey
ENSBTAG00000001119	grey
ENSBTAG00000001120	blue
ENSBTAG00000001123	turquoise
ENSBTAG00000001124	floralwhite
ENSBTAG00000001125	grey
ENSBTAG00000001126	grey
ENSBTAG00000001128	lightsteelblue1
ENSBTAG00000001131	lightcyan
ENSBTAG00000001132	grey
ENSBTAG00000001133	grey
ENSBTAG00000001134	grey
ENSBTAG00000001135	floralwhite
ENSBTAG00000001136	navajowhite1
ENSBTAG00000001137	grey
ENSBTAG00000001139	grey
ENSBTAG00000001140	grey
ENSBTAG00000001141	grey
ENSBTAG00000001142	grey
ENSBTAG00000001143	darkseagreen3
ENSBTAG00000001144	firebrick4
ENSBTAG00000001146	lightcyan
ENSBTAG00000001150	lightpink2
ENSBTAG00000001151	lightsteelblue1
ENSBTAG00000001152	ivory
ENSBTAG00000001153	grey
ENSBTAG00000001156	cyan
ENSBTAG00000001160	turquoise
ENSBTAG00000001161	plum4
ENSBTAG00000001163	grey
ENSBTAG00000001164	cyan
ENSBTAG00000001165	grey
ENSBTAG00000001166	black
ENSBTAG00000001168	grey
ENSBTAG00000001171	turquoise
ENSBTAG00000001173	grey
ENSBTAG00000001174	grey
ENSBTAG00000001176	grey
ENSBTAG00000001178	turquoise
ENSBTAG00000001179	grey
ENSBTAG00000001181	grey
ENSBTAG00000001182	turquoise
ENSBTAG00000001183	blue
ENSBTAG00000001185	turquoise
ENSBTAG00000001186	grey
ENSBTAG00000001187	lightsteelblue1
ENSBTAG00000001188	saddlebrown
ENSBTAG00000001189	grey
ENSBTAG00000001191	grey
ENSBTAG00000001192	grey
ENSBTAG00000001193	lightcyan
ENSBTAG00000001195	grey
ENSBTAG00000001197	grey
ENSBTAG00000001198	lightcyan
ENSBTAG00000001199	grey
ENSBTAG00000001204	grey
ENSBTAG00000001206	grey
ENSBTAG00000001207	grey
ENSBTAG00000001209	grey
ENSBTAG00000001212	grey
ENSBTAG00000001213	black
ENSBTAG00000001219	grey
ENSBTAG00000001221	grey
ENSBTAG00000001223	turquoise
ENSBTAG00000001224	black
ENSBTAG00000001225	lightcyan
ENSBTAG00000001228	lightsteelblue1
ENSBTAG00000001229	grey
ENSBTAG00000001231	saddlebrown
ENSBTAG00000001233	grey
ENSBTAG00000001235	grey
ENSBTAG00000001241	grey
ENSBTAG00000001242	grey
ENSBTAG00000001243	grey
ENSBTAG00000001244	grey
ENSBTAG00000001246	thistle2
ENSBTAG00000001247	cyan
ENSBTAG00000001249	grey
ENSBTAG00000001250	grey
ENSBTAG00000001252	grey
ENSBTAG00000001254	grey
ENSBTAG00000001255	grey
ENSBTAG00000001257	grey
ENSBTAG00000001258	grey
ENSBTAG00000001260	grey
ENSBTAG00000001265	cyan
ENSBTAG00000001269	grey
ENSBTAG00000001271	cyan
ENSBTAG00000001273	grey
ENSBTAG00000001274	blue
ENSBTAG00000001279	lightsteelblue1
ENSBTAG00000001280	black
ENSBTAG00000001282	turquoise
ENSBTAG00000001283	grey
ENSBTAG00000001286	grey
ENSBTAG00000001287	grey
ENSBTAG00000001288	cyan
ENSBTAG00000001289	firebrick4
ENSBTAG00000001290	grey
ENSBTAG00000001291	blue4
ENSBTAG00000001292	grey
ENSBTAG00000001293	indianred4
ENSBTAG00000001294	grey
ENSBTAG00000001295	grey
ENSBTAG00000001296	grey
ENSBTAG00000001297	grey
ENSBTAG00000001298	grey
ENSBTAG00000001299	cyan
ENSBTAG00000001301	grey
ENSBTAG00000001302	grey
ENSBTAG00000001303	blue
ENSBTAG00000001305	lightsteelblue1
ENSBTAG00000001306	grey
ENSBTAG00000001308	grey
ENSBTAG00000001310	saddlebrown
ENSBTAG00000001311	grey
ENSBTAG00000001314	grey
ENSBTAG00000001315	blue4
ENSBTAG00000001320	turquoise
ENSBTAG00000001321	grey
ENSBTAG00000001322	ivory
ENSBTAG00000001323	turquoise
ENSBTAG00000001324	grey
ENSBTAG00000001325	cyan
ENSBTAG00000001326	grey
ENSBTAG00000001328	grey
ENSBTAG00000001329	grey
ENSBTAG00000001331	black
ENSBTAG00000001332	grey
ENSBTAG00000001333	salmon4
ENSBTAG00000001335	cyan
ENSBTAG00000001336	blue4
ENSBTAG00000001338	lightcyan
ENSBTAG00000001342	grey
ENSBTAG00000001343	antiquewhite4
ENSBTAG00000001344	blue
ENSBTAG00000001346	black
ENSBTAG00000001348	grey
ENSBTAG00000001349	blue
ENSBTAG00000001350	steelblue
ENSBTAG00000001352	grey
ENSBTAG00000001353	grey
ENSBTAG00000001354	grey
ENSBTAG00000001356	blue
ENSBTAG00000001359	grey
ENSBTAG00000001360	grey
ENSBTAG00000001364	blue4
ENSBTAG00000001368	grey
ENSBTAG00000001374	grey
ENSBTAG00000001376	grey
ENSBTAG00000001382	grey
ENSBTAG00000001385	grey
ENSBTAG00000001387	grey
ENSBTAG00000001390	grey
ENSBTAG00000001391	grey
ENSBTAG00000001392	cyan
ENSBTAG00000001393	antiquewhite4
ENSBTAG00000001394	grey
ENSBTAG00000001395	grey
ENSBTAG00000001396	grey
ENSBTAG00000001397	green4
ENSBTAG00000001398	blue
ENSBTAG00000001400	grey
ENSBTAG00000001401	lightsteelblue1
ENSBTAG00000001403	grey
ENSBTAG00000001404	lightsteelblue1
ENSBTAG00000001405	grey
ENSBTAG00000001406	grey
ENSBTAG00000001407	grey
ENSBTAG00000001408	grey
ENSBTAG00000001410	grey
ENSBTAG00000001412	green4
ENSBTAG00000001414	grey
ENSBTAG00000001415	ivory
ENSBTAG00000001416	grey
ENSBTAG00000001417	cyan
ENSBTAG00000001419	grey
ENSBTAG00000001420	grey
ENSBTAG00000001423	blue4
ENSBTAG00000001424	turquoise
ENSBTAG00000001425	turquoise
ENSBTAG00000001429	grey
ENSBTAG00000001432	skyblue
ENSBTAG00000001435	turquoise
ENSBTAG00000001439	grey
ENSBTAG00000001440	grey
ENSBTAG00000001442	blue4
ENSBTAG00000001443	grey
ENSBTAG00000001444	grey
ENSBTAG00000001446	grey
ENSBTAG00000001448	grey
ENSBTAG00000001449	grey
ENSBTAG00000001450	turquoise
ENSBTAG00000001451	grey
ENSBTAG00000001455	grey
ENSBTAG00000001457	grey
ENSBTAG00000001460	grey
ENSBTAG00000001462	grey
ENSBTAG00000001463	black
ENSBTAG00000001464	grey
ENSBTAG00000001465	grey
ENSBTAG00000001468	grey
ENSBTAG00000001470	lightcyan
ENSBTAG00000001471	black
ENSBTAG00000001473	grey
ENSBTAG00000001474	lightsteelblue1
ENSBTAG00000001475	grey
ENSBTAG00000001476	grey
ENSBTAG00000001477	grey
ENSBTAG00000001478	grey
ENSBTAG00000001481	saddlebrown
ENSBTAG00000001483	grey
ENSBTAG00000001484	floralwhite
ENSBTAG00000001485	grey
ENSBTAG00000001488	cyan
ENSBTAG00000001489	indianred3
ENSBTAG00000001491	indianred3
ENSBTAG00000001492	lightcyan
ENSBTAG00000001495	palevioletred2
ENSBTAG00000001497	salmon4
ENSBTAG00000001498	grey
ENSBTAG00000001499	grey
ENSBTAG00000001500	antiquewhite4
ENSBTAG00000001503	blue
ENSBTAG00000001504	grey
ENSBTAG00000001505	black
ENSBTAG00000001506	lightcyan
ENSBTAG00000001507	grey
ENSBTAG00000001508	grey
ENSBTAG00000001509	grey
ENSBTAG00000001510	grey
ENSBTAG00000001511	grey
ENSBTAG00000001512	grey
ENSBTAG00000001513	grey
ENSBTAG00000001514	palevioletred2
ENSBTAG00000001516	grey
ENSBTAG00000001517	grey
ENSBTAG00000001518	grey
ENSBTAG00000001519	grey
ENSBTAG00000001520	salmon2
ENSBTAG00000001521	lightpink2
ENSBTAG00000001522	firebrick4
ENSBTAG00000001523	grey
ENSBTAG00000001526	skyblue
ENSBTAG00000001527	grey
ENSBTAG00000001528	lightcyan
ENSBTAG00000001529	lightcyan
ENSBTAG00000001530	grey
ENSBTAG00000001533	grey
ENSBTAG00000001535	grey
ENSBTAG00000001537	cyan
ENSBTAG00000001538	maroon
ENSBTAG00000001539	grey
ENSBTAG00000001543	grey
ENSBTAG00000001545	grey
ENSBTAG00000001546	grey
ENSBTAG00000001548	grey
ENSBTAG00000001549	brown
ENSBTAG00000001551	grey
ENSBTAG00000001552	lightcyan
ENSBTAG00000001553	grey
ENSBTAG00000001557	grey
ENSBTAG00000001558	plum3
ENSBTAG00000001562	lightcyan
ENSBTAG00000001564	blue
ENSBTAG00000001565	grey
ENSBTAG00000001567	grey
ENSBTAG00000001568	grey
ENSBTAG00000001570	grey
ENSBTAG00000001571	green4
ENSBTAG00000001572	floralwhite
ENSBTAG00000001573	lightcyan
ENSBTAG00000001574	firebrick4
ENSBTAG00000001575	grey
ENSBTAG00000001576	grey
ENSBTAG00000001578	grey
ENSBTAG00000001579	grey
ENSBTAG00000001580	black
ENSBTAG00000001582	thistle2
ENSBTAG00000001585	lightcyan
ENSBTAG00000001586	grey
ENSBTAG00000001589	grey
ENSBTAG00000001592	grey
ENSBTAG00000001593	grey
ENSBTAG00000001594	antiquewhite4
ENSBTAG00000001595	grey
ENSBTAG00000001597	grey
ENSBTAG00000001598	grey
ENSBTAG00000001599	lightsteelblue1
ENSBTAG00000001600	grey
ENSBTAG00000001601	blue
ENSBTAG00000001602	grey
ENSBTAG00000001603	blue
ENSBTAG00000001605	grey
ENSBTAG00000001606	green4
ENSBTAG00000001607	grey
ENSBTAG00000001608	grey
ENSBTAG00000001609	blue
ENSBTAG00000001610	grey
ENSBTAG00000001612	firebrick4
ENSBTAG00000001614	grey
ENSBTAG00000001615	lightsteelblue1
ENSBTAG00000001616	lightcyan
ENSBTAG00000001617	turquoise
ENSBTAG00000001618	blue
ENSBTAG00000001619	grey
ENSBTAG00000001626	grey
ENSBTAG00000001627	blue4
ENSBTAG00000001628	black
ENSBTAG00000001629	black
ENSBTAG00000001631	antiquewhite4
ENSBTAG00000001632	grey
ENSBTAG00000001634	grey
ENSBTAG00000001635	grey
ENSBTAG00000001637	grey
ENSBTAG00000001638	grey
ENSBTAG00000001639	blue4
ENSBTAG00000001640	lightsteelblue1
ENSBTAG00000001642	floralwhite
ENSBTAG00000001644	grey
ENSBTAG00000001645	grey
ENSBTAG00000001647	grey
ENSBTAG00000001648	grey
ENSBTAG00000001649	grey
ENSBTAG00000001651	grey
ENSBTAG00000001652	grey
ENSBTAG00000001654	grey
ENSBTAG00000001656	grey
ENSBTAG00000001657	grey
ENSBTAG00000001658	cyan
ENSBTAG00000001659	grey
ENSBTAG00000001660	grey
ENSBTAG00000001662	darkviolet
ENSBTAG00000001663	grey
ENSBTAG00000001665	grey
ENSBTAG00000001666	firebrick4
ENSBTAG00000001668	grey
ENSBTAG00000001671	grey
ENSBTAG00000001673	turquoise
ENSBTAG00000001675	grey
ENSBTAG00000001686	black
ENSBTAG00000001687	grey
ENSBTAG00000001692	grey
ENSBTAG00000001693	grey
ENSBTAG00000001694	grey
ENSBTAG00000001696	firebrick4
ENSBTAG00000001697	turquoise
ENSBTAG00000001698	turquoise
ENSBTAG00000001700	grey
ENSBTAG00000001702	grey
ENSBTAG00000001703	lightsteelblue1
ENSBTAG00000001704	black
ENSBTAG00000001706	steelblue
ENSBTAG00000001707	black
ENSBTAG00000001708	grey
ENSBTAG00000001710	grey
ENSBTAG00000001711	grey
ENSBTAG00000001712	lightcyan
ENSBTAG00000001714	grey
ENSBTAG00000001717	antiquewhite4
ENSBTAG00000001721	blue
ENSBTAG00000001724	cyan
ENSBTAG00000001725	grey
ENSBTAG00000001726	brown2
ENSBTAG00000001727	grey
ENSBTAG00000001728	grey
ENSBTAG00000001729	grey
ENSBTAG00000001730	black
ENSBTAG00000001731	grey
ENSBTAG00000001734	lightslateblue
ENSBTAG00000001735	black
ENSBTAG00000001736	lightcyan
ENSBTAG00000001737	grey
ENSBTAG00000001739	grey
ENSBTAG00000001740	grey
ENSBTAG00000001741	grey
ENSBTAG00000001744	grey
ENSBTAG00000001745	grey
ENSBTAG00000001747	grey
ENSBTAG00000001748	grey
ENSBTAG00000001749	turquoise
ENSBTAG00000001751	navajowhite1
ENSBTAG00000001752	grey
ENSBTAG00000001753	grey
ENSBTAG00000001754	steelblue
ENSBTAG00000001755	saddlebrown
ENSBTAG00000001761	blue4
ENSBTAG00000001762	grey
ENSBTAG00000001763	grey
ENSBTAG00000001764	indianred3
ENSBTAG00000001765	lightsteelblue1
ENSBTAG00000001767	black
ENSBTAG00000001768	grey
ENSBTAG00000001770	grey
ENSBTAG00000001771	grey
ENSBTAG00000001772	black
ENSBTAG00000001773	grey
ENSBTAG00000001774	grey
ENSBTAG00000001775	lightcyan
ENSBTAG00000001776	grey
ENSBTAG00000001777	grey
ENSBTAG00000001778	lightcyan
ENSBTAG00000001780	grey
ENSBTAG00000001781	grey
ENSBTAG00000001782	grey
ENSBTAG00000001785	grey
ENSBTAG00000001786	thistle2
ENSBTAG00000001788	grey
ENSBTAG00000001790	turquoise
ENSBTAG00000001792	grey
ENSBTAG00000001793	grey
ENSBTAG00000001794	grey
ENSBTAG00000001795	grey
ENSBTAG00000001796	grey
ENSBTAG00000001801	grey
ENSBTAG00000001803	black
ENSBTAG00000001804	saddlebrown
ENSBTAG00000001805	grey
ENSBTAG00000001806	floralwhite
ENSBTAG00000001807	turquoise
ENSBTAG00000001808	grey
ENSBTAG00000001809	black
ENSBTAG00000001810	lightcyan
ENSBTAG00000001812	firebrick4
ENSBTAG00000001814	grey
ENSBTAG00000001815	grey
ENSBTAG00000001816	grey
ENSBTAG00000001817	grey
ENSBTAG00000001818	antiquewhite4
ENSBTAG00000001819	grey
ENSBTAG00000001821	lightcyan
ENSBTAG00000001822	plum1
ENSBTAG00000001823	grey
ENSBTAG00000001824	plum1
ENSBTAG00000001825	yellow4
ENSBTAG00000001826	grey
ENSBTAG00000001827	grey
ENSBTAG00000001828	grey
ENSBTAG00000001829	grey
ENSBTAG00000001830	floralwhite
ENSBTAG00000001832	grey
ENSBTAG00000001834	lightcyan
ENSBTAG00000001835	steelblue
ENSBTAG00000001836	grey
ENSBTAG00000001838	floralwhite
ENSBTAG00000001839	grey
ENSBTAG00000001840	grey
ENSBTAG00000001842	black
ENSBTAG00000001843	grey
ENSBTAG00000001844	grey
ENSBTAG00000001845	lightslateblue
ENSBTAG00000001847	blue4
ENSBTAG00000001848	black
ENSBTAG00000001851	grey
ENSBTAG00000001852	grey
ENSBTAG00000001854	grey
ENSBTAG00000001855	blue
ENSBTAG00000001856	grey
ENSBTAG00000001857	grey
ENSBTAG00000001858	grey
ENSBTAG00000001861	grey
ENSBTAG00000001862	grey
ENSBTAG00000001864	grey
ENSBTAG00000001865	blue
ENSBTAG00000001866	thistle2
ENSBTAG00000001867	grey
ENSBTAG00000001868	grey
ENSBTAG00000001870	lightsteelblue1
ENSBTAG00000001871	saddlebrown
ENSBTAG00000001872	firebrick4
ENSBTAG00000001873	blue4
ENSBTAG00000001874	lightsteelblue1
ENSBTAG00000001877	grey
ENSBTAG00000001879	grey
ENSBTAG00000001880	grey
ENSBTAG00000001881	cyan
ENSBTAG00000001882	lightcyan
ENSBTAG00000001886	grey
ENSBTAG00000001887	black
ENSBTAG00000001888	lightcyan
ENSBTAG00000001889	grey
ENSBTAG00000001890	grey
ENSBTAG00000001892	darkolivegreen
ENSBTAG00000001893	lightslateblue
ENSBTAG00000001894	grey
ENSBTAG00000001895	grey
ENSBTAG00000001898	grey
ENSBTAG00000001899	blue4
ENSBTAG00000001900	grey
ENSBTAG00000001901	grey
ENSBTAG00000001902	turquoise
ENSBTAG00000001903	floralwhite
ENSBTAG00000001904	grey
ENSBTAG00000001906	grey
ENSBTAG00000001908	lightpink2
ENSBTAG00000001911	grey
ENSBTAG00000001912	grey
ENSBTAG00000001915	cyan
ENSBTAG00000001917	black
ENSBTAG00000001918	blue4
ENSBTAG00000001919	grey
ENSBTAG00000001920	blue4
ENSBTAG00000001922	grey
ENSBTAG00000001925	steelblue
ENSBTAG00000001926	blue
ENSBTAG00000001927	grey
ENSBTAG00000001928	grey
ENSBTAG00000001931	lightcyan
ENSBTAG00000001932	blue
ENSBTAG00000001933	grey
ENSBTAG00000001936	cyan
ENSBTAG00000001937	grey
ENSBTAG00000001938	darkolivegreen
ENSBTAG00000001939	grey
ENSBTAG00000001941	grey
ENSBTAG00000001942	grey
ENSBTAG00000001945	grey
ENSBTAG00000001947	brown2
ENSBTAG00000001948	grey
ENSBTAG00000001950	grey
ENSBTAG00000001952	grey
ENSBTAG00000001956	grey
ENSBTAG00000001957	green4
ENSBTAG00000001959	grey
ENSBTAG00000001961	lightsteelblue1
ENSBTAG00000001962	grey
ENSBTAG00000001965	grey
ENSBTAG00000001966	grey
ENSBTAG00000001968	turquoise
ENSBTAG00000001969	floralwhite
ENSBTAG00000001975	lightsteelblue1
ENSBTAG00000001976	grey
ENSBTAG00000001977	turquoise
ENSBTAG00000001979	lightblue4
ENSBTAG00000001981	grey
ENSBTAG00000001983	grey
ENSBTAG00000001985	black
ENSBTAG00000001987	grey
ENSBTAG00000001988	grey
ENSBTAG00000001992	grey
ENSBTAG00000001994	black
ENSBTAG00000001996	grey
ENSBTAG00000001997	black
ENSBTAG00000001998	grey
ENSBTAG00000001999	turquoise
ENSBTAG00000002000	grey
ENSBTAG00000002002	grey
ENSBTAG00000002004	grey
ENSBTAG00000002006	grey
ENSBTAG00000002007	grey
ENSBTAG00000002009	grey
ENSBTAG00000002010	grey
ENSBTAG00000002011	black
ENSBTAG00000002012	grey
ENSBTAG00000002014	grey
ENSBTAG00000002015	turquoise
ENSBTAG00000002018	grey
ENSBTAG00000002019	steelblue
ENSBTAG00000002020	lightcyan
ENSBTAG00000002021	grey
ENSBTAG00000002023	grey
ENSBTAG00000002024	lightpink2
ENSBTAG00000002025	grey
ENSBTAG00000002026	grey
ENSBTAG00000002027	grey
ENSBTAG00000002028	grey
ENSBTAG00000002029	grey
ENSBTAG00000002030	cyan
ENSBTAG00000002033	blue
ENSBTAG00000002034	grey
ENSBTAG00000002036	blue
ENSBTAG00000002037	lightcyan
ENSBTAG00000002038	grey
ENSBTAG00000002039	grey
ENSBTAG00000002041	lightcyan
ENSBTAG00000002042	grey
ENSBTAG00000002044	grey
ENSBTAG00000002045	grey
ENSBTAG00000002046	grey
ENSBTAG00000002048	grey
ENSBTAG00000002049	steelblue
ENSBTAG00000002050	grey
ENSBTAG00000002051	lightcyan
ENSBTAG00000002052	grey
ENSBTAG00000002055	turquoise
ENSBTAG00000002056	grey
ENSBTAG00000002058	grey
ENSBTAG00000002059	lightcyan
ENSBTAG00000002060	grey
ENSBTAG00000002062	grey
ENSBTAG00000002065	grey
ENSBTAG00000002066	lightpink2
ENSBTAG00000002068	grey
ENSBTAG00000002069	lightcyan
ENSBTAG00000002070	grey
ENSBTAG00000002072	grey
ENSBTAG00000002073	firebrick4
ENSBTAG00000002075	thistle2
ENSBTAG00000002076	grey
ENSBTAG00000002078	lightcyan
ENSBTAG00000002080	grey
ENSBTAG00000002081	grey
ENSBTAG00000002082	grey
ENSBTAG00000002083	grey
ENSBTAG00000002084	grey
ENSBTAG00000002085	steelblue
ENSBTAG00000002086	turquoise
ENSBTAG00000002087	steelblue
ENSBTAG00000002088	grey
ENSBTAG00000002089	grey
ENSBTAG00000002090	grey
ENSBTAG00000002092	grey
ENSBTAG00000002094	lightpink2
ENSBTAG00000002095	grey
ENSBTAG00000002096	grey
ENSBTAG00000002097	lightslateblue
ENSBTAG00000002098	grey
ENSBTAG00000002099	grey
ENSBTAG00000002100	grey
ENSBTAG00000002101	grey
ENSBTAG00000002103	darkviolet
ENSBTAG00000002104	grey
ENSBTAG00000002105	grey
ENSBTAG00000002107	grey
ENSBTAG00000002108	grey
ENSBTAG00000002110	thistle2
ENSBTAG00000002112	grey
ENSBTAG00000002113	grey
ENSBTAG00000002115	floralwhite
ENSBTAG00000002116	turquoise
ENSBTAG00000002117	firebrick4
ENSBTAG00000002121	lightcyan
ENSBTAG00000002123	blue4
ENSBTAG00000002125	grey
ENSBTAG00000002126	grey
ENSBTAG00000002127	lightcyan
ENSBTAG00000002128	grey
ENSBTAG00000002129	steelblue
ENSBTAG00000002130	grey
ENSBTAG00000002132	blue4
ENSBTAG00000002134	grey
ENSBTAG00000002135	grey
ENSBTAG00000002136	lightcyan
ENSBTAG00000002137	salmon2
ENSBTAG00000002138	grey
ENSBTAG00000002139	blue4
ENSBTAG00000002140	orangered4
ENSBTAG00000002143	grey
ENSBTAG00000002144	grey
ENSBTAG00000002145	lightsteelblue1
ENSBTAG00000002147	grey
ENSBTAG00000002148	grey
ENSBTAG00000002150	grey
ENSBTAG00000002151	blue
ENSBTAG00000002154	plum1
ENSBTAG00000002157	blue
ENSBTAG00000002158	brown
ENSBTAG00000002163	grey
ENSBTAG00000002164	black
ENSBTAG00000002166	black
ENSBTAG00000002167	thistle2
ENSBTAG00000002169	grey
ENSBTAG00000002170	grey
ENSBTAG00000002171	grey
ENSBTAG00000002174	grey
ENSBTAG00000002175	black
ENSBTAG00000002176	grey
ENSBTAG00000002177	grey
ENSBTAG00000002178	grey
ENSBTAG00000002179	grey
ENSBTAG00000002180	black
ENSBTAG00000002181	black
ENSBTAG00000002182	grey
ENSBTAG00000002185	grey
ENSBTAG00000002186	lightsteelblue1
ENSBTAG00000002187	grey
ENSBTAG00000002188	grey
ENSBTAG00000002189	turquoise
ENSBTAG00000002190	lightcyan
ENSBTAG00000002191	grey
ENSBTAG00000002192	lightsteelblue1
ENSBTAG00000002194	lightpink2
ENSBTAG00000002199	grey
ENSBTAG00000002201	blue4
ENSBTAG00000002202	lightcyan
ENSBTAG00000002203	lightpink2
ENSBTAG00000002205	saddlebrown
ENSBTAG00000002206	tan4
ENSBTAG00000002209	grey
ENSBTAG00000002210	turquoise
ENSBTAG00000002211	lightsteelblue1
ENSBTAG00000002214	cyan
ENSBTAG00000002215	grey
ENSBTAG00000002216	blue
ENSBTAG00000002219	grey
ENSBTAG00000002220	grey
ENSBTAG00000002223	firebrick4
ENSBTAG00000002224	firebrick4
ENSBTAG00000002226	blue
ENSBTAG00000002227	grey
ENSBTAG00000002231	indianred4
ENSBTAG00000002232	grey
ENSBTAG00000002233	grey
ENSBTAG00000002236	grey
ENSBTAG00000002238	grey
ENSBTAG00000002240	lightcyan
ENSBTAG00000002242	grey
ENSBTAG00000002243	grey
ENSBTAG00000002245	yellow4
ENSBTAG00000002247	skyblue
ENSBTAG00000002248	grey
ENSBTAG00000002249	grey
ENSBTAG00000002251	grey
ENSBTAG00000002252	grey
ENSBTAG00000002253	black
ENSBTAG00000002255	cyan
ENSBTAG00000002256	grey
ENSBTAG00000002257	magenta4
ENSBTAG00000002258	lightslateblue
ENSBTAG00000002260	black
ENSBTAG00000002261	blue
ENSBTAG00000002266	grey
ENSBTAG00000002267	grey
ENSBTAG00000002271	grey
ENSBTAG00000002272	turquoise
ENSBTAG00000002275	grey
ENSBTAG00000002277	grey
ENSBTAG00000002278	grey
ENSBTAG00000002279	turquoise
ENSBTAG00000002280	grey
ENSBTAG00000002281	turquoise
ENSBTAG00000002282	blue
ENSBTAG00000002283	grey
ENSBTAG00000002286	grey
ENSBTAG00000002287	turquoise
ENSBTAG00000002289	firebrick4
ENSBTAG00000002290	grey
ENSBTAG00000002291	grey
ENSBTAG00000002292	grey
ENSBTAG00000002293	grey
ENSBTAG00000002294	blue4
ENSBTAG00000002295	grey
ENSBTAG00000002296	plum1
ENSBTAG00000002297	orangered1
ENSBTAG00000002298	antiquewhite4
ENSBTAG00000002299	grey
ENSBTAG00000002300	grey
ENSBTAG00000002302	cyan
ENSBTAG00000002303	lightcyan
ENSBTAG00000002305	black
ENSBTAG00000002306	grey
ENSBTAG00000002309	lightsteelblue1
ENSBTAG00000002311	black
ENSBTAG00000002313	grey
ENSBTAG00000002315	firebrick4
ENSBTAG00000002316	grey
ENSBTAG00000002317	grey
ENSBTAG00000002319	grey
ENSBTAG00000002321	grey
ENSBTAG00000002323	blue
ENSBTAG00000002326	grey
ENSBTAG00000002327	grey
ENSBTAG00000002328	lightcyan
ENSBTAG00000002329	grey
ENSBTAG00000002331	firebrick4
ENSBTAG00000002332	grey
ENSBTAG00000002333	grey
ENSBTAG00000002335	yellow4
ENSBTAG00000002336	grey
ENSBTAG00000002340	grey
ENSBTAG00000002341	lightcyan
ENSBTAG00000002344	lightcyan
ENSBTAG00000002345	grey
ENSBTAG00000002346	grey
ENSBTAG00000002347	lightcyan
ENSBTAG00000002348	grey
ENSBTAG00000002349	lightsteelblue1
ENSBTAG00000002350	grey
ENSBTAG00000002352	grey
ENSBTAG00000002355	grey
ENSBTAG00000002356	grey
ENSBTAG00000002357	turquoise
ENSBTAG00000002361	grey
ENSBTAG00000002362	grey
ENSBTAG00000002363	grey
ENSBTAG00000002367	blue
ENSBTAG00000002368	black
ENSBTAG00000002369	black
ENSBTAG00000002370	grey
ENSBTAG00000002374	grey
ENSBTAG00000002376	antiquewhite4
ENSBTAG00000002377	grey
ENSBTAG00000002378	grey
ENSBTAG00000002381	lightcyan
ENSBTAG00000002382	grey
ENSBTAG00000002385	grey
ENSBTAG00000002389	grey
ENSBTAG00000002390	lightsteelblue1
ENSBTAG00000002391	grey
ENSBTAG00000002392	lightsteelblue1
ENSBTAG00000002393	grey
ENSBTAG00000002394	grey
ENSBTAG00000002395	grey
ENSBTAG00000002398	turquoise
ENSBTAG00000002401	grey
ENSBTAG00000002402	grey
ENSBTAG00000002404	grey
ENSBTAG00000002407	black
ENSBTAG00000002408	floralwhite
ENSBTAG00000002411	grey
ENSBTAG00000002412	grey
ENSBTAG00000002413	grey
ENSBTAG00000002414	lightsteelblue1
ENSBTAG00000002415	grey
ENSBTAG00000002416	lightcyan
ENSBTAG00000002417	grey
ENSBTAG00000002418	antiquewhite4
ENSBTAG00000002419	grey
ENSBTAG00000002422	grey
ENSBTAG00000002423	grey
ENSBTAG00000002425	blue4
ENSBTAG00000002428	lightpink2
ENSBTAG00000002430	steelblue
ENSBTAG00000002431	black
ENSBTAG00000002432	grey
ENSBTAG00000002434	grey
ENSBTAG00000002435	lightcyan
ENSBTAG00000002440	grey
ENSBTAG00000002441	grey
ENSBTAG00000002444	antiquewhite4
ENSBTAG00000002445	black
ENSBTAG00000002446	deeppink
ENSBTAG00000002447	black
ENSBTAG00000002448	blue4
ENSBTAG00000002451	black
ENSBTAG00000002452	grey
ENSBTAG00000002454	grey
ENSBTAG00000002455	grey
ENSBTAG00000002457	grey
ENSBTAG00000002458	indianred4
ENSBTAG00000002460	grey
ENSBTAG00000002462	grey
ENSBTAG00000002463	grey
ENSBTAG00000002464	saddlebrown
ENSBTAG00000002468	grey
ENSBTAG00000002469	grey
ENSBTAG00000002470	floralwhite
ENSBTAG00000002471	lightsteelblue1
ENSBTAG00000002472	grey
ENSBTAG00000002473	grey
ENSBTAG00000002474	lightcyan
ENSBTAG00000002475	grey
ENSBTAG00000002476	grey
ENSBTAG00000002477	grey
ENSBTAG00000002478	cyan
ENSBTAG00000002479	grey
ENSBTAG00000002480	antiquewhite4
ENSBTAG00000002481	grey
ENSBTAG00000002483	grey
ENSBTAG00000002484	grey
ENSBTAG00000002485	salmon4
ENSBTAG00000002487	blue
ENSBTAG00000002488	black
ENSBTAG00000002489	black
ENSBTAG00000002490	grey
ENSBTAG00000002492	cyan
ENSBTAG00000002493	grey
ENSBTAG00000002495	lightcyan
ENSBTAG00000002497	grey
ENSBTAG00000002500	grey
ENSBTAG00000002501	grey
ENSBTAG00000002503	black
ENSBTAG00000002504	grey
ENSBTAG00000002505	ivory
ENSBTAG00000002507	lightpink2
ENSBTAG00000002508	lightsteelblue1
ENSBTAG00000002510	lightcyan
ENSBTAG00000002512	grey
ENSBTAG00000002515	lightpink2
ENSBTAG00000002516	grey
ENSBTAG00000002518	plum3
ENSBTAG00000002520	grey
ENSBTAG00000002522	lightsteelblue1
ENSBTAG00000002524	grey
ENSBTAG00000002525	grey
ENSBTAG00000002526	grey
ENSBTAG00000002527	grey
ENSBTAG00000002528	grey
ENSBTAG00000002531	grey
ENSBTAG00000002534	grey
ENSBTAG00000002539	grey
ENSBTAG00000002542	grey
ENSBTAG00000002545	darkolivegreen
ENSBTAG00000002549	grey
ENSBTAG00000002550	grey
ENSBTAG00000002551	grey
ENSBTAG00000002554	grey
ENSBTAG00000002555	thistle2
ENSBTAG00000002557	grey
ENSBTAG00000002559	thistle2
ENSBTAG00000002561	grey
ENSBTAG00000002562	grey
ENSBTAG00000002563	lightpink2
ENSBTAG00000002564	lightsteelblue1
ENSBTAG00000002565	maroon
ENSBTAG00000002566	cyan
ENSBTAG00000002568	grey
ENSBTAG00000002570	grey
ENSBTAG00000002571	ivory
ENSBTAG00000002573	grey
ENSBTAG00000002574	lightpink2
ENSBTAG00000002575	grey
ENSBTAG00000002576	grey
ENSBTAG00000002578	turquoise
ENSBTAG00000002579	grey
ENSBTAG00000002580	grey
ENSBTAG00000002581	grey
ENSBTAG00000002583	black
ENSBTAG00000002585	salmon4
ENSBTAG00000002586	grey
ENSBTAG00000002590	grey
ENSBTAG00000002591	grey
ENSBTAG00000002593	lightsteelblue1
ENSBTAG00000002594	grey
ENSBTAG00000002595	blue4
ENSBTAG00000002596	plum1
ENSBTAG00000002599	grey
ENSBTAG00000002600	grey
ENSBTAG00000002603	turquoise
ENSBTAG00000002604	brown2
ENSBTAG00000002605	grey
ENSBTAG00000002606	grey
ENSBTAG00000002608	grey
ENSBTAG00000002609	grey
ENSBTAG00000002610	lightpink2
ENSBTAG00000002612	grey
ENSBTAG00000002613	antiquewhite4
ENSBTAG00000002614	blue4
ENSBTAG00000002615	grey
ENSBTAG00000002620	green4
ENSBTAG00000002623	grey
ENSBTAG00000002624	grey
ENSBTAG00000002625	grey
ENSBTAG00000002626	grey
ENSBTAG00000002627	turquoise
ENSBTAG00000002628	grey
ENSBTAG00000002629	black
ENSBTAG00000002630	lightcyan
ENSBTAG00000002631	grey
ENSBTAG00000002632	grey
ENSBTAG00000002633	lightcyan
ENSBTAG00000002635	grey
ENSBTAG00000002639	grey
ENSBTAG00000002640	black
ENSBTAG00000002642	cyan
ENSBTAG00000002643	grey
ENSBTAG00000002644	blue
ENSBTAG00000002645	grey
ENSBTAG00000002646	firebrick4
ENSBTAG00000002647	lightcyan
ENSBTAG00000002648	grey
ENSBTAG00000002650	grey
ENSBTAG00000002651	lightpink2
ENSBTAG00000002654	grey
ENSBTAG00000002655	antiquewhite4
ENSBTAG00000002657	grey
ENSBTAG00000002658	blue4
ENSBTAG00000002661	indianred3
ENSBTAG00000002663	blue4
ENSBTAG00000002664	grey
ENSBTAG00000002668	grey
ENSBTAG00000002669	grey
ENSBTAG00000002670	grey
ENSBTAG00000002673	grey
ENSBTAG00000002674	saddlebrown
ENSBTAG00000002675	black
ENSBTAG00000002676	grey
ENSBTAG00000002678	ivory
ENSBTAG00000002680	grey
ENSBTAG00000002682	grey
ENSBTAG00000002683	black
ENSBTAG00000002685	grey
ENSBTAG00000002687	grey
ENSBTAG00000002688	grey
ENSBTAG00000002689	grey
ENSBTAG00000002690	grey
ENSBTAG00000002691	lightsteelblue1
ENSBTAG00000002693	turquoise
ENSBTAG00000002695	grey
ENSBTAG00000002697	grey
ENSBTAG00000002698	grey
ENSBTAG00000002699	grey
ENSBTAG00000002700	grey
ENSBTAG00000002701	cyan
ENSBTAG00000002702	lightcyan
ENSBTAG00000002703	grey
ENSBTAG00000002704	black
ENSBTAG00000002705	grey
ENSBTAG00000002706	cyan
ENSBTAG00000002707	black
ENSBTAG00000002708	black
ENSBTAG00000002709	grey
ENSBTAG00000002710	black
ENSBTAG00000002712	turquoise
ENSBTAG00000002714	grey
ENSBTAG00000002715	grey
ENSBTAG00000002716	grey
ENSBTAG00000002717	lightsteelblue1
ENSBTAG00000002718	lightcyan
ENSBTAG00000002719	antiquewhite4
ENSBTAG00000002720	turquoise
ENSBTAG00000002721	lightcyan
ENSBTAG00000002724	black
ENSBTAG00000002725	grey
ENSBTAG00000002726	turquoise
ENSBTAG00000002727	turquoise
ENSBTAG00000002728	lightcyan
ENSBTAG00000002730	grey
ENSBTAG00000002733	plum3
ENSBTAG00000002734	grey
ENSBTAG00000002735	grey
ENSBTAG00000002736	grey
ENSBTAG00000002737	grey
ENSBTAG00000002738	antiquewhite4
ENSBTAG00000002739	lightpink2
ENSBTAG00000002741	brown2
ENSBTAG00000002742	antiquewhite4
ENSBTAG00000002743	turquoise
ENSBTAG00000002744	lightsteelblue1
ENSBTAG00000002745	grey
ENSBTAG00000002746	grey
ENSBTAG00000002747	grey
ENSBTAG00000002748	grey
ENSBTAG00000002749	lightsteelblue1
ENSBTAG00000002750	turquoise
ENSBTAG00000002751	grey
ENSBTAG00000002755	grey
ENSBTAG00000002756	black
ENSBTAG00000002757	skyblue
ENSBTAG00000002763	lightcyan
ENSBTAG00000002764	plum1
ENSBTAG00000002765	grey
ENSBTAG00000002767	grey
ENSBTAG00000002768	grey
ENSBTAG00000002769	grey
ENSBTAG00000002770	grey
ENSBTAG00000002772	grey
ENSBTAG00000002773	grey
ENSBTAG00000002774	grey
ENSBTAG00000002775	blue4
ENSBTAG00000002778	lightcyan
ENSBTAG00000002779	grey
ENSBTAG00000002782	grey
ENSBTAG00000002783	grey
ENSBTAG00000002784	grey
ENSBTAG00000002786	lightcyan
ENSBTAG00000002788	grey
ENSBTAG00000002791	grey
ENSBTAG00000002792	grey
ENSBTAG00000002795	turquoise
ENSBTAG00000002796	grey
ENSBTAG00000002798	grey
ENSBTAG00000002799	cyan
ENSBTAG00000002803	tan4
ENSBTAG00000002804	grey
ENSBTAG00000002808	salmon2
ENSBTAG00000002809	lightcyan
ENSBTAG00000002810	grey
ENSBTAG00000002813	grey
ENSBTAG00000002816	lightcyan
ENSBTAG00000002817	lightslateblue
ENSBTAG00000002820	ivory
ENSBTAG00000002822	grey
ENSBTAG00000002823	grey
ENSBTAG00000002824	skyblue
ENSBTAG00000002826	firebrick4
ENSBTAG00000002827	grey
ENSBTAG00000002828	grey
ENSBTAG00000002829	grey
ENSBTAG00000002830	grey
ENSBTAG00000002833	grey
ENSBTAG00000002834	salmon4
ENSBTAG00000002835	grey
ENSBTAG00000002836	grey
ENSBTAG00000002837	grey
ENSBTAG00000002842	black
ENSBTAG00000002843	grey
ENSBTAG00000002844	lightsteelblue1
ENSBTAG00000002845	orangered1
ENSBTAG00000002846	lightcyan
ENSBTAG00000002847	grey
ENSBTAG00000002848	grey
ENSBTAG00000002849	grey
ENSBTAG00000002850	black
ENSBTAG00000002853	blue
ENSBTAG00000002854	grey
ENSBTAG00000002856	black
ENSBTAG00000002858	lightsteelblue1
ENSBTAG00000002859	grey
ENSBTAG00000002863	cyan
ENSBTAG00000002865	lightsteelblue1
ENSBTAG00000002866	firebrick4
ENSBTAG00000002868	grey
ENSBTAG00000002869	grey
ENSBTAG00000002871	grey
ENSBTAG00000002874	turquoise
ENSBTAG00000002878	cyan
ENSBTAG00000002879	grey
ENSBTAG00000002880	salmon4
ENSBTAG00000002881	grey
ENSBTAG00000002882	antiquewhite4
ENSBTAG00000002883	lightcyan
ENSBTAG00000002885	grey
ENSBTAG00000002887	black
ENSBTAG00000002888	grey
ENSBTAG00000002890	grey
ENSBTAG00000002891	lightsteelblue1
ENSBTAG00000002894	blue4
ENSBTAG00000002895	grey
ENSBTAG00000002896	black
ENSBTAG00000002898	blue
ENSBTAG00000002900	maroon
ENSBTAG00000002902	grey
ENSBTAG00000002904	grey
ENSBTAG00000002907	lightcyan
ENSBTAG00000002908	indianred3
ENSBTAG00000002910	cyan
ENSBTAG00000002913	green4
ENSBTAG00000002914	grey
ENSBTAG00000002915	grey
ENSBTAG00000002917	grey
ENSBTAG00000002918	antiquewhite4
ENSBTAG00000002919	lightslateblue
ENSBTAG00000002920	grey
ENSBTAG00000002921	grey
ENSBTAG00000002922	grey
ENSBTAG00000002923	plum1
ENSBTAG00000002924	blue
ENSBTAG00000002928	blue4
ENSBTAG00000002929	grey
ENSBTAG00000002931	blue
ENSBTAG00000002934	steelblue
ENSBTAG00000002935	turquoise
ENSBTAG00000002936	grey
ENSBTAG00000002937	lightcyan
ENSBTAG00000002938	grey
ENSBTAG00000002939	grey
ENSBTAG00000002940	grey
ENSBTAG00000002941	lightcyan
ENSBTAG00000002942	grey
ENSBTAG00000002943	grey
ENSBTAG00000002944	grey
ENSBTAG00000002947	lightcyan
ENSBTAG00000002948	lightcyan
ENSBTAG00000002949	grey
ENSBTAG00000002950	grey
ENSBTAG00000002951	plum1
ENSBTAG00000002952	grey
ENSBTAG00000002953	grey
ENSBTAG00000002956	turquoise
ENSBTAG00000002959	grey
ENSBTAG00000002960	turquoise
ENSBTAG00000002962	grey
ENSBTAG00000002963	cyan
ENSBTAG00000002964	blue
ENSBTAG00000002965	grey
ENSBTAG00000002966	grey
ENSBTAG00000002970	black
ENSBTAG00000002971	blue
ENSBTAG00000002972	floralwhite
ENSBTAG00000002973	darkolivegreen
ENSBTAG00000002974	grey
ENSBTAG00000002976	grey
ENSBTAG00000002977	grey
ENSBTAG00000002978	lightslateblue
ENSBTAG00000002979	grey
ENSBTAG00000002980	grey
ENSBTAG00000002981	grey
ENSBTAG00000002982	lightsteelblue1
ENSBTAG00000002983	blue
ENSBTAG00000002985	grey
ENSBTAG00000002988	grey
ENSBTAG00000002993	grey
ENSBTAG00000002995	grey
ENSBTAG00000002996	grey
ENSBTAG00000002997	grey
ENSBTAG00000002998	grey
ENSBTAG00000002999	firebrick4
ENSBTAG00000003000	grey
ENSBTAG00000003001	grey
ENSBTAG00000003002	turquoise
ENSBTAG00000003006	grey
ENSBTAG00000003012	grey
ENSBTAG00000003014	lightcyan
ENSBTAG00000003015	grey
ENSBTAG00000003016	lightcyan
ENSBTAG00000003017	grey
ENSBTAG00000003018	grey
ENSBTAG00000003019	blue2
ENSBTAG00000003020	grey
ENSBTAG00000003021	lightcyan
ENSBTAG00000003022	grey
ENSBTAG00000003023	blue2
ENSBTAG00000003025	grey
ENSBTAG00000003027	grey
ENSBTAG00000003030	lightsteelblue1
ENSBTAG00000003033	grey
ENSBTAG00000003034	lightcyan
ENSBTAG00000003035	turquoise
ENSBTAG00000003036	orangered1
ENSBTAG00000003038	lightcyan
ENSBTAG00000003039	lightcyan
ENSBTAG00000003040	grey
ENSBTAG00000003043	grey
ENSBTAG00000003044	grey
ENSBTAG00000003045	grey
ENSBTAG00000003047	black
ENSBTAG00000003049	grey
ENSBTAG00000003051	firebrick4
ENSBTAG00000003052	grey
ENSBTAG00000003054	grey
ENSBTAG00000003056	brown2
ENSBTAG00000003058	black
ENSBTAG00000003059	floralwhite
ENSBTAG00000003060	grey
ENSBTAG00000003061	grey
ENSBTAG00000003062	grey
ENSBTAG00000003063	grey
ENSBTAG00000003064	turquoise
ENSBTAG00000003066	grey
ENSBTAG00000003067	salmon2
ENSBTAG00000003068	grey
ENSBTAG00000003069	grey
ENSBTAG00000003072	grey
ENSBTAG00000003073	grey
ENSBTAG00000003074	blue
ENSBTAG00000003075	grey
ENSBTAG00000003076	grey
ENSBTAG00000003077	grey
ENSBTAG00000003078	blue4
ENSBTAG00000003079	grey
ENSBTAG00000003081	grey
ENSBTAG00000003083	grey
ENSBTAG00000003084	turquoise
ENSBTAG00000003086	maroon
ENSBTAG00000003087	grey
ENSBTAG00000003088	grey
ENSBTAG00000003089	grey
ENSBTAG00000003090	indianred4
ENSBTAG00000003092	turquoise
ENSBTAG00000003093	deeppink
ENSBTAG00000003094	grey
ENSBTAG00000003096	skyblue4
ENSBTAG00000003097	grey
ENSBTAG00000003098	grey
ENSBTAG00000003100	grey
ENSBTAG00000003101	plum3
ENSBTAG00000003102	lightcyan
ENSBTAG00000003103	plum3
ENSBTAG00000003107	grey
ENSBTAG00000003108	brown2
ENSBTAG00000003109	grey
ENSBTAG00000003110	deeppink
ENSBTAG00000003111	blue4
ENSBTAG00000003112	grey
ENSBTAG00000003114	black
ENSBTAG00000003115	grey
[truncated: 25,539 more rows]
