# Supplementary material for: Unraveling the Genetic Basis of Feed Efficiency in Cattle through Integrated DNA Methylation and CattleGTEx Analysis
Source: Genes (Basel). 2023 Nov 24;14(12):2121. doi: 10.3390/genes14122121 (PMC10742843; doi:10.3390/genes14122121)
Supplement: Supplementary file 1 [file genes-14-02121-s001.zip › Table_S7.csv]

GO.ID	Term	Annotated	Significant	Expected	elimFisher	Term_type	color
GO:0060078	regulation of postsynaptic membrane pote...	37	19	7.39	2.9e-06	BP	purple2
GO:0034220	ion transmembrane transport	241	76	48.12	3.3e-05	BP	purple2
GO:0035235	ionotropic glutamate receptor signaling ...	14	10	2.8	4.4e-05	BP	purple2
GO:0006397	mRNA processing	108	47	21.57	0.00015	BP	purple2
GO:0099505	regulation of presynaptic membrane poten...	11	8	2.2	0.00023	BP	purple2
GO:0008380	RNA splicing	93	45	18.57	0.00044	BP	purple2
GO:0034765	regulation of ion transmembrane transpor...	109	32	21.76	0.00056	BP	purple2
GO:0051028	mRNA transport	33	14	6.59	0.00140	BP	purple2
GO:0000381	regulation of alternative mRNA splicing,...	16	9	3.19	0.00142	BP	purple2
GO:0048812	neuron projection morphogenesis	189	48	37.74	0.00286	BP	purple2
GO:0048169	regulation of long-term neuronal synapti...	9	6	1.8	0.00300	BP	purple2
GO:0000398	mRNA splicing, via spliceosome	59	29	11.78	0.00343	BP	purple2
GO:0008306	associative learning	28	10	5.59	0.00623	BP	purple2
GO:0007612	learning	44	19	8.79	0.00653	BP	purple2
GO:0010606	positive regulation of cytoplasmic mRNA ...	5	4	1	0.00664	BP	purple2
GO:0051983	regulation of chromosome segregation	18	7	3.59	0.00790	BP	purple2
GO:0000245	spliceosomal complex assembly	9	5	1.8	0.00791	BP	purple2
GO:0022851	GABA-gated chloride ion channel activity	6	5	1.18	0.0015	MF	coral1
GO:1904315	transmitter-gated ion channel activity i...	5	4	0.98	0.0063	MF	coral1
GO:0099507	ligand-gated ion channel activity involv...	8	5	1.58	0.0096	MF	coral1
GO:0070577	lysine-acetylated histone binding	8	5	1.58	0.0096	MF	coral1
GO:0005248	voltage-gated sodium channel activity	8	5	1.58	0.0096	MF	coral1
GO:0005681	spliceosomal complex	40	20	8.11	0.00017	CC	dodgerblue1
GO:0098978	glutamatergic synapse	127	42	25.75	0.00040	CC	dodgerblue1
GO:0098793	presynapse	118	44	23.92	0.00111	CC	dodgerblue1
GO:0043194	axon initial segment	6	5	1.22	0.00169	CC	dodgerblue1
GO:0016604	nuclear body	246	77	49.87	0.00183	CC	dodgerblue1
GO:0016607	nuclear speck	132	41	26.76	0.00189	CC	dodgerblue1
GO:0043025	neuronal cell body	71	26	14.39	0.00198	CC	dodgerblue1
GO:0005814	centriole	18	9	3.65	0.00458	CC	dodgerblue1
GO:0044295	axonal growth cone	5	4	1.01	0.00704	CC	dodgerblue1
GO:1902711	GABA-A receptor complex	5	4	1.01	0.00704	CC	dodgerblue1
GO:0005654	nucleoplasm	973	249	197.25	0.00813	CC	dodgerblue1
